# Supplementary material for: Omics-based integrated analysis identified IKZF2 as a biomarker associated with lupus nephritis
Source: Sci Rep. 2022 Jun 10;12:9612. doi: 10.1038/s41598-022-13336-5 (PMC9187727; doi:10.1038/s41598-022-13336-5)
Supplement: Supplementary file 1 — Supplementary Information. [file 41598_2022_13336_MOESM1_ESM.xls]

## Sheet: ENCORI_hg19_CLIP-seq_miRNA-targ
miRNAid	miRNAname	geneID	geneName	geneType	chromosome	narrowStart	narrowEnd	broadStart	broadEnd	strand	clipExpNum	degraExpNum	RBP	PITA	RNA22	miRmap	microT	miRanda	PicTar	TargetScan	pancancerNum
MIMAT0000062	hsa-let-7a-5p	ENSG00000030419	IKZF2	protein_coding	chr2	213864888	213864893	213864887	213864915	-	1	0	AGO1-4	1	0	1	1	0	1	0	3
MIMAT0000062	hsa-let-7a-5p	ENSG00000030419	IKZF2	protein_coding	chr2	213866782	213866787	213866781	213866809	-	6	0	AGO1-4,AGO2	1	0	1	1	0	1	1	3
MIMAT0000063	hsa-let-7b-5p	ENSG00000030419	IKZF2	protein_coding	chr2	213864888	213864893	213864887	213864915	-	1	0	AGO1-4	1	0	1	1	0	1	0	2
MIMAT0000063	hsa-let-7b-5p	ENSG00000030419	IKZF2	protein_coding	chr2	213866782	213866787	213866781	213866809	-	6	0	AGO1-4,AGO2	1	0	1	1	0	0	1	2
MIMAT0000064	hsa-let-7c-5p	ENSG00000030419	IKZF2	protein_coding	chr2	213864888	213864893	213864887	213864915	-	1	0	AGO1-4	1	0	1	1	0	1	0	3
MIMAT0000064	hsa-let-7c-5p	ENSG00000030419	IKZF2	protein_coding	chr2	213866782	213866787	213866781	213866809	-	6	0	AGO1-4,AGO2	1	0	1	1	0	1	1	3
MIMAT0000065	hsa-let-7d-5p	ENSG00000030419	IKZF2	protein_coding	chr2	213864888	213864893	213864887	213864893	-	1	0	AGO1-4	1	0	1	0	0	1	0	11
MIMAT0000065	hsa-let-7d-5p	ENSG00000030419	IKZF2	protein_coding	chr2	213866782	213866787	213866781	213866789	-	6	0	AGO1-4,AGO2	1	0	1	0	0	1	1	11
MIMAT0000066	hsa-let-7e-5p	ENSG00000030419	IKZF2	protein_coding	chr2	213864888	213864893	213864887	213864915	-	1	0	AGO1-4	1	0	1	1	0	1	0	3
MIMAT0000066	hsa-let-7e-5p	ENSG00000030419	IKZF2	protein_coding	chr2	213866782	213866787	213866781	213866809	-	6	0	AGO1-4,AGO2	1	0	1	1	0	0	1	3
MIMAT0000067	hsa-let-7f-5p	ENSG00000030419	IKZF2	protein_coding	chr2	213864888	213864893	213864887	213864915	-	1	0	AGO1-4	1	0	1	1	0	1	0	1
MIMAT0000067	hsa-let-7f-5p	ENSG00000030419	IKZF2	protein_coding	chr2	213866782	213866787	213866781	213866809	-	6	0	AGO1-4,AGO2	1	0	1	1	0	0	1	1
MIMAT0000068	hsa-miR-15a-5p	ENSG00000030419	IKZF2	protein_coding	chr2	213867278	213867283	213867278	213867283	-	1	0	AGO1-4	1	0	0	0	0	0	0	7
MIMAT0000069	hsa-miR-16-5p	ENSG00000030419	IKZF2	protein_coding	chr2	213867278	213867283	213867278	213867283	-	1	0	AGO1-4	1	0	0	0	0	0	0	7
MIMAT0000070	hsa-miR-17-5p	ENSG00000030419	IKZF2	protein_coding	chr2	213871136	213871141	213871135	213871141	-	2	0	AGO1-4	1	0	0	0	0	1	0	14
MIMAT0000072	hsa-miR-18a-5p	ENSG00000030419	IKZF2	protein_coding	chr2	213867183	213867188	213867183	213867188	-	2	0	AGO1-4,AGO2	1	0	1	0	0	0	0	15
MIMAT0000072	hsa-miR-18a-5p	ENSG00000030419	IKZF2	protein_coding	chr2	213872007	213872012	213872007	213872012	-	6	0	AGO1-4,AGO2	1	0	1	0	0	0	0	15
MIMAT0000075	hsa-miR-20a-5p	ENSG00000030419	IKZF2	protein_coding	chr2	213866215	213866243	213866215	213866243	-	1	0	AGO2	0	0	0	1	0	0	0	12
MIMAT0000075	hsa-miR-20a-5p	ENSG00000030419	IKZF2	protein_coding	chr2	213867868	213867896	213867868	213867896	-	1	0	AGO1-4	0	0	0	1	0	0	0	12
MIMAT0000075	hsa-miR-20a-5p	ENSG00000030419	IKZF2	protein_coding	chr2	213871136	213871141	213871135	213871163	-	2	0	AGO1-4	1	0	0	1	0	1	0	12
MIMAT0000076	hsa-miR-21-5p	ENSG00000030419	IKZF2	protein_coding	chr2	213865635	213865640	213865635	213865640	-	1	0	AGO2	1	0	0	0	0	0	0	3
MIMAT0000076	hsa-miR-21-5p	ENSG00000030419	IKZF2	protein_coding	chr2	213866243	213866248	213866243	213866248	-	1	0	AGO2	1	0	0	0	0	0	0	3
MIMAT0000076	hsa-miR-21-5p	ENSG00000030419	IKZF2	protein_coding	chr2	213872608	213872614	213872608	213872614	-	1	0	AGO2	0	0	0	0	0	0	1	3
MIMAT0000077	hsa-miR-22-3p	ENSG00000030419	IKZF2	protein_coding	chr2	213864842	213864847	213864842	213864847	-	1	0	AGO1-4	1	0	1	0	0	0	0	6
MIMAT0000078	hsa-miR-23a-3p	ENSG00000030419	IKZF2	protein_coding	chr2	213870696	213870702	213870695	213870723	-	1	0	AGO1-4	1	0	1	1	0	0	0	6
MIMAT0000078	hsa-miR-23a-3p	ENSG00000030419	IKZF2	protein_coding	chr2	213871008	213871036	213871008	213871036	-	1	0	AGO1-4	0	0	0	1	0	0	0	6
MIMAT0000078	hsa-miR-23a-3p	ENSG00000030419	IKZF2	protein_coding	chr2	213871190	213871196	213871189	213871217	-	2	0	AGO1-4	1	0	1	1	0	0	0	6
MIMAT0000081	hsa-miR-25-3p	ENSG00000030419	IKZF2	protein_coding	chr2	213865836	213865842	213865835	213865856	-	12	0	AGO1-4,AGO2	1	0	0	0	1	1	1	9
MIMAT0000081	hsa-miR-25-3p	ENSG00000030419	IKZF2	protein_coding	chr2	213865902	213865907	213865902	213865907	-	8	0	AGO1-4,AGO2	1	0	0	0	0	0	0	9
MIMAT0000081	hsa-miR-25-3p	ENSG00000030419	IKZF2	protein_coding	chr2	213867321	213867326	213867321	213867326	-	1	0	AGO1-4	1	0	0	0	0	0	0	9
MIMAT0000084	hsa-miR-27a-3p	ENSG00000030419	IKZF2	protein_coding	chr2	213867238	213867243	213867237	213867265	-	1	0	AGO1-4	1	0	1	1	0	1	0	5
MIMAT0000084	hsa-miR-27a-3p	ENSG00000030419	IKZF2	protein_coding	chr2	213867642	213867647	213867641	213867669	-	1	0	AGO2	1	0	1	1	0	0	0	5
MIMAT0000084	hsa-miR-27a-3p	ENSG00000030419	IKZF2	protein_coding	chr2	213870399	213870405	213870398	213870426	-	1	0	AGO1-4	1	0	1	1	0	0	0	5
MIMAT0000084	hsa-miR-27a-3p	ENSG00000030419	IKZF2	protein_coding	chr2	213871417	213871422	213871416	213871444	-	4	0	AGO1-4,AGO2	1	0	1	1	0	0	0	5
MIMAT0000087	hsa-miR-30a-5p	ENSG00000030419	IKZF2	protein_coding	chr2	213864872	213864877	213864871	213864899	-	2	0	AGO1-4,AGO2	1	0	1	1	0	0	0	5
MIMAT0000087	hsa-miR-30a-5p	ENSG00000030419	IKZF2	protein_coding	chr2	213870725	213870730	213870724	213870752	-	1	0	AGO1-4	1	0	1	1	0	0	0	5
MIMAT0000087	hsa-miR-30a-5p	ENSG00000030419	IKZF2	protein_coding	chr2	213871525	213871531	213871524	213871552	-	7	0	AGO1-4,AGO2	1	0	1	1	0	1	1	5
MIMAT0000090	hsa-miR-32-5p	ENSG00000030419	IKZF2	protein_coding	chr2	213865836	213865842	213865835	213865863	-	12	0	AGO1-4,AGO2	1	0	0	1	1	1	1	8
MIMAT0000090	hsa-miR-32-5p	ENSG00000030419	IKZF2	protein_coding	chr2	213865902	213865907	213865901	213865929	-	8	0	AGO1-4,AGO2	1	0	0	1	0	0	0	8
MIMAT0000090	hsa-miR-32-5p	ENSG00000030419	IKZF2	protein_coding	chr2	213867321	213867326	213867320	213867348	-	1	0	AGO1-4	1	0	0	1	0	0	0	8
MIMAT0000091	hsa-miR-33a-5p	ENSG00000030419	IKZF2	protein_coding	chr2	213864737	213864742	213864736	213864764	-	5	0	AGO1-4,AGO2	1	0	0	1	0	0	0	13
MIMAT0000091	hsa-miR-33a-5p	ENSG00000030419	IKZF2	protein_coding	chr2	213867909	213867914	213867908	213867936	-	2	0	AGO1-4,AGO2	1	0	0	1	0	0	0	13
MIMAT0000091	hsa-miR-33a-5p	ENSG00000030419	IKZF2	protein_coding	chr2	213872692	213872699	213872692	213872720	-	1	0	AGO2	0	0	0	1	0	0	1	13
MIMAT0000092	hsa-miR-92a-3p	ENSG00000030419	IKZF2	protein_coding	chr2	213865836	213865842	213865835	213865863	-	12	0	AGO1-4,AGO2	1	0	0	1	1	1	1	11
MIMAT0000092	hsa-miR-92a-3p	ENSG00000030419	IKZF2	protein_coding	chr2	213865902	213865907	213865901	213865929	-	8	0	AGO1-4,AGO2	1	0	0	1	0	0	0	11
MIMAT0000092	hsa-miR-92a-3p	ENSG00000030419	IKZF2	protein_coding	chr2	213867321	213867326	213867320	213867348	-	1	0	AGO1-4	1	0	0	1	0	0	0	11
MIMAT0000093	hsa-miR-93-5p	ENSG00000030419	IKZF2	protein_coding	chr2	213871136	213871141	213871135	213871141	-	2	0	AGO1-4	1	0	0	0	0	1	0	8
MIMAT0000096	hsa-miR-98-5p	ENSG00000030419	IKZF2	protein_coding	chr2	213864888	213864893	213864887	213864915	-	1	0	AGO1-4	1	0	1	1	0	1	0	6
MIMAT0000096	hsa-miR-98-5p	ENSG00000030419	IKZF2	protein_coding	chr2	213866782	213866787	213866781	213866809	-	6	0	AGO1-4,AGO2	1	0	1	1	0	0	1	6
MIMAT0000099	hsa-miR-101-3p	ENSG00000030419	IKZF2	protein_coding	chr2	213864575	213864581	213864574	213864602	-	3	0	AGO1-4,AGO2	1	0	1	1	1	1	1	0
MIMAT0000099	hsa-miR-101-3p	ENSG00000030419	IKZF2	protein_coding	chr2	213864700	213864705	213864700	213864705	-	2	0	AGO1-4	1	0	1	0	0	0	0	0
MIMAT0000099	hsa-miR-101-3p	ENSG00000030419	IKZF2	protein_coding	chr2	213867079	213867085	213867078	213867106	-	2	0	AGO2	1	0	1	1	0	1	1	0
MIMAT0000099	hsa-miR-101-3p	ENSG00000030419	IKZF2	protein_coding	chr2	213871960	213871965	213871959	213871987	-	3	0	AGO1-4,AGO2	1	0	1	1	0	0	0	0
MIMAT0000102	hsa-miR-105-5p	ENSG00000030419	IKZF2	protein_coding	chr2	213865204	213865210	213865203	213865231	-	4	0	AGO2	1	0	1	1	0	0	0	3
MIMAT0000102	hsa-miR-105-5p	ENSG00000030419	IKZF2	protein_coding	chr2	213866993	213866999	213866992	213867020	-	2	0	AGO2	1	0	1	1	0	0	0	3
MIMAT0000102	hsa-miR-105-5p	ENSG00000030419	IKZF2	protein_coding	chr2	213870376	213870381	213870375	213870403	-	1	0	AGO1-4	1	0	1	1	0	0	0	3
MIMAT0000102	hsa-miR-105-5p	ENSG00000030419	IKZF2	protein_coding	chr2	213871925	213871930	213871924	213871952	-	2	0	AGO1-4	1	0	1	1	0	0	0	3
MIMAT0000103	hsa-miR-106a-5p	ENSG00000030419	IKZF2	protein_coding	chr2	213866215	213866243	213866215	213866243	-	1	0	AGO2	0	0	0	1	0	0	0	8
MIMAT0000103	hsa-miR-106a-5p	ENSG00000030419	IKZF2	protein_coding	chr2	213867868	213867896	213867868	213867896	-	1	0	AGO1-4	0	0	0	1	0	0	0	8
MIMAT0000103	hsa-miR-106a-5p	ENSG00000030419	IKZF2	protein_coding	chr2	213871136	213871141	213871135	213871163	-	2	0	AGO1-4	1	0	0	1	0	1	0	8
MIMAT0000222	hsa-miR-192-5p	ENSG00000030419	IKZF2	protein_coding	chr2	213865064	213865070	213865063	213865091	-	5	0	AGO2	1	0	1	1	1	0	0	9
MIMAT0000222	hsa-miR-192-5p	ENSG00000030419	IKZF2	protein_coding	chr2	213866738	213866743	213866737	213866765	-	3	0	AGO1-4	1	0	1	1	0	0	0	9
MIMAT0000227	hsa-miR-197-3p	ENSG00000030419	IKZF2	protein_coding	chr2	213865805	213865810	213865805	213865810	-	2	0	AGO1-4	1	0	0	0	0	0	0	9
MIMAT0000232	hsa-miR-199a-3p	ENSG00000030419	IKZF2	protein_coding	chr2	213864557	213864562	213864556	213864584	-	4	0	AGO1-4,AGO2	1	0	0	1	0	0	0	6
MIMAT0000232	hsa-miR-199a-3p	ENSG00000030419	IKZF2	protein_coding	chr2	213886826	213886854	213886826	213886854	-	1	0	AGO2	0	0	0	1	0	0	0	6
MIMAT0000241	hsa-miR-208a-3p	ENSG00000030419	IKZF2	protein_coding	chr2	213865818	213865823	213865817	213865823	-	8	0	AGO1-4,AGO2	1	0	0	0	0	1	0	0
MIMAT0000241	hsa-miR-208a-3p	ENSG00000030419	IKZF2	protein_coding	chr2	213866029	213866034	213866028	213866034	-	3	0	AGO1-4,AGO2	1	0	0	0	0	1	0	0
MIMAT0000242	hsa-miR-129-5p	ENSG00000030419	IKZF2	protein_coding	chr2	213865758	213865763	213865757	213865785	-	3	0	AGO1-4,AGO2	1	0	1	1	0	0	0	7
MIMAT0000242	hsa-miR-129-5p	ENSG00000030419	IKZF2	protein_coding	chr2	213866105	213866110	213866104	213866132	-	3	0	AGO1-4,AGO2	1	0	1	1	0	0	0	7
MIMAT0000242	hsa-miR-129-5p	ENSG00000030419	IKZF2	protein_coding	chr2	213870740	213870745	213870739	213870767	-	1	0	AGO1-4	1	0	1	1	0	0	0	7
MIMAT0000243	hsa-miR-148a-3p	ENSG00000030419	IKZF2	protein_coding	chr2	213871391	213871396	213871391	213871396	-	1	0	AGO1-4	1	0	0	0	0	0	0	7
MIMAT0000244	hsa-miR-30c-5p	ENSG00000030419	IKZF2	protein_coding	chr2	213864872	213864877	213864871	213864899	-	2	0	AGO1-4,AGO2	1	0	1	1	0	0	0	6
MIMAT0000244	hsa-miR-30c-5p	ENSG00000030419	IKZF2	protein_coding	chr2	213870725	213870730	213870724	213870752	-	1	0	AGO1-4	1	0	1	1	0	0	0	6
MIMAT0000244	hsa-miR-30c-5p	ENSG00000030419	IKZF2	protein_coding	chr2	213871525	213871531	213871524	213871552	-	7	0	AGO1-4,AGO2	1	0	1	1	0	1	1	6
MIMAT0000245	hsa-miR-30d-5p	ENSG00000030419	IKZF2	protein_coding	chr2	213864872	213864877	213864871	213864899	-	2	0	AGO1-4,AGO2	1	0	1	1	0	0	0	4
MIMAT0000245	hsa-miR-30d-5p	ENSG00000030419	IKZF2	protein_coding	chr2	213870725	213870730	213870724	213870752	-	1	0	AGO1-4	1	0	1	1	0	0	0	4
MIMAT0000245	hsa-miR-30d-5p	ENSG00000030419	IKZF2	protein_coding	chr2	213871525	213871531	213871524	213871552	-	7	0	AGO1-4,AGO2	1	0	1	1	0	1	1	4
MIMAT0000250	hsa-miR-139-5p	ENSG00000030419	IKZF2	protein_coding	chr2	213865295	213865300	213865295	213865300	-	1	0	AGO2	1	0	0	0	0	0	0	4
MIMAT0000251	hsa-miR-147a	ENSG00000030419	IKZF2	protein_coding	chr2	213864733	213864736	213864731	213864738	-	4	0	AGO1-4,AGO2	2	0	2	0	0	0	0	1
MIMAT0000252	hsa-miR-7-5p	ENSG00000030419	IKZF2	protein_coding	chr2	213865776	213865781	213865776	213865781	-	3	0	AGO1-4,AGO2	1	0	1	0	0	0	0	7
MIMAT0000252	hsa-miR-7-5p	ENSG00000030419	IKZF2	protein_coding	chr2	213869732	213869737	213869732	213869737	-	1	0	AGO2	1	0	1	0	0	0	0	7
MIMAT0000256	hsa-miR-181a-5p	ENSG00000030419	IKZF2	protein_coding	chr2	213870698	213870703	213870698	213870703	-	1	0	AGO1-4	1	0	1	0	0	0	0	3
MIMAT0000257	hsa-miR-181b-5p	ENSG00000030419	IKZF2	protein_coding	chr2	213870698	213870703	213870698	213870703	-	1	0	AGO1-4	1	0	1	0	0	0	0	4
MIMAT0000258	hsa-miR-181c-5p	ENSG00000030419	IKZF2	protein_coding	chr2	213870698	213870703	213870698	213870703	-	1	0	AGO1-4	1	0	1	0	0	0	0	1
MIMAT0000265	hsa-miR-204-5p	ENSG00000030419	IKZF2	protein_coding	chr2	213869072	213869078	213869072	213869078	-	1	0	AGO1	1	0	1	0	0	0	0	5
MIMAT0000265	hsa-miR-204-5p	ENSG00000030419	IKZF2	protein_coding	chr2	213870792	213870798	213870792	213870798	-	1	0	AGO1-4	1	0	1	0	0	0	0	5
MIMAT0000268	hsa-miR-211-5p	ENSG00000030419	IKZF2	protein_coding	chr2	213869072	213869078	213869072	213869078	-	1	0	AGO1	1	0	1	0	0	0	0	3
MIMAT0000268	hsa-miR-211-5p	ENSG00000030419	IKZF2	protein_coding	chr2	213870792	213870798	213870792	213870798	-	1	0	AGO1-4	1	0	1	0	0	0	0	3
MIMAT0000269	hsa-miR-212-3p	ENSG00000030419	IKZF2	protein_coding	chr2	213871389	213871394	213871389	213871394	-	1	0	AGO1-4	1	0	0	0	0	0	0	4
MIMAT0000269	hsa-miR-212-3p	ENSG00000030419	IKZF2	protein_coding	chr2	213871959	213871964	213871959	213871964	-	2	0	AGO1-4	1	0	0	0	0	0	0	4
MIMAT0000271	hsa-miR-214-3p	ENSG00000030419	IKZF2	protein_coding	chr2	213865284	213865289	213865283	213865311	-	1	0	AGO2	1	0	1	1	0	0	0	8
MIMAT0000271	hsa-miR-214-3p	ENSG00000030419	IKZF2	protein_coding	chr2	213867277	213867282	213867276	213867304	-	1	0	AGO1-4	1	0	1	1	0	0	0	8
MIMAT0000271	hsa-miR-214-3p	ENSG00000030419	IKZF2	protein_coding	chr2	213869755	213869760	213869754	213869782	-	1	0	AGO2	1	0	1	1	0	0	0	8
MIMAT0000271	hsa-miR-214-3p	ENSG00000030419	IKZF2	protein_coding	chr2	213872545	213872550	213872545	213872550	-	1	0	AGO2	0	0	1	0	0	0	0	8
MIMAT0000271	hsa-miR-214-3p	ENSG00000030419	IKZF2	protein_coding	chr2	213878578	213878584	213878577	213878605	-	5	0	AGO2	0	0	1	1	0	0	0	8
MIMAT0000272	hsa-miR-215-5p	ENSG00000030419	IKZF2	protein_coding	chr2	213865064	213865070	213865063	213865091	-	5	0	AGO2	1	0	1	1	1	0	0	5
MIMAT0000272	hsa-miR-215-5p	ENSG00000030419	IKZF2	protein_coding	chr2	213866738	213866743	213866737	213866765	-	3	0	AGO1-4	1	0	1	1	0	0	0	5
MIMAT0000273	hsa-miR-216a-5p	ENSG00000030419	IKZF2	protein_coding	chr2	213869018	213869046	213869018	213869046	-	1	0	AGO1	0	0	0	1	0	0	0	2
MIMAT0000274	hsa-miR-217	ENSG00000030419	IKZF2	protein_coding	chr2	213864480	213864485	213864480	213864485	-	1	0	AGO2	1	0	1	0	0	0	0	4
MIMAT0000274	hsa-miR-217	ENSG00000030419	IKZF2	protein_coding	chr2	213866805	213866810	213866805	213866810	-	4	0	AGO1-4,AGO2	1	0	1	0	0	0	0	4
MIMAT0000275	hsa-miR-218-5p	ENSG00000030419	IKZF2	protein_coding	chr2	213872635	213872642	213872635	213872642	-	1	0	AGO2	0	0	0	0	0	0	1	4
MIMAT0000276	hsa-miR-219a-5p	ENSG00000030419	IKZF2	protein_coding	chr2	213869701	213869706	213869700	213869706	-	1	0	AGO2	1	0	0	0	0	1	0	8
MIMAT0000276	hsa-miR-219a-5p	ENSG00000030419	IKZF2	protein_coding	chr2	213872014	213872019	213872014	213872019	-	6	0	AGO1-4,AGO2	1	0	0	0	0	0	0	8
MIMAT0000414	hsa-let-7g-5p	ENSG00000030419	IKZF2	protein_coding	chr2	213864888	213864893	213864887	213864915	-	1	0	AGO1-4	1	0	1	1	0	1	0	4
MIMAT0000414	hsa-let-7g-5p	ENSG00000030419	IKZF2	protein_coding	chr2	213866782	213866787	213866781	213866809	-	6	0	AGO1-4,AGO2	1	0	1	1	0	0	1	4
MIMAT0000415	hsa-let-7i-5p	ENSG00000030419	IKZF2	protein_coding	chr2	213864888	213864893	213864887	213864915	-	1	0	AGO1-4	1	0	1	1	0	1	0	4
MIMAT0000415	hsa-let-7i-5p	ENSG00000030419	IKZF2	protein_coding	chr2	213866782	213866787	213866781	213866809	-	6	0	AGO1-4,AGO2	1	0	1	1	0	0	1	4
MIMAT0000416	hsa-miR-1-3p	ENSG00000030419	IKZF2	protein_coding	chr2	213872070	213872076	213872070	213872076	-	2	0	AGO1-4	0	0	0	0	0	1	0	3
MIMAT0000416	hsa-miR-1-3p	ENSG00000030419	IKZF2	protein_coding	chr2	213872088	213872095	213872088	213872095	-	2	0	AGO1-4	0	0	0	0	0	0	1	3
MIMAT0000418	hsa-miR-23b-3p	ENSG00000030419	IKZF2	protein_coding	chr2	213870696	213870702	213870695	213870723	-	1	0	AGO1-4	1	0	1	1	0	0	0	6
MIMAT0000418	hsa-miR-23b-3p	ENSG00000030419	IKZF2	protein_coding	chr2	213871008	213871036	213871008	213871036	-	1	0	AGO1-4	0	0	0	1	0	0	0	6
MIMAT0000418	hsa-miR-23b-3p	ENSG00000030419	IKZF2	protein_coding	chr2	213871190	213871196	213871189	213871217	-	2	0	AGO1-4	1	0	1	1	0	0	0	6
MIMAT0000419	hsa-miR-27b-3p	ENSG00000030419	IKZF2	protein_coding	chr2	213867238	213867243	213867237	213867265	-	1	0	AGO1-4	1	0	1	1	0	1	0	4
MIMAT0000419	hsa-miR-27b-3p	ENSG00000030419	IKZF2	protein_coding	chr2	213867642	213867647	213867641	213867669	-	1	0	AGO2	1	0	1	1	0	0	0	4
MIMAT0000419	hsa-miR-27b-3p	ENSG00000030419	IKZF2	protein_coding	chr2	213870399	213870405	213870398	213870426	-	1	0	AGO1-4	1	0	1	1	0	0	0	4
MIMAT0000419	hsa-miR-27b-3p	ENSG00000030419	IKZF2	protein_coding	chr2	213871417	213871422	213871416	213871444	-	4	0	AGO1-4,AGO2	1	0	1	1	0	0	0	4
MIMAT0000420	hsa-miR-30b-5p	ENSG00000030419	IKZF2	protein_coding	chr2	213864872	213864877	213864871	213864899	-	2	0	AGO1-4,AGO2	1	0	1	1	0	0	0	7
MIMAT0000420	hsa-miR-30b-5p	ENSG00000030419	IKZF2	protein_coding	chr2	213870725	213870730	213870724	213870752	-	1	0	AGO1-4	1	0	1	1	0	0	0	7
MIMAT0000420	hsa-miR-30b-5p	ENSG00000030419	IKZF2	protein_coding	chr2	213871525	213871531	213871524	213871552	-	7	0	AGO1-4,AGO2	1	0	1	1	0	0	1	7
MIMAT0000421	hsa-miR-122-5p	ENSG00000030419	IKZF2	protein_coding	chr2	213878528	213878556	213878528	213878556	-	1	0	AGO2	0	0	0	1	0	0	0	8
MIMAT0000421	hsa-miR-122-5p	ENSG00000030419	IKZF2	protein_coding	chr2	214012501	214012529	214012501	214012529	-	2	0	AGO2	0	0	0	1	0	0	0	8
MIMAT0000422	hsa-miR-124-3p	ENSG00000030419	IKZF2	protein_coding	chr2	213867920	213867926	213867920	213867926	-	2	0	AGO1-4,AGO2	1	0	0	0	0	1	1	5
MIMAT0000422	hsa-miR-124-3p	ENSG00000030419	IKZF2	protein_coding	chr2	213878593	213878599	213878593	213878599	-	5	0	AGO2	0	0	1	0	0	0	1	5
MIMAT0000424	hsa-miR-128-3p	ENSG00000030419	IKZF2	protein_coding	chr2	213864699	213864704	213864699	213864706	-	2	0	AGO1-4	1	0	1	0	0	0	0	4
MIMAT0000424	hsa-miR-128-3p	ENSG00000030419	IKZF2	protein_coding	chr2	213870400	213870405	213870400	213870405	-	1	0	AGO1-4	1	0	1	0	0	0	0	4
MIMAT0000425	hsa-miR-130a-3p	ENSG00000030419	IKZF2	protein_coding	chr2	213866717	213866722	213866717	213866722	-	2	0	AGO1-4	1	0	1	0	0	0	0	9
MIMAT0000425	hsa-miR-130a-3p	ENSG00000030419	IKZF2	protein_coding	chr2	213867051	213867056	213867050	213867078	-	4	0	AGO2	1	0	1	1	0	0	0	9
MIMAT0000425	hsa-miR-130a-3p	ENSG00000030419	IKZF2	protein_coding	chr2	213872021	213872026	213872020	213872048	-	6	0	AGO1-4,AGO2	1	0	1	1	0	0	0	9
MIMAT0000426	hsa-miR-132-3p	ENSG00000030419	IKZF2	protein_coding	chr2	213871389	213871394	213871389	213871394	-	1	0	AGO1-4	1	0	0	0	0	0	0	3
MIMAT0000426	hsa-miR-132-3p	ENSG00000030419	IKZF2	protein_coding	chr2	213871959	213871964	213871959	213871964	-	2	0	AGO1-4	1	0	0	0	0	0	0	3
MIMAT0000427	hsa-miR-133a-3p	ENSG00000030419	IKZF2	protein_coding	chr2	213867248	213867253	213867248	213867253	-	1	0	AGO1-4	1	0	0	0	0	0	0	4
MIMAT0000428	hsa-miR-135a-5p	ENSG00000030419	IKZF2	protein_coding	chr2	213872703	213872709	213872703	213872709	-	1	0	AGO2	0	0	0	0	0	0	1	2
MIMAT0000429	hsa-miR-137	ENSG00000030419	IKZF2	protein_coding	chr2	213865835	213865840	213865835	213865840	-	11	0	AGO1-4,AGO2	1	0	0	0	0	0	0	3
MIMAT0000432	hsa-miR-141-3p	ENSG00000030419	IKZF2	protein_coding	chr2	213864680	213864708	213864680	213864708	-	2	0	AGO1-4	0	0	0	1	0	0	0	8
MIMAT0000432	hsa-miR-141-3p	ENSG00000030419	IKZF2	protein_coding	chr2	213866065	213866070	213866052	213866092	-	3	0	AGO1-4,AGO2	1	0	0	2	0	0	0	8
MIMAT0000432	hsa-miR-141-3p	ENSG00000030419	IKZF2	protein_coding	chr2	213867226	213867231	213867225	213867253	-	1	0	AGO1-4	1	0	0	1	0	0	0	8
MIMAT0000432	hsa-miR-141-3p	ENSG00000030419	IKZF2	protein_coding	chr2	213867898	213867903	213867897	213867925	-	2	0	AGO1-4,AGO2	1	0	0	1	0	0	0	8
MIMAT0000432	hsa-miR-141-3p	ENSG00000030419	IKZF2	protein_coding	chr2	213871116	213871121	213871115	213871143	-	2	0	AGO1-4	1	0	0	1	1	1	1	8
MIMAT0000433	hsa-miR-142-5p	ENSG00000030419	IKZF2	protein_coding	chr2	213865642	213865647	213865641	213865669	-	1	0	AGO2	1	0	1	1	0	0	0	2
MIMAT0000433	hsa-miR-142-5p	ENSG00000030419	IKZF2	protein_coding	chr2	213866144	213866149	213866143	213866171	-	3	0	AGO1-4,AGO2	1	0	1	1	0	0	0	2
MIMAT0000433	hsa-miR-142-5p	ENSG00000030419	IKZF2	protein_coding	chr2	213866951	213866956	213866951	213866956	-	1	0	AGO2	1	0	1	0	0	0	0	2
MIMAT0000433	hsa-miR-142-5p	ENSG00000030419	IKZF2	protein_coding	chr2	213867931	213867936	213867930	213867958	-	2	0	AGO1-4,AGO2	1	0	1	1	0	1	0	2
MIMAT0000433	hsa-miR-142-5p	ENSG00000030419	IKZF2	protein_coding	chr2	213871134	213871140	213871133	213871161	-	2	0	AGO1-4	1	0	1	1	0	1	0	2
MIMAT0000433	hsa-miR-142-5p	ENSG00000030419	IKZF2	protein_coding	chr2	213871656	213871662	213871655	213871683	-	1	0	AGO2	1	0	1	1	0	0	0	2
MIMAT0000435	hsa-miR-143-3p	ENSG00000030419	IKZF2	protein_coding	chr2	213886370	213886376	213886370	213886376	-	1	0	AGO1-4	0	0	1	0	0	0	0	3
MIMAT0000436	hsa-miR-144-3p	ENSG00000030419	IKZF2	protein_coding	chr2	213864575	213864580	213864575	213864582	-	3	0	AGO1-4,AGO2	1	0	1	0	0	0	0	6
MIMAT0000436	hsa-miR-144-3p	ENSG00000030419	IKZF2	protein_coding	chr2	213864700	213864705	213864699	213864727	-	4	0	AGO1-4,AGO2	1	1	1	1	0	0	0	6
MIMAT0000436	hsa-miR-144-3p	ENSG00000030419	IKZF2	protein_coding	chr2	213867079	213867084	213867078	213867106	-	2	0	AGO2	1	0	1	1	0	0	0	6
MIMAT0000436	hsa-miR-144-3p	ENSG00000030419	IKZF2	protein_coding	chr2	213871960	213871965	213871959	213871987	-	3	0	AGO1-4,AGO2	1	0	1	1	0	0	0	6
MIMAT0000437	hsa-miR-145-5p	ENSG00000030419	IKZF2	protein_coding	chr2	213864555	213864560	213864554	213864560	-	6	0	AGO1-4,AGO2	1	0	1	0	0	1	1	5
MIMAT0000437	hsa-miR-145-5p	ENSG00000030419	IKZF2	protein_coding	chr2	213866685	213866690	213866685	213866690	-	2	0	AGO1-4	1	0	1	0	0	0	0	5
MIMAT0000437	hsa-miR-145-5p	ENSG00000030419	IKZF2	protein_coding	chr2	213870394	213870399	213870394	213870399	-	1	0	AGO1-4	1	0	1	0	0	0	0	5
MIMAT0000438	hsa-miR-152-3p	ENSG00000030419	IKZF2	protein_coding	chr2	213871391	213871396	213871391	213871396	-	1	0	AGO1-4	1	0	0	0	0	0	0	6
MIMAT0000439	hsa-miR-153-3p	ENSG00000030419	IKZF2	protein_coding	chr2	213864671	213864699	213864671	213864699	-	1	0	AGO1-4	0	0	0	1	0	0	0	4
MIMAT0000439	hsa-miR-153-3p	ENSG00000030419	IKZF2	protein_coding	chr2	213866719	213866725	213866718	213866746	-	2	0	AGO1-4	1	0	1	1	0	0	1	4
MIMAT0000439	hsa-miR-153-3p	ENSG00000030419	IKZF2	protein_coding	chr2	213867859	213867887	213867859	213867887	-	1	0	AGO1-4	0	0	0	1	0	0	0	4
MIMAT0000441	hsa-miR-9-5p	ENSG00000030419	IKZF2	protein_coding	chr2	213865152	213865158	213865151	213865179	-	2	0	AGO2	1	0	0	1	1	1	1	6
MIMAT0000441	hsa-miR-9-5p	ENSG00000030419	IKZF2	protein_coding	chr2	213870682	213870687	213870681	213870709	-	1	0	AGO1-4	1	0	0	1	0	0	0	6
MIMAT0000441	hsa-miR-9-5p	ENSG00000030419	IKZF2	protein_coding	chr2	213872066	213872072	213872066	213872072	-	2	0	AGO1-4	0	0	0	0	0	1	0	6
MIMAT0000444	hsa-miR-126-5p	ENSG00000030419	IKZF2	protein_coding	chr2	213865028	213865034	213865028	213865056	-	5	0	AGO2	0	0	0	1	0	1	0	7
MIMAT0000444	hsa-miR-126-5p	ENSG00000030419	IKZF2	protein_coding	chr2	213865981	213866009	213865981	213866009	-	8	0	AGO1-4,AGO2	0	0	0	1	0	0	0	7
MIMAT0000444	hsa-miR-126-5p	ENSG00000030419	IKZF2	protein_coding	chr2	213867190	213867218	213867190	213867218	-	2	0	AGO1-4,AGO2	0	0	0	1	0	0	0	7
MIMAT0000444	hsa-miR-126-5p	ENSG00000030419	IKZF2	protein_coding	chr2	213867995	213868023	213867995	213868023	-	2	0	AGO1-4,AGO2	0	0	0	1	0	0	0	7
MIMAT0000444	hsa-miR-126-5p	ENSG00000030419	IKZF2	protein_coding	chr2	213871254	213871282	213871254	213871282	-	2	0	AGO1-4,AGO2	0	0	0	1	0	0	0	7
MIMAT0000447	hsa-miR-134-5p	ENSG00000030419	IKZF2	protein_coding	chr2	213864828	213864833	213864828	213864833	-	1	0	AGO1-4	1	0	0	0	0	0	0	7
MIMAT0000447	hsa-miR-134-5p	ENSG00000030419	IKZF2	protein_coding	chr2	213866856	213866861	213866856	213866861	-	3	0	AGO1-4,AGO2	1	0	0	0	0	0	0	7
MIMAT0000448	hsa-miR-136-5p	ENSG00000030419	IKZF2	protein_coding	chr2	213872274	213872281	213872274	213872281	-	1	0	AGO2	0	0	0	0	0	0	1	6
MIMAT0000451	hsa-miR-150-5p	ENSG00000030419	IKZF2	protein_coding	chr2	213866010	213866016	213866010	213866016	-	3	0	AGO1-4,AGO2	1	0	0	0	0	0	0	2
MIMAT0000451	hsa-miR-150-5p	ENSG00000030419	IKZF2	protein_coding	chr2	213871246	213871251	213871246	213871251	-	1	0	AGO1-4	1	0	0	0	0	0	0	2
MIMAT0000452	hsa-miR-154-5p	ENSG00000030419	IKZF2	protein_coding	chr2	213866955	213866960	213866955	213866960	-	1	0	AGO2	1	0	0	0	0	0	0	7
MIMAT0000452	hsa-miR-154-5p	ENSG00000030419	IKZF2	protein_coding	chr2	213870772	213870777	213870772	213870777	-	1	0	AGO1-4	1	0	0	0	0	0	0	7
MIMAT0000456	hsa-miR-186-5p	ENSG00000030419	IKZF2	protein_coding	chr2	213864749	213864754	213864748	213864776	-	4	0	AGO1-4,AGO2	1	0	1	1	0	1	0	7
MIMAT0000456	hsa-miR-186-5p	ENSG00000030419	IKZF2	protein_coding	chr2	213865169	213865170	213865164	213865196	-	2	0	AGO2	2	0	2	2	0	0	0	7
MIMAT0000456	hsa-miR-186-5p	ENSG00000030419	IKZF2	protein_coding	chr2	213865233	213865238	213865233	213865238	-	5	0	AGO2	1	0	1	0	0	0	0	7
MIMAT0000456	hsa-miR-186-5p	ENSG00000030419	IKZF2	protein_coding	chr2	213865244	213865249	213865243	213865271	-	5	0	AGO2	1	0	1	1	0	1	0	7
MIMAT0000456	hsa-miR-186-5p	ENSG00000030419	IKZF2	protein_coding	chr2	213865856	213865856	213865850	213865883	-	11	0	AGO1-4,AGO2	2	0	2	2	0	1	0	7
MIMAT0000456	hsa-miR-186-5p	ENSG00000030419	IKZF2	protein_coding	chr2	213867221	213867226	213867220	213867248	-	1	0	AGO1-4	1	0	1	1	0	0	0	7
MIMAT0000456	hsa-miR-186-5p	ENSG00000030419	IKZF2	protein_coding	chr2	213867933	213867938	213867932	213867960	-	2	0	AGO1-4,AGO2	1	0	1	1	0	0	0	7
MIMAT0000456	hsa-miR-186-5p	ENSG00000030419	IKZF2	protein_coding	chr2	213870779	213870784	213870778	213870806	-	1	0	AGO1-4	1	0	1	1	0	0	0	7
MIMAT0000456	hsa-miR-186-5p	ENSG00000030419	IKZF2	protein_coding	chr2	213871206	213871211	213871205	213871233	-	2	0	AGO1-4	1	0	1	1	0	1	0	7
MIMAT0000457	hsa-miR-188-5p	ENSG00000030419	IKZF2	protein_coding	chr2	213869071	213869077	213869071	213869077	-	1	0	AGO1	1	0	1	0	0	0	0	8
MIMAT0000458	hsa-miR-190a-5p	ENSG00000030419	IKZF2	protein_coding	chr2	213865430	213865436	213865429	213865457	-	3	0	AGO2	1	0	1	1	1	0	0	2
MIMAT0000458	hsa-miR-190a-5p	ENSG00000030419	IKZF2	protein_coding	chr2	213867343	213867348	213867342	213867370	-	1	0	AGO1-4	1	0	1	1	0	0	0	2
MIMAT0000461	hsa-miR-195-5p	ENSG00000030419	IKZF2	protein_coding	chr2	213867278	213867283	213867278	213867283	-	1	0	AGO1-4	1	0	0	0	0	0	0	3
MIMAT0000462	hsa-miR-206	ENSG00000030419	IKZF2	protein_coding	chr2	213872070	213872076	213872070	213872076	-	2	0	AGO1-4	0	0	0	0	0	1	0	1
MIMAT0000462	hsa-miR-206	ENSG00000030419	IKZF2	protein_coding	chr2	213872088	213872095	213872088	213872095	-	2	0	AGO1-4	0	0	0	0	0	0	1	1
MIMAT0000510	hsa-miR-320a	ENSG00000030419	IKZF2	protein_coding	chr2	213867296	213867302	213867296	213867302	-	1	0	AGO1-4	1	0	0	0	0	0	0	5
MIMAT0000646	hsa-miR-155-5p	ENSG00000030419	IKZF2	protein_coding	chr2	213869749	213869756	213869749	213869756	-	2	0	AGO2	1	0	0	0	0	0	0	4
MIMAT0000680	hsa-miR-106b-5p	ENSG00000030419	IKZF2	protein_coding	chr2	213866215	213866243	213866215	213866243	-	1	0	AGO2	0	0	0	1	0	0	0	9
MIMAT0000680	hsa-miR-106b-5p	ENSG00000030419	IKZF2	protein_coding	chr2	213867868	213867896	213867868	213867896	-	1	0	AGO1-4	0	0	0	1	0	0	0	9
MIMAT0000680	hsa-miR-106b-5p	ENSG00000030419	IKZF2	protein_coding	chr2	213871136	213871141	213871135	213871163	-	2	0	AGO1-4	1	0	0	1	0	1	0	9
MIMAT0000682	hsa-miR-200a-3p	ENSG00000030419	IKZF2	protein_coding	chr2	213864680	213864708	213864680	213864708	-	2	0	AGO1-4	0	0	0	1	0	0	0	4
MIMAT0000682	hsa-miR-200a-3p	ENSG00000030419	IKZF2	protein_coding	chr2	213866065	213866070	213866052	213866092	-	3	0	AGO1-4,AGO2	1	0	0	2	0	0	0	4
MIMAT0000682	hsa-miR-200a-3p	ENSG00000030419	IKZF2	protein_coding	chr2	213867226	213867231	213867225	213867253	-	1	0	AGO1-4	1	0	0	1	0	0	0	4
MIMAT0000682	hsa-miR-200a-3p	ENSG00000030419	IKZF2	protein_coding	chr2	213867898	213867903	213867897	213867925	-	2	0	AGO1-4,AGO2	1	0	0	1	0	0	0	4
MIMAT0000682	hsa-miR-200a-3p	ENSG00000030419	IKZF2	protein_coding	chr2	213871116	213871121	213871115	213871143	-	2	0	AGO1-4	1	0	0	1	1	1	1	4
MIMAT0000684	hsa-miR-302a-3p	ENSG00000030419	IKZF2	protein_coding	chr2	213866716	213866721	213866715	213866743	-	2	0	AGO1-4	1	0	1	1	0	0	1	2
MIMAT0000684	hsa-miR-302a-3p	ENSG00000030419	IKZF2	protein_coding	chr2	213872020	213872025	213872019	213872047	-	6	0	AGO1-4,AGO2	1	0	1	1	0	1	1	2
MIMAT0000685	hsa-miR-34b-5p	ENSG00000030419	IKZF2	protein_coding	chr2	213871916	213871944	213871916	213871944	-	2	0	AGO1-4	0	0	0	1	0	0	0	1
MIMAT0000685	hsa-miR-34b-5p	ENSG00000030419	IKZF2	protein_coding	chr2	213886406	213886411	213886406	213886411	-	1	0	AGO1-4	0	0	1	0	0	0	0	1
MIMAT0000688	hsa-miR-301a-3p	ENSG00000030419	IKZF2	protein_coding	chr2	213866717	213866722	213866717	213866722	-	2	0	AGO1-4	1	0	1	0	0	0	0	8
MIMAT0000688	hsa-miR-301a-3p	ENSG00000030419	IKZF2	protein_coding	chr2	213867051	213867056	213867050	213867078	-	4	0	AGO2	1	0	1	1	0	0	0	8
MIMAT0000688	hsa-miR-301a-3p	ENSG00000030419	IKZF2	protein_coding	chr2	213872021	213872026	213872020	213872048	-	6	0	AGO1-4,AGO2	1	0	1	1	0	0	0	8
MIMAT0000691	hsa-miR-130b-3p	ENSG00000030419	IKZF2	protein_coding	chr2	213866717	213866722	213866717	213866722	-	2	0	AGO1-4	1	0	0	0	0	0	0	13
MIMAT0000691	hsa-miR-130b-3p	ENSG00000030419	IKZF2	protein_coding	chr2	213867051	213867056	213867050	213867078	-	4	0	AGO2	1	0	0	1	0	0	0	13
MIMAT0000691	hsa-miR-130b-3p	ENSG00000030419	IKZF2	protein_coding	chr2	213872021	213872026	213872020	213872048	-	6	0	AGO1-4,AGO2	1	0	0	1	0	0	0	13
MIMAT0000692	hsa-miR-30e-5p	ENSG00000030419	IKZF2	protein_coding	chr2	213864872	213864877	213864871	213864899	-	2	0	AGO1-4,AGO2	1	0	1	1	0	0	0	6
MIMAT0000692	hsa-miR-30e-5p	ENSG00000030419	IKZF2	protein_coding	chr2	213870725	213870730	213870724	213870752	-	1	0	AGO1-4	1	0	1	1	0	0	0	6
MIMAT0000692	hsa-miR-30e-5p	ENSG00000030419	IKZF2	protein_coding	chr2	213871525	213871531	213871524	213871552	-	7	0	AGO1-4,AGO2	1	0	1	1	0	0	1	6
MIMAT0000703	hsa-miR-361-5p	ENSG00000030419	IKZF2	protein_coding	chr2	213870384	213870390	213870383	213870411	-	1	0	AGO1-4	1	0	1	1	0	0	0	6
MIMAT0000705	hsa-miR-362-5p	ENSG00000030419	IKZF2	protein_coding	chr2	213864598	213864603	213864597	213864625	-	1	0	AGO1-4	1	0	0	1	0	0	0	17
MIMAT0000707	hsa-miR-363-3p	ENSG00000030419	IKZF2	protein_coding	chr2	213865836	213865842	213865835	213865857	-	12	0	AGO1-4,AGO2	1	0	0	0	1	0	1	2
MIMAT0000707	hsa-miR-363-3p	ENSG00000030419	IKZF2	protein_coding	chr2	213865902	213865907	213865902	213865907	-	8	0	AGO1-4,AGO2	1	0	0	0	0	0	0	2
MIMAT0000707	hsa-miR-363-3p	ENSG00000030419	IKZF2	protein_coding	chr2	213867321	213867326	213867321	213867326	-	1	0	AGO1-4	1	0	0	0	0	0	0	2
MIMAT0000710	hsa-miR-365a-3p	ENSG00000030419	IKZF2	protein_coding	chr2	213865238	213865243	213865238	213865243	-	5	0	AGO2	1	0	1	0	0	0	0	13
MIMAT0000710	hsa-miR-365a-3p	ENSG00000030419	IKZF2	protein_coding	chr2	213869750	213869755	213869750	213869755	-	2	0	AGO2	1	0	1	0	0	0	0	13
MIMAT0000710	hsa-miR-365a-3p	ENSG00000030419	IKZF2	protein_coding	chr2	213871363	213871368	213871363	213871368	-	1	0	AGO1-4	1	0	1	0	0	0	0	13
MIMAT0000715	hsa-miR-302b-3p	ENSG00000030419	IKZF2	protein_coding	chr2	213866716	213866721	213866715	213866743	-	2	0	AGO1-4	1	0	1	1	0	0	1	3
MIMAT0000715	hsa-miR-302b-3p	ENSG00000030419	IKZF2	protein_coding	chr2	213872020	213872025	213872019	213872047	-	6	0	AGO1-4,AGO2	1	0	1	1	0	0	1	3
MIMAT0000717	hsa-miR-302c-3p	ENSG00000030419	IKZF2	protein_coding	chr2	213866716	213866721	213866715	213866743	-	2	0	AGO1-4	1	0	1	1	0	0	1	4
MIMAT0000717	hsa-miR-302c-3p	ENSG00000030419	IKZF2	protein_coding	chr2	213872020	213872025	213872019	213872047	-	6	0	AGO1-4,AGO2	1	0	1	1	0	0	1	4
MIMAT0000718	hsa-miR-302d-3p	ENSG00000030419	IKZF2	protein_coding	chr2	213866716	213866721	213866715	213866743	-	2	0	AGO1-4	1	0	1	1	0	0	1	1
MIMAT0000718	hsa-miR-302d-3p	ENSG00000030419	IKZF2	protein_coding	chr2	213872020	213872025	213872019	213872047	-	6	0	AGO1-4,AGO2	1	0	1	1	0	0	1	1
MIMAT0000719	hsa-miR-367-3p	ENSG00000030419	IKZF2	protein_coding	chr2	213865836	213865842	213865835	213865856	-	12	0	AGO1-4,AGO2	1	0	0	0	1	1	1	2
MIMAT0000719	hsa-miR-367-3p	ENSG00000030419	IKZF2	protein_coding	chr2	213865902	213865907	213865902	213865907	-	8	0	AGO1-4,AGO2	1	0	0	0	0	0	0	2
MIMAT0000719	hsa-miR-367-3p	ENSG00000030419	IKZF2	protein_coding	chr2	213867321	213867326	213867321	213867326	-	1	0	AGO1-4	1	0	0	0	0	0	0	2
MIMAT0000720	hsa-miR-376c-3p	ENSG00000030419	IKZF2	protein_coding	chr2	213866239	213866244	213866238	213866266	-	1	0	AGO2	1	0	0	1	0	0	0	4
MIMAT0000720	hsa-miR-376c-3p	ENSG00000030419	IKZF2	protein_coding	chr2	213871529	213871535	213871528	213871556	-	7	0	AGO1-4,AGO2	1	0	0	1	0	0	0	4
MIMAT0000721	hsa-miR-369-3p	ENSG00000030419	IKZF2	protein_coding	chr2	213864461	213864466	213864460	213864488	-	2	0	AGO2	1	0	0	1	0	0	0	8
MIMAT0000721	hsa-miR-369-3p	ENSG00000030419	IKZF2	protein_coding	chr2	213864590	213864595	213864589	213864617	-	1	0	AGO1-4	1	0	0	1	0	0	0	8
MIMAT0000721	hsa-miR-369-3p	ENSG00000030419	IKZF2	protein_coding	chr2	213866165	213866170	213866164	213866192	-	3	0	AGO1-4,AGO2	1	0	0	1	0	0	0	8
MIMAT0000721	hsa-miR-369-3p	ENSG00000030419	IKZF2	protein_coding	chr2	213871966	213871971	213871965	213871993	-	3	0	AGO1-4,AGO2	1	0	0	1	0	0	0	8
MIMAT0000722	hsa-miR-370-3p	ENSG00000030419	IKZF2	protein_coding	chr2	213866747	213866752	213866747	213866752	-	2	0	AGO1-4	1	0	1	0	0	0	0	6
MIMAT0000724	hsa-miR-372-3p	ENSG00000030419	IKZF2	protein_coding	chr2	213866716	213866721	213866715	213866743	-	2	0	AGO1-4	1	0	1	1	0	0	1	1
MIMAT0000724	hsa-miR-372-3p	ENSG00000030419	IKZF2	protein_coding	chr2	213872020	213872025	213872019	213872047	-	6	0	AGO1-4,AGO2	1	0	1	1	0	0	1	1
MIMAT0000726	hsa-miR-373-3p	ENSG00000030419	IKZF2	protein_coding	chr2	213866716	213866721	213866715	213866743	-	2	0	AGO1-4	1	0	1	1	0	0	1	3
MIMAT0000726	hsa-miR-373-3p	ENSG00000030419	IKZF2	protein_coding	chr2	213872020	213872025	213872019	213872047	-	6	0	AGO1-4,AGO2	1	0	1	1	0	0	1	3
MIMAT0000727	hsa-miR-374a-5p	ENSG00000030419	IKZF2	protein_coding	chr2	213864594	213864595	213864588	213864621	-	1	0	AGO1-4	2	0	0	2	1	0	1	0
MIMAT0000727	hsa-miR-374a-5p	ENSG00000030419	IKZF2	protein_coding	chr2	213866164	213866170	213866163	213866191	-	3	0	AGO1-4,AGO2	1	0	0	1	0	0	0	0
MIMAT0000727	hsa-miR-374a-5p	ENSG00000030419	IKZF2	protein_coding	chr2	213867631	213867636	213867630	213867658	-	1	0	AGO2	1	0	0	1	0	0	0	0
MIMAT0000728	hsa-miR-375	ENSG00000030419	IKZF2	protein_coding	chr2	213864529	213864534	213864528	213864556	-	6	0	AGO1-4,AGO2	1	0	0	1	0	0	0	2
MIMAT0000728	hsa-miR-375	ENSG00000030419	IKZF2	protein_coding	chr2	213869703	213869710	213869703	213869710	-	1	0	AGO2	1	0	0	0	0	0	0	2
MIMAT0000729	hsa-miR-376a-3p	ENSG00000030419	IKZF2	protein_coding	chr2	213869742	213869748	213869741	213869761	-	2	0	AGO2	1	0	0	0	1	0	0	3
MIMAT0000729	hsa-miR-376a-3p	ENSG00000030419	IKZF2	protein_coding	chr2	213872054	213872059	213872054	213872059	-	2	0	AGO1-4	1	0	0	0	0	0	0	3
MIMAT0000730	hsa-miR-377-3p	ENSG00000030419	IKZF2	protein_coding	chr2	213864836	213864842	213864835	213864863	-	1	0	AGO1-4	1	0	1	1	0	0	0	7
MIMAT0000735	hsa-miR-380-3p	ENSG00000030419	IKZF2	protein_coding	chr2	213865433	213865438	213865432	213865460	-	3	0	AGO2	1	0	0	1	0	0	0	4
MIMAT0000735	hsa-miR-380-3p	ENSG00000030419	IKZF2	protein_coding	chr2	213866129	213866134	213866128	213866156	-	3	0	AGO1-4,AGO2	1	0	0	1	0	0	0	4
MIMAT0000735	hsa-miR-380-3p	ENSG00000030419	IKZF2	protein_coding	chr2	213867169	213867174	213867168	213867196	-	2	0	AGO1-4,AGO2	1	0	0	1	0	0	0	4
MIMAT0000736	hsa-miR-381-3p	ENSG00000030419	IKZF2	protein_coding	chr2	213864676	213864704	213864676	213864704	-	2	0	AGO1-4	0	0	0	1	0	0	0	4
MIMAT0000736	hsa-miR-381-3p	ENSG00000030419	IKZF2	protein_coding	chr2	213864756	213864762	213864755	213864783	-	3	0	AGO1-4,AGO2	1	0	1	1	0	0	0	4
MIMAT0000736	hsa-miR-381-3p	ENSG00000030419	IKZF2	protein_coding	chr2	213866990	213866995	213866989	213867017	-	2	0	AGO2	1	0	1	1	0	0	0	4
MIMAT0000752	hsa-miR-328-3p	ENSG00000030419	IKZF2	protein_coding	chr2	213871443	213871449	213871443	213871449	-	4	0	AGO1-4,AGO2	1	0	1	0	0	0	0	4
MIMAT0000753	hsa-miR-342-3p	ENSG00000030419	IKZF2	protein_coding	chr2	213864663	213864691	213864663	213864691	-	1	0	AGO2	0	0	0	1	0	0	0	4
MIMAT0000755	hsa-miR-323a-3p	ENSG00000030419	IKZF2	protein_coding	chr2	213867953	213867958	213867952	213867980	-	1	0	AGO1-4	1	0	1	1	0	1	0	7
MIMAT0000755	hsa-miR-323a-3p	ENSG00000030419	IKZF2	protein_coding	chr2	213871192	213871198	213871191	213871219	-	2	0	AGO1-4	1	0	1	1	0	0	0	7
MIMAT0000757	hsa-miR-151a-3p	ENSG00000030419	IKZF2	protein_coding	chr2	213870704	213870709	213870704	213870709	-	1	0	AGO1-4	1	0	0	0	0	0	0	7
MIMAT0000758	hsa-miR-135b-5p	ENSG00000030419	IKZF2	protein_coding	chr2	213872703	213872709	213872703	213872709	-	1	0	AGO2	0	0	0	0	0	0	1	4
MIMAT0000759	hsa-miR-148b-3p	ENSG00000030419	IKZF2	protein_coding	chr2	213871391	213871396	213871391	213871396	-	1	0	AGO1-4	1	0	0	0	0	0	0	5
MIMAT0000763	hsa-miR-338-3p	ENSG00000030419	IKZF2	protein_coding	chr2	213867276	213867281	213867276	213867281	-	1	0	AGO1-4	1	0	0	0	0	0	0	8
MIMAT0000763	hsa-miR-338-3p	ENSG00000030419	IKZF2	protein_coding	chr2	213869754	213869759	213869754	213869759	-	1	0	AGO2	1	0	0	0	0	0	0	8
MIMAT0000764	hsa-miR-339-5p	ENSG00000030419	IKZF2	protein_coding	chr2	213869079	213869085	213869079	213869085	-	1	0	AGO1	1	0	1	0	0	0	0	13
MIMAT0000765	hsa-miR-335-5p	ENSG00000030419	IKZF2	protein_coding	chr2	213870808	213870813	213870808	213870813	-	1	0	AGO1-4	1	0	0	0	0	0	0	6
MIMAT0000770	hsa-miR-133b	ENSG00000030419	IKZF2	protein_coding	chr2	213867248	213867253	213867248	213867253	-	1	0	AGO1-4	1	0	0	0	0	0	0	1
MIMAT0000771	hsa-miR-325	ENSG00000030419	IKZF2	protein_coding	chr2	213867201	213867206	213867201	213867206	-	1	0	AGO1-4	1	0	0	0	0	0	0	1
MIMAT0000772	hsa-miR-345-5p	ENSG00000030419	IKZF2	protein_coding	chr2	213871106	213871111	213871106	213871111	-	2	0	AGO1-4	1	0	1	0	0	0	0	10
MIMAT0000773	hsa-miR-346	ENSG00000030419	IKZF2	protein_coding	chr2	213864775	213864780	213864775	213864780	-	3	0	AGO1-4,AGO2	1	0	1	0	0	0	0	4
MIMAT0001075	hsa-miR-384	ENSG00000030419	IKZF2	protein_coding	chr2	213867043	213867048	213867043	213867048	-	3	0	AGO2	1	0	0	0	0	0	0	0
MIMAT0001412	hsa-miR-18b-5p	ENSG00000030419	IKZF2	protein_coding	chr2	213867183	213867188	213867183	213867188	-	2	0	AGO1-4,AGO2	1	0	1	0	0	0	0	4
MIMAT0001412	hsa-miR-18b-5p	ENSG00000030419	IKZF2	protein_coding	chr2	213872007	213872012	213872007	213872012	-	6	0	AGO1-4,AGO2	1	0	1	0	0	0	0	4
MIMAT0001413	hsa-miR-20b-5p	ENSG00000030419	IKZF2	protein_coding	chr2	213871136	213871141	213871135	213871141	-	2	0	AGO1-4	1	0	0	0	0	1	0	3
MIMAT0001532	hsa-miR-448	ENSG00000030419	IKZF2	protein_coding	chr2	213866719	213866724	213866719	213866724	-	2	0	AGO1-4	1	0	1	0	0	0	0	2
MIMAT0001536	hsa-miR-429	ENSG00000030419	IKZF2	protein_coding	chr2	213870818	213870846	213870818	213870846	-	1	0	AGO2	0	0	0	1	0	0	0	5
MIMAT0001627	hsa-miR-433-3p	ENSG00000030419	IKZF2	protein_coding	chr2	213866092	213866098	213866091	213866112	-	3	0	AGO1-4,AGO2	1	0	0	0	1	0	0	4
MIMAT0001629	hsa-miR-329-3p	ENSG00000030419	IKZF2	protein_coding	chr2	213864645	213864650	213864644	213864672	-	1	0	AGO2	1	0	1	1	0	0	0	2
MIMAT0001629	hsa-miR-329-3p	ENSG00000030419	IKZF2	protein_coding	chr2	213864659	213864662	213864656	213864684	-	1	0	AGO2	2	0	2	1	0	0	0	2
MIMAT0001629	hsa-miR-329-3p	ENSG00000030419	IKZF2	protein_coding	chr2	213867313	213867319	213867312	213867340	-	1	0	AGO1-4	1	0	1	1	0	0	0	2
MIMAT0001635	hsa-miR-452-5p	ENSG00000030419	IKZF2	protein_coding	chr2	213864852	213864858	213864851	213864879	-	2	0	AGO1-4,AGO2	1	0	0	1	0	0	0	2
MIMAT0001635	hsa-miR-452-5p	ENSG00000030419	IKZF2	protein_coding	chr2	213871080	213871085	213871079	213871107	-	2	0	AGO1-4	1	0	0	1	0	0	0	2
MIMAT0001638	hsa-miR-409-5p	ENSG00000030419	IKZF2	protein_coding	chr2	213866235	213866240	213866235	213866240	-	1	0	AGO2	1	0	0	0	0	0	0	5
MIMAT0001638	hsa-miR-409-5p	ENSG00000030419	IKZF2	protein_coding	chr2	213870773	213870778	213870773	213870778	-	1	0	AGO1-4	1	0	0	0	0	0	0	5
MIMAT0001639	hsa-miR-409-3p	ENSG00000030419	IKZF2	protein_coding	chr2	213865249	213865254	213865249	213865254	-	5	0	AGO2	1	0	0	0	0	0	0	5
MIMAT0001639	hsa-miR-409-3p	ENSG00000030419	IKZF2	protein_coding	chr2	213865993	213865998	213865993	213865998	-	7	0	AGO1-4,AGO2	1	0	0	0	0	0	0	5
MIMAT0001639	hsa-miR-409-3p	ENSG00000030419	IKZF2	protein_coding	chr2	213870647	213870652	213870647	213870652	-	1	0	AGO1-4	1	0	0	0	0	0	0	5
MIMAT0002171	hsa-miR-410-3p	ENSG00000030419	IKZF2	protein_coding	chr2	213864593	213864598	213864592	213864620	-	1	0	AGO1-4	1	0	0	1	0	0	0	5
MIMAT0002171	hsa-miR-410-3p	ENSG00000030419	IKZF2	protein_coding	chr2	213865336	213865364	213865336	213865364	-	2	0	AGO2	0	0	0	1	0	0	0	5
MIMAT0002171	hsa-miR-410-3p	ENSG00000030419	IKZF2	protein_coding	chr2	213867929	213867934	213867928	213867956	-	2	0	AGO1-4,AGO2	1	0	0	1	0	0	0	5
MIMAT0002172	hsa-miR-376b-3p	ENSG00000030419	IKZF2	protein_coding	chr2	213869742	213869748	213869741	213869762	-	2	0	AGO2	1	0	0	0	1	0	0	6
MIMAT0002172	hsa-miR-376b-3p	ENSG00000030419	IKZF2	protein_coding	chr2	213872054	213872059	213872053	213872059	-	2	0	AGO1-4	1	0	0	0	0	1	0	6
MIMAT0002176	hsa-miR-485-3p	ENSG00000030419	IKZF2	protein_coding	chr2	213864686	213864693	213864685	213864713	-	2	0	AGO1-4	1	0	0	1	0	0	0	4
MIMAT0002177	hsa-miR-486-5p	ENSG00000030419	IKZF2	protein_coding	chr2	213871456	213871461	213871456	213871461	-	3	0	AGO1-4	1	0	0	0	0	0	0	2
MIMAT0002806	hsa-miR-490-3p	ENSG00000030419	IKZF2	protein_coding	chr2	213865972	213865979	213865972	213865979	-	8	0	AGO1-4,AGO2	1	0	0	0	0	0	0	2
MIMAT0002813	hsa-miR-493-5p	ENSG00000030419	IKZF2	protein_coding	chr2	213864642	213864647	213864641	213864669	-	1	1	AGO2	0	0	1	1	0	0	0	6
MIMAT0002813	hsa-miR-493-5p	ENSG00000030419	IKZF2	protein_coding	chr2	213865200	213865205	213865199	213865227	-	1	0	AGO2	0	0	1	1	0	0	0	6
MIMAT0002813	hsa-miR-493-5p	ENSG00000030419	IKZF2	protein_coding	chr2	213865844	213865849	213865843	213865871	-	12	0	AGO1-4,AGO2	0	0	1	1	0	0	0	6
MIMAT0002813	hsa-miR-493-5p	ENSG00000030419	IKZF2	protein_coding	chr2	213867875	213867903	213867875	213867903	-	1	0	AGO1-4	0	0	0	1	0	0	0	6
MIMAT0002813	hsa-miR-493-5p	ENSG00000030419	IKZF2	protein_coding	chr2	213872206	213872212	213872205	213872233	-	2	0	AGO2	0	0	0	1	0	0	1	6
MIMAT0002814	hsa-miR-432-5p	ENSG00000030419	IKZF2	protein_coding	chr2	213864510	213864538	213864510	213864538	-	5	0	AGO2	0	0	0	1	0	0	0	4
MIMAT0002816	hsa-miR-494-3p	ENSG00000030419	IKZF2	protein_coding	chr2	213867224	213867229	213867223	213867251	-	1	0	AGO1-4	1	0	1	1	0	0	0	3
MIMAT0002816	hsa-miR-494-3p	ENSG00000030419	IKZF2	protein_coding	chr2	213871163	213871168	213871162	213871190	-	2	0	AGO1-4	1	0	1	1	0	0	0	3
MIMAT0002816	hsa-miR-494-3p	ENSG00000030419	IKZF2	protein_coding	chr2	213871633	213871661	213871633	213871661	-	1	0	AGO2	0	0	0	1	0	0	0	3
MIMAT0002817	hsa-miR-495-3p	ENSG00000030419	IKZF2	protein_coding	chr2	213864746	213864751	213864745	213864773	-	5	0	AGO1-4,AGO2	1	0	0	1	0	0	0	4
MIMAT0002817	hsa-miR-495-3p	ENSG00000030419	IKZF2	protein_coding	chr2	213865262	213865267	213865261	213865289	-	2	0	AGO2	1	0	0	1	0	0	0	4
MIMAT0002817	hsa-miR-495-3p	ENSG00000030419	IKZF2	protein_coding	chr2	213867615	213867638	213867610	213867643	-	1	0	AGO2	0	0	0	2	0	0	0	4
MIMAT0002817	hsa-miR-495-3p	ENSG00000030419	IKZF2	protein_coding	chr2	213871165	213871170	213871164	213871192	-	2	0	AGO1-4	1	0	0	1	0	0	0	4
MIMAT0002817	hsa-miR-495-3p	ENSG00000030419	IKZF2	protein_coding	chr2	213871221	213871226	213871220	213871248	-	2	0	AGO1-4	1	0	0	1	0	0	0	4
MIMAT0002817	hsa-miR-495-3p	ENSG00000030419	IKZF2	protein_coding	chr2	213871611	213871616	213871610	213871638	-	5	0	AGO1-4,AGO2	1	0	0	1	0	0	0	4
MIMAT0002818	hsa-miR-496	ENSG00000030419	IKZF2	protein_coding	chr2	213865832	213865838	213865832	213865838	-	11	0	AGO1-4,AGO2	1	0	0	0	0	0	0	1
MIMAT0002820	hsa-miR-497-5p	ENSG00000030419	IKZF2	protein_coding	chr2	213867278	213867283	213867278	213867283	-	1	0	AGO1-4	1	0	0	0	0	0	0	5
MIMAT0002821	hsa-miR-181d-5p	ENSG00000030419	IKZF2	protein_coding	chr2	213870698	213870703	213870698	213870703	-	1	0	AGO1-4	1	0	1	0	0	0	0	1
MIMAT0002823	hsa-miR-512-3p	ENSG00000030419	IKZF2	protein_coding	chr2	213871392	213871397	213871391	213871419	-	2	0	AGO1-4,AGO2	1	0	1	1	0	0	0	4
MIMAT0002824	hsa-miR-498	ENSG00000030419	IKZF2	protein_coding	chr2	213865599	213865627	213865599	213865627	-	1	0	AGO2	0	0	0	1	0	0	0	3
MIMAT0002824	hsa-miR-498	ENSG00000030419	IKZF2	protein_coding	chr2	213865824	213865829	213865823	213865851	-	12	0	AGO1-4,AGO2	1	0	1	1	0	0	0	3
MIMAT0002824	hsa-miR-498	ENSG00000030419	IKZF2	protein_coding	chr2	213867180	213867185	213867179	213867207	-	2	0	AGO1-4,AGO2	1	0	1	1	0	0	0	3
MIMAT0002824	hsa-miR-498	ENSG00000030419	IKZF2	protein_coding	chr2	213871649	213871654	213871648	213871676	-	1	0	AGO2	1	0	1	1	0	0	0	3
MIMAT0002825	hsa-miR-520e	ENSG00000030419	IKZF2	protein_coding	chr2	213866716	213866721	213866715	213866743	-	2	0	AGO1-4	1	0	1	1	0	1	1	5
MIMAT0002825	hsa-miR-520e	ENSG00000030419	IKZF2	protein_coding	chr2	213872020	213872025	213872019	213872047	-	6	0	AGO1-4,AGO2	1	0	1	1	0	1	1	5
MIMAT0002826	hsa-miR-515-5p	ENSG00000030419	IKZF2	protein_coding	chr2	213864805	213864811	213864804	213864832	-	1	0	AGO1-4	1	0	1	1	0	0	0	4
MIMAT0002826	hsa-miR-515-5p	ENSG00000030419	IKZF2	protein_coding	chr2	213865418	213865424	213865417	213865445	-	3	0	AGO2	1	0	1	1	0	0	0	4
MIMAT0002826	hsa-miR-515-5p	ENSG00000030419	IKZF2	protein_coding	chr2	213872273	213872301	213872273	213872301	-	1	0	AGO2	0	0	0	1	0	0	0	4
MIMAT0002828	hsa-miR-519e-5p	ENSG00000030419	IKZF2	protein_coding	chr2	213864805	213864811	213864804	213864832	-	1	0	AGO1-4	0	0	1	1	0	0	0	3
MIMAT0002828	hsa-miR-519e-5p	ENSG00000030419	IKZF2	protein_coding	chr2	213865418	213865424	213865417	213865445	-	3	0	AGO2	0	0	1	1	0	0	0	3
MIMAT0002828	hsa-miR-519e-5p	ENSG00000030419	IKZF2	protein_coding	chr2	213872273	213872301	213872273	213872301	-	1	0	AGO2	0	0	0	1	0	0	0	3
MIMAT0002830	hsa-miR-520f-3p	ENSG00000030419	IKZF2	protein_coding	chr2	213871392	213871398	213871391	213871419	-	2	0	AGO1-4,AGO2	1	0	1	1	0	0	0	5
MIMAT0002831	hsa-miR-519c-5p	ENSG00000030419	IKZF2	protein_coding	chr2	213870702	213870707	213870702	213870707	-	1	0	AGO1-4	1	0	0	0	0	0	0	0
MIMAT0002832	hsa-miR-519c-3p	ENSG00000030419	IKZF2	protein_coding	chr2	213866716	213866722	213866715	213866743	-	2	0	AGO1-4	1	0	1	1	0	0	0	4
MIMAT0002832	hsa-miR-519c-3p	ENSG00000030419	IKZF2	protein_coding	chr2	213872020	213872026	213872019	213872047	-	6	0	AGO1-4,AGO2	1	0	1	1	0	1	0	4
MIMAT0002834	hsa-miR-520a-3p	ENSG00000030419	IKZF2	protein_coding	chr2	213866716	213866721	213866715	213866743	-	2	0	AGO1-4	1	0	1	1	0	0	1	1
MIMAT0002834	hsa-miR-520a-3p	ENSG00000030419	IKZF2	protein_coding	chr2	213872020	213872025	213872019	213872047	-	6	0	AGO1-4,AGO2	1	0	1	1	0	0	1	1
MIMAT0002836	hsa-miR-526b-3p	ENSG00000030419	IKZF2	protein_coding	chr2	213871135	213871141	213871135	213871141	-	2	0	AGO1-4	0	0	0	0	0	1	0	3
MIMAT0002837	hsa-miR-519b-3p	ENSG00000030419	IKZF2	protein_coding	chr2	213866716	213866722	213866715	213866743	-	2	0	AGO1-4	1	0	1	1	0	1	0	3
MIMAT0002837	hsa-miR-519b-3p	ENSG00000030419	IKZF2	protein_coding	chr2	213872020	213872026	213872019	213872047	-	6	0	AGO1-4,AGO2	1	0	1	1	0	1	0	3
MIMAT0002843	hsa-miR-520b	ENSG00000030419	IKZF2	protein_coding	chr2	213866716	213866721	213866715	213866743	-	2	0	AGO1-4	1	0	1	1	0	0	1	2
MIMAT0002843	hsa-miR-520b	ENSG00000030419	IKZF2	protein_coding	chr2	213872020	213872025	213872019	213872047	-	6	0	AGO1-4,AGO2	1	0	1	1	0	0	1	2
MIMAT0002845	hsa-miR-526a	ENSG00000030419	IKZF2	protein_coding	chr2	213870702	213870707	213870702	213870707	-	1	0	AGO1-4	1	0	0	0	0	0	0	1
MIMAT0002846	hsa-miR-520c-3p	ENSG00000030419	IKZF2	protein_coding	chr2	213866716	213866721	213866715	213866743	-	2	0	AGO1-4	1	0	1	1	0	0	1	2
MIMAT0002846	hsa-miR-520c-3p	ENSG00000030419	IKZF2	protein_coding	chr2	213872020	213872025	213872019	213872047	-	6	0	AGO1-4,AGO2	1	0	1	1	0	0	1	2
MIMAT0002849	hsa-miR-524-5p	ENSG00000030419	IKZF2	protein_coding	chr2	213864579	213864584	213864578	213864606	-	2	0	AGO1-4,AGO2	1	0	0	1	0	0	0	4
MIMAT0002849	hsa-miR-524-5p	ENSG00000030419	IKZF2	protein_coding	chr2	213864616	213864622	213864615	213864643	-	2	1	AGO1-4,AGO2	1	0	0	1	0	0	0	4
MIMAT0002849	hsa-miR-524-5p	ENSG00000030419	IKZF2	protein_coding	chr2	213865202	213865207	213865201	213865229	-	3	0	AGO2	1	0	0	1	0	0	0	4
MIMAT0002849	hsa-miR-524-5p	ENSG00000030419	IKZF2	protein_coding	chr2	213866991	213866996	213866990	213867018	-	2	0	AGO2	1	0	0	1	0	0	0	4
MIMAT0002849	hsa-miR-524-5p	ENSG00000030419	IKZF2	protein_coding	chr2	213870776	213870782	213870775	213870803	-	1	0	AGO1-4	1	0	0	1	0	0	0	4
MIMAT0002853	hsa-miR-519d-3p	ENSG00000030419	IKZF2	protein_coding	chr2	213866215	213866243	213866215	213866243	-	1	0	AGO2	0	0	0	1	0	0	0	3
MIMAT0002853	hsa-miR-519d-3p	ENSG00000030419	IKZF2	protein_coding	chr2	213867868	213867896	213867868	213867896	-	1	0	AGO1-4	0	0	0	1	0	0	0	3
MIMAT0002853	hsa-miR-519d-3p	ENSG00000030419	IKZF2	protein_coding	chr2	213871136	213871141	213871135	213871163	-	2	0	AGO1-4	1	0	0	1	0	0	0	3
MIMAT0002855	hsa-miR-520d-5p	ENSG00000030419	IKZF2	protein_coding	chr2	213864579	213864584	213864578	213864606	-	2	0	AGO1-4,AGO2	1	0	0	1	0	0	0	3
MIMAT0002855	hsa-miR-520d-5p	ENSG00000030419	IKZF2	protein_coding	chr2	213864616	213864622	213864615	213864643	-	2	1	AGO1-4,AGO2	1	0	0	1	0	0	0	3
MIMAT0002855	hsa-miR-520d-5p	ENSG00000030419	IKZF2	protein_coding	chr2	213865202	213865207	213865201	213865229	-	3	0	AGO2	1	0	0	1	0	0	0	3
MIMAT0002855	hsa-miR-520d-5p	ENSG00000030419	IKZF2	protein_coding	chr2	213866991	213866996	213866990	213867018	-	2	0	AGO2	1	0	0	1	0	0	0	3
MIMAT0002855	hsa-miR-520d-5p	ENSG00000030419	IKZF2	protein_coding	chr2	213870776	213870782	213870775	213870803	-	1	0	AGO1-4	1	0	0	1	0	0	0	3
MIMAT0002856	hsa-miR-520d-3p	ENSG00000030419	IKZF2	protein_coding	chr2	213866716	213866721	213866715	213866743	-	2	0	AGO1-4	1	0	1	1	0	0	1	4
MIMAT0002856	hsa-miR-520d-3p	ENSG00000030419	IKZF2	protein_coding	chr2	213872020	213872025	213872019	213872047	-	6	0	AGO1-4,AGO2	1	0	1	1	0	0	1	4
MIMAT0002858	hsa-miR-520g-3p	ENSG00000030419	IKZF2	protein_coding	chr2	213864608	213864613	213864608	213864613	-	1	0	AGO1-4	1	0	1	0	0	0	0	3
MIMAT0002858	hsa-miR-520g-3p	ENSG00000030419	IKZF2	protein_coding	chr2	213864618	213864623	213864618	213864623	-	1	0	AGO1-4	1	0	1	0	0	0	0	3
MIMAT0002858	hsa-miR-520g-3p	ENSG00000030419	IKZF2	protein_coding	chr2	213867145	213867150	213867145	213867150	-	1	0	AGO2	1	0	1	0	0	0	0	3
MIMAT0002867	hsa-miR-520h	ENSG00000030419	IKZF2	protein_coding	chr2	213864608	213864613	213864608	213864613	-	1	0	AGO1-4	1	0	1	0	0	0	0	2
MIMAT0002867	hsa-miR-520h	ENSG00000030419	IKZF2	protein_coding	chr2	213864618	213864623	213864618	213864623	-	1	0	AGO1-4	1	0	1	0	0	0	0	2
MIMAT0002867	hsa-miR-520h	ENSG00000030419	IKZF2	protein_coding	chr2	213867145	213867150	213867145	213867150	-	1	0	AGO2	1	0	1	0	0	0	0	2
MIMAT0002868	hsa-miR-522-3p	ENSG00000030419	IKZF2	protein_coding	chr2	213865181	213865186	213865180	213865208	-	1	0	AGO2	1	0	0	1	0	0	0	3
MIMAT0002868	hsa-miR-522-3p	ENSG00000030419	IKZF2	protein_coding	chr2	213870377	213870384	213870376	213870404	-	1	0	AGO1-4	1	0	0	1	0	0	0	3
MIMAT0002869	hsa-miR-519a-3p	ENSG00000030419	IKZF2	protein_coding	chr2	213866716	213866722	213866715	213866743	-	2	0	AGO1-4	1	0	1	1	0	0	0	2
MIMAT0002869	hsa-miR-519a-3p	ENSG00000030419	IKZF2	protein_coding	chr2	213872020	213872026	213872019	213872047	-	6	0	AGO1-4,AGO2	1	0	1	1	0	0	0	2
MIMAT0002870	hsa-miR-499a-5p	ENSG00000030419	IKZF2	protein_coding	chr2	213865818	213865823	213865817	213865845	-	11	0	AGO1-4,AGO2	1	0	0	1	1	1	1	6
MIMAT0002870	hsa-miR-499a-5p	ENSG00000030419	IKZF2	protein_coding	chr2	213866029	213866034	213866028	213866056	-	3	0	AGO1-4,AGO2	1	0	0	1	0	1	1	6
MIMAT0002874	hsa-miR-503-5p	ENSG00000030419	IKZF2	protein_coding	chr2	213867278	213867283	213867278	213867283	-	1	0	AGO1-4	1	0	0	0	0	0	0	6
MIMAT0002876	hsa-miR-505-3p	ENSG00000030419	IKZF2	protein_coding	chr2	213871992	213871998	213871991	213872019	-	6	0	AGO1-4,AGO2	1	0	1	1	1	0	0	8
MIMAT0002877	hsa-miR-513a-5p	ENSG00000030419	IKZF2	protein_coding	chr2	213867238	213867243	213867237	213867265	-	1	0	AGO1-4	1	0	1	1	0	0	0	5
MIMAT0002877	hsa-miR-513a-5p	ENSG00000030419	IKZF2	protein_coding	chr2	213867642	213867648	213867641	213867669	-	1	0	AGO2	1	0	1	1	0	0	0	5
MIMAT0002877	hsa-miR-513a-5p	ENSG00000030419	IKZF2	protein_coding	chr2	213870399	213870404	213870398	213870426	-	1	0	AGO1-4	1	0	1	1	0	0	0	5
MIMAT0002877	hsa-miR-513a-5p	ENSG00000030419	IKZF2	protein_coding	chr2	213871417	213871423	213871416	213871444	-	4	0	AGO1-4,AGO2	1	0	1	1	0	0	0	5
MIMAT0002878	hsa-miR-506-3p	ENSG00000030419	IKZF2	protein_coding	chr2	213867920	213867926	213867919	213867947	-	2	0	AGO1-4,AGO2	1	0	0	1	1	1	0	7
MIMAT0002878	hsa-miR-506-3p	ENSG00000030419	IKZF2	protein_coding	chr2	213878593	213878599	213878592	213878620	-	5	0	AGO2	0	0	1	1	0	0	0	7
MIMAT0002880	hsa-miR-508-3p	ENSG00000030419	IKZF2	protein_coding	chr2	213869701	213869706	213869700	213869706	-	1	0	AGO2	1	0	0	0	0	1	0	6
MIMAT0002880	hsa-miR-508-3p	ENSG00000030419	IKZF2	protein_coding	chr2	213872014	213872020	213872014	213872020	-	6	0	AGO1-4,AGO2	1	0	0	0	0	0	0	6
MIMAT0002882	hsa-miR-510-5p	ENSG00000030419	IKZF2	protein_coding	chr2	213864569	213864574	213864569	213864574	-	3	0	AGO1-4,AGO2	1	0	1	0	0	0	0	3
MIMAT0002882	hsa-miR-510-5p	ENSG00000030419	IKZF2	protein_coding	chr2	213865448	213865453	213865448	213865453	-	1	0	AGO2	1	0	1	0	0	0	0	3
MIMAT0002882	hsa-miR-510-5p	ENSG00000030419	IKZF2	protein_coding	chr2	213871546	213871551	213871546	213871551	-	6	0	AGO1-4,AGO2	1	0	1	0	0	0	0	3
MIMAT0002890	hsa-miR-299-5p	ENSG00000030419	IKZF2	protein_coding	chr2	213865052	213865058	213865051	213865079	-	5	0	AGO2	1	0	1	1	0	0	1	2
MIMAT0002890	hsa-miR-299-5p	ENSG00000030419	IKZF2	protein_coding	chr2	213871622	213871628	213871621	213871649	-	3	0	AGO1-4,AGO2	1	0	1	1	0	0	0	2
MIMAT0003150	hsa-miR-455-5p	ENSG00000030419	IKZF2	protein_coding	chr2	213870667	213870672	213870667	213870672	-	1	0	AGO1-4	1	0	1	0	0	0	0	9
MIMAT0003150	hsa-miR-455-5p	ENSG00000030419	IKZF2	protein_coding	chr2	213872037	213872042	213872037	213872042	-	2	0	AGO1-4	1	0	1	0	0	0	0	9
MIMAT0003165	hsa-miR-545-3p	ENSG00000030419	IKZF2	protein_coding	chr2	213865941	213865947	213865941	213865947	-	7	0	AGO1-4,AGO2	1	0	0	0	0	0	0	3
MIMAT0003165	hsa-miR-545-3p	ENSG00000030419	IKZF2	protein_coding	chr2	213867085	213867090	213867085	213867090	-	2	0	AGO2	1	0	0	0	0	0	0	3
MIMAT0003180	hsa-miR-487b-3p	ENSG00000030419	IKZF2	protein_coding	chr2	213871145	213871150	213871145	213871150	-	2	0	AGO1-4	1	0	0	0	0	0	0	2
MIMAT0003180	hsa-miR-487b-3p	ENSG00000030419	IKZF2	protein_coding	chr2	213871908	213871913	213871908	213871913	-	1	0	AGO1-4	1	0	0	0	0	0	0	2
MIMAT0003215	hsa-miR-552-3p	ENSG00000030419	IKZF2	protein_coding	chr2	213865305	213865310	213865305	213865310	-	1	0	AGO2	1	0	0	0	0	0	0	5
MIMAT0003215	hsa-miR-552-3p	ENSG00000030419	IKZF2	protein_coding	chr2	213867644	213867651	213867644	213867651	-	1	0	AGO2	1	0	0	0	0	0	0	5
MIMAT0003215	hsa-miR-552-3p	ENSG00000030419	IKZF2	protein_coding	chr2	213870770	213870775	213870770	213870775	-	1	0	AGO1-4	1	0	0	0	0	0	0	5
MIMAT0003218	hsa-miR-92b-3p	ENSG00000030419	IKZF2	protein_coding	chr2	213865836	213865842	213865835	213865863	-	12	0	AGO1-4,AGO2	1	0	0	1	1	1	1	3
MIMAT0003218	hsa-miR-92b-3p	ENSG00000030419	IKZF2	protein_coding	chr2	213865902	213865907	213865901	213865929	-	8	0	AGO1-4,AGO2	1	0	0	1	0	0	0	3
MIMAT0003218	hsa-miR-92b-3p	ENSG00000030419	IKZF2	protein_coding	chr2	213867321	213867326	213867320	213867348	-	1	0	AGO1-4	1	0	0	1	0	0	0	3
MIMAT0003241	hsa-miR-576-5p	ENSG00000030419	IKZF2	protein_coding	chr2	213866060	213866065	213866060	213866065	-	3	0	AGO1-4,AGO2	1	0	0	0	0	0	0	7
MIMAT0003241	hsa-miR-576-5p	ENSG00000030419	IKZF2	protein_coding	chr2	213871057	213871062	213871057	213871062	-	1	0	AGO1-4	1	0	0	0	0	0	0	7
MIMAT0003242	hsa-miR-577	ENSG00000030419	IKZF2	protein_coding	chr2	213867090	213867096	213867089	213867117	-	2	0	AGO2	1	0	1	1	0	0	0	7
MIMAT0003242	hsa-miR-577	ENSG00000030419	IKZF2	protein_coding	chr2	213868034	213868039	213868033	213868061	-	1	0	AGO1-4	1	0	1	1	0	0	0	7
MIMAT0003242	hsa-miR-577	ENSG00000030419	IKZF2	protein_coding	chr2	213869746	213869751	213869745	213869773	-	2	0	AGO2	1	0	1	1	0	0	0	7
MIMAT0003242	hsa-miR-577	ENSG00000030419	IKZF2	protein_coding	chr2	213870388	213870393	213870387	213870415	-	1	0	AGO1-4	1	0	1	1	0	0	0	7
MIMAT0003244	hsa-miR-579-3p	ENSG00000030419	IKZF2	protein_coding	chr2	213864879	213864884	213864879	213864884	-	2	0	AGO1-4,AGO2	1	0	0	0	0	0	0	3
MIMAT0003244	hsa-miR-579-3p	ENSG00000030419	IKZF2	protein_coding	chr2	213866664	213866669	213866664	213866669	-	2	0	AGO1-4,AGO2	1	0	0	0	0	0	0	3
MIMAT0003244	hsa-miR-579-3p	ENSG00000030419	IKZF2	protein_coding	chr2	213866814	213866819	213866814	213866819	-	5	0	AGO1-4,AGO2	1	0	0	0	0	0	0	3
MIMAT0003244	hsa-miR-579-3p	ENSG00000030419	IKZF2	protein_coding	chr2	213867284	213867289	213867284	213867289	-	1	0	AGO1-4	1	0	0	0	0	0	0	3
MIMAT0003244	hsa-miR-579-3p	ENSG00000030419	IKZF2	protein_coding	chr2	213870619	213870624	213870618	213870624	-	1	0	AGO1-4	1	0	0	0	0	1	0	3
MIMAT0003247	hsa-miR-582-5p	ENSG00000030419	IKZF2	protein_coding	chr2	213866654	213866659	213866653	213866681	-	2	0	AGO1-4,AGO2	1	0	0	1	0	0	0	7
MIMAT0003247	hsa-miR-582-5p	ENSG00000030419	IKZF2	protein_coding	chr2	213867078	213867083	213867077	213867105	-	2	0	AGO2	1	0	0	1	0	0	0	7
MIMAT0003247	hsa-miR-582-5p	ENSG00000030419	IKZF2	protein_coding	chr2	213871484	213871489	213871484	213871489	-	7	0	AGO1-4,AGO2	1	0	0	0	0	0	0	7
MIMAT0003247	hsa-miR-582-5p	ENSG00000030419	IKZF2	protein_coding	chr2	213871626	213871632	213871625	213871653	-	2	0	AGO1-4,AGO2	1	0	0	1	0	0	0	7
MIMAT0003249	hsa-miR-584-5p	ENSG00000030419	IKZF2	protein_coding	chr2	213864892	213864897	213864892	213864897	-	1	0	AGO1-4	1	0	0	0	0	0	0	8
MIMAT0003249	hsa-miR-584-5p	ENSG00000030419	IKZF2	protein_coding	chr2	213871479	213871484	213871479	213871484	-	4	0	AGO1-4,AGO2	1	0	0	0	0	0	0	8
MIMAT0003255	hsa-miR-588	ENSG00000030419	IKZF2	protein_coding	chr2	213865184	213865189	213865184	213865189	-	1	0	AGO2	1	0	0	0	0	0	0	1
MIMAT0003258	hsa-miR-590-5p	ENSG00000030419	IKZF2	protein_coding	chr2	213865635	213865640	213865635	213865640	-	1	0	AGO2	1	0	0	0	0	0	0	10
MIMAT0003258	hsa-miR-590-5p	ENSG00000030419	IKZF2	protein_coding	chr2	213866243	213866250	213866243	213866250	-	1	0	AGO2	1	0	0	0	0	0	0	10
MIMAT0003258	hsa-miR-590-5p	ENSG00000030419	IKZF2	protein_coding	chr2	213872608	213872614	213872608	213872614	-	1	0	AGO2	0	0	0	0	0	0	1	10
MIMAT0003267	hsa-miR-599	ENSG00000030419	IKZF2	protein_coding	chr2	213871589	213871594	213871588	213871594	-	5	0	AGO1-4,AGO2	1	0	0	0	0	1	0	3
MIMAT0003281	hsa-miR-613	ENSG00000030419	IKZF2	protein_coding	chr2	213872070	213872076	213872070	213872076	-	2	0	AGO1-4	0	0	0	0	0	1	0	0
MIMAT0003281	hsa-miR-613	ENSG00000030419	IKZF2	protein_coding	chr2	213872088	213872095	213872088	213872095	-	2	0	AGO1-4	0	0	0	0	0	0	1	0
MIMAT0003289	hsa-miR-620	ENSG00000030419	IKZF2	protein_coding	chr2	213865957	213865962	213865956	213865984	-	9	0	AGO1-4,AGO2	1	0	1	1	0	0	0	0
MIMAT0003289	hsa-miR-620	ENSG00000030419	IKZF2	protein_coding	chr2	213868012	213868017	213868011	213868039	-	2	0	AGO1-4,AGO2	1	0	1	1	0	0	0	0
MIMAT0003301	hsa-miR-33b-5p	ENSG00000030419	IKZF2	protein_coding	chr2	213864737	213864742	213864736	213864764	-	5	0	AGO1-4,AGO2	1	0	0	1	0	0	0	10
MIMAT0003301	hsa-miR-33b-5p	ENSG00000030419	IKZF2	protein_coding	chr2	213867909	213867914	213867908	213867936	-	2	0	AGO1-4,AGO2	1	0	0	1	0	0	0	10
MIMAT0003301	hsa-miR-33b-5p	ENSG00000030419	IKZF2	protein_coding	chr2	213872692	213872699	213872692	213872720	-	1	0	AGO2	0	0	0	1	0	0	1	10
MIMAT0003311	hsa-miR-641	ENSG00000030419	IKZF2	protein_coding	chr2	213865189	213865196	213865189	213865196	-	1	0	AGO2	1	0	0	0	0	0	0	3
MIMAT0003312	hsa-miR-642a-5p	ENSG00000030419	IKZF2	protein_coding	chr2	213871243	213871250	213871243	213871250	-	1	0	AGO1-4	1	0	0	0	0	0	0	1
MIMAT0003321	hsa-miR-651-5p	ENSG00000030419	IKZF2	protein_coding	chr2	213866017	213866022	213866017	213866022	-	3	0	AGO1-4,AGO2	1	0	1	0	0	0	0	4
MIMAT0003321	hsa-miR-651-5p	ENSG00000030419	IKZF2	protein_coding	chr2	213867969	213867974	213867969	213867974	-	1	0	AGO1-4	1	0	1	0	0	0	0	4
MIMAT0003321	hsa-miR-651-5p	ENSG00000030419	IKZF2	protein_coding	chr2	213871558	213871563	213871558	213871563	-	5	0	AGO1-4,AGO2	1	0	1	0	0	0	0	4
MIMAT0003329	hsa-miR-411-5p	ENSG00000030419	IKZF2	protein_coding	chr2	213864822	213864827	213864822	213864827	-	1	0	AGO1-4	1	0	1	0	0	0	0	4
MIMAT0003329	hsa-miR-411-5p	ENSG00000030419	IKZF2	protein_coding	chr2	213871235	213871240	213871235	213871240	-	1	0	AGO1-4	1	0	1	0	0	0	0	4
MIMAT0003330	hsa-miR-654-5p	ENSG00000030419	IKZF2	protein_coding	chr2	213872009	213872014	213872009	213872014	-	6	0	AGO1-4,AGO2	1	0	1	0	0	0	0	4
MIMAT0003331	hsa-miR-655-3p	ENSG00000030419	IKZF2	protein_coding	chr2	213866959	213866965	213866958	213866986	-	2	0	AGO2	1	0	1	1	0	0	0	4
MIMAT0003331	hsa-miR-655-3p	ENSG00000030419	IKZF2	protein_coding	chr2	213867205	213867211	213867204	213867232	-	1	0	AGO1-4	1	0	1	1	0	0	0	4
MIMAT0003331	hsa-miR-655-3p	ENSG00000030419	IKZF2	protein_coding	chr2	213867329	213867335	213867328	213867356	-	1	0	AGO1-4	1	0	1	1	0	0	0	4
MIMAT0003331	hsa-miR-655-3p	ENSG00000030419	IKZF2	protein_coding	chr2	213867949	213867954	213867948	213867976	-	1	0	AGO1-4	1	0	1	1	0	1	1	4
MIMAT0003332	hsa-miR-656-3p	ENSG00000030419	IKZF2	protein_coding	chr2	213865278	213865285	213865278	213865285	-	1	0	AGO2	1	0	0	0	0	0	0	2
MIMAT0003332	hsa-miR-656-3p	ENSG00000030419	IKZF2	protein_coding	chr2	213865980	213865986	213865979	213866007	-	8	0	AGO1-4,AGO2	1	0	0	1	0	0	0	2
MIMAT0003332	hsa-miR-656-3p	ENSG00000030419	IKZF2	protein_coding	chr2	213867117	213867124	213867116	213867144	-	1	0	AGO2	1	0	0	1	0	0	0	2
MIMAT0003332	hsa-miR-656-3p	ENSG00000030419	IKZF2	protein_coding	chr2	213867862	213867890	213867862	213867890	-	1	0	AGO1-4	0	0	0	1	0	0	0	2
MIMAT0003332	hsa-miR-656-3p	ENSG00000030419	IKZF2	protein_coding	chr2	213871969	213871974	213871968	213871996	-	3	0	AGO1-4,AGO2	1	0	0	1	0	0	0	2
MIMAT0003338	hsa-miR-660-5p	ENSG00000030419	IKZF2	protein_coding	chr2	213867317	213867323	213867317	213867324	-	1	0	AGO1-4	1	0	1	0	0	0	0	8
MIMAT0003339	hsa-miR-421	ENSG00000030419	IKZF2	protein_coding	chr2	213871957	213871963	213871956	213871984	-	3	0	AGO1-4,AGO2	1	0	1	1	1	0	0	5
MIMAT0003339	hsa-miR-421	ENSG00000030419	IKZF2	protein_coding	chr2	213871993	213871998	213871992	213872020	-	6	0	AGO1-4,AGO2	1	0	1	1	0	0	0	5
MIMAT0003389	hsa-miR-542-3p	ENSG00000030419	IKZF2	protein_coding	chr2	213871139	213871144	213871139	213871144	-	2	0	AGO1-4	1	0	0	0	0	0	0	4
MIMAT0003393	hsa-miR-425-5p	ENSG00000030419	IKZF2	protein_coding	chr2	213871928	213871934	213871927	213871955	-	2	0	AGO1-4	1	0	1	1	0	0	0	8
MIMAT0003881	hsa-miR-668-3p	ENSG00000030419	IKZF2	protein_coding	chr2	213866775	213866780	213866775	213866780	-	6	0	AGO1-4,AGO2	1	0	0	0	0	0	0	5
MIMAT0003885	hsa-miR-454-3p	ENSG00000030419	IKZF2	protein_coding	chr2	213866717	213866722	213866717	213866722	-	2	0	AGO1-4	1	0	0	0	0	0	0	7
MIMAT0003885	hsa-miR-454-3p	ENSG00000030419	IKZF2	protein_coding	chr2	213867051	213867056	213867051	213867056	-	3	0	AGO2	1	0	0	0	0	0	0	7
MIMAT0003885	hsa-miR-454-3p	ENSG00000030419	IKZF2	protein_coding	chr2	213872021	213872026	213872021	213872026	-	6	0	AGO1-4,AGO2	1	0	0	0	0	0	0	7
MIMAT0003886	hsa-miR-769-5p	ENSG00000030419	IKZF2	protein_coding	chr2	213865959	213865964	213865959	213865966	-	6	0	AGO1-4,AGO2	1	0	1	0	0	0	0	5
MIMAT0003886	hsa-miR-769-5p	ENSG00000030419	IKZF2	protein_coding	chr2	213867973	213867978	213867973	213867978	-	1	0	AGO1-4	1	0	1	0	0	0	0	5
MIMAT0003948	hsa-miR-770-5p	ENSG00000030419	IKZF2	protein_coding	chr2	213866686	213866691	213866685	213866713	-	2	0	AGO1-4	1	0	0	1	0	0	0	2
MIMAT0004185	hsa-miR-802	ENSG00000030419	IKZF2	protein_coding	chr2	213864702	213864707	213864702	213864707	-	2	0	AGO1-4	1	0	0	0	0	0	0	3
MIMAT0004548	hsa-miR-129-1-3p	ENSG00000030419	IKZF2	protein_coding	chr2	213870847	213870853	213870847	213870853	-	1	0	AGO2	0	0	0	0	0	1	0	4
MIMAT0004563	hsa-miR-199b-3p	ENSG00000030419	IKZF2	protein_coding	chr2	213864557	213864562	213864556	213864584	-	4	0	AGO1-4,AGO2	1	0	0	1	0	0	0	6
MIMAT0004563	hsa-miR-199b-3p	ENSG00000030419	IKZF2	protein_coding	chr2	213886826	213886854	213886826	213886854	-	1	0	AGO2	0	0	0	1	0	0	0	6
MIMAT0004593	hsa-miR-130a-5p	ENSG00000030419	IKZF2	protein_coding	chr2	213870696	213870702	213870695	213870723	-	1	0	AGO1-4	0	0	1	1	0	0	0	4
MIMAT0004593	hsa-miR-130a-5p	ENSG00000030419	IKZF2	protein_coding	chr2	213871008	213871036	213871008	213871036	-	1	0	AGO1-4	0	0	0	1	0	0	0	4
MIMAT0004593	hsa-miR-130a-5p	ENSG00000030419	IKZF2	protein_coding	chr2	213871190	213871196	213871189	213871217	-	2	0	AGO1-4	0	0	1	1	0	0	0	4
MIMAT0004597	hsa-miR-140-3p	ENSG00000030419	IKZF2	protein_coding	chr2	213864706	213864711	213864706	213864711	-	2	0	AGO1-4	1	0	0	0	0	0	0	1
MIMAT0004605	hsa-miR-129-2-3p	ENSG00000030419	IKZF2	protein_coding	chr2	213870848	213870853	213870847	213870853	-	1	0	AGO2	1	0	0	0	0	1	0	5
MIMAT0004614	hsa-miR-193a-5p	ENSG00000030419	IKZF2	protein_coding	chr2	213865551	213865556	213865551	213865556	-	2	0	AGO2	1	0	0	0	0	0	0	5
MIMAT0004683	hsa-miR-362-3p	ENSG00000030419	IKZF2	protein_coding	chr2	213864645	213864650	213864644	213864672	-	1	0	AGO2	1	1	1	1	0	0	0	8
MIMAT0004683	hsa-miR-362-3p	ENSG00000030419	IKZF2	protein_coding	chr2	213864659	213864662	213864656	213864684	-	1	0	AGO2	2	0	2	1	0	1	0	8
MIMAT0004683	hsa-miR-362-3p	ENSG00000030419	IKZF2	protein_coding	chr2	213867313	213867319	213867312	213867340	-	1	0	AGO1-4	1	0	1	1	0	0	0	8
MIMAT0004687	hsa-miR-371a-5p	ENSG00000030419	IKZF2	protein_coding	chr2	213867070	213867076	213867069	213867097	-	2	0	AGO2	1	0	1	1	0	0	0	3
MIMAT0004687	hsa-miR-371a-5p	ENSG00000030419	IKZF2	protein_coding	chr2	213871217	213871223	213871216	213871244	-	2	0	AGO1-4	1	0	1	1	1	0	0	3
MIMAT0004688	hsa-miR-374a-3p	ENSG00000030419	IKZF2	protein_coding	chr2	213870383	213870389	213870383	213870389	-	1	0	AGO1-4	0	0	1	0	0	0	0	2
MIMAT0004688	hsa-miR-374a-3p	ENSG00000030419	IKZF2	protein_coding	chr2	213871565	213871570	213871565	213871570	-	5	0	AGO1-4,AGO2	0	0	1	0	0	0	0	2
MIMAT0004688	hsa-miR-374a-3p	ENSG00000030419	IKZF2	protein_coding	chr2	213871954	213871959	213871954	213871959	-	2	0	AGO1-4	0	0	1	0	0	0	0	2
MIMAT0004690	hsa-miR-379-3p	ENSG00000030419	IKZF2	protein_coding	chr2	213865433	213865438	213865432	213865460	-	3	0	AGO2	0	0	1	1	0	0	0	2
MIMAT0004690	hsa-miR-379-3p	ENSG00000030419	IKZF2	protein_coding	chr2	213866129	213866134	213866128	213866156	-	3	0	AGO1-4,AGO2	0	0	1	1	0	0	0	2
MIMAT0004690	hsa-miR-379-3p	ENSG00000030419	IKZF2	protein_coding	chr2	213867169	213867174	213867168	213867196	-	2	0	AGO1-4,AGO2	0	0	1	1	0	0	0	2
MIMAT0004692	hsa-miR-340-5p	ENSG00000030419	IKZF2	protein_coding	chr2	213865310	213865315	213865309	213865337	-	1	0	AGO2	1	0	0	1	0	0	0	3
MIMAT0004692	hsa-miR-340-5p	ENSG00000030419	IKZF2	protein_coding	chr2	213865337	213865365	213865337	213865365	-	2	0	AGO2	0	0	0	1	0	0	0	3
MIMAT0004692	hsa-miR-340-5p	ENSG00000030419	IKZF2	protein_coding	chr2	213867930	213867936	213867929	213867957	-	2	0	AGO1-4,AGO2	1	0	0	1	0	0	0	3
MIMAT0004692	hsa-miR-340-5p	ENSG00000030419	IKZF2	protein_coding	chr2	213871358	213871363	213871357	213871385	-	1	0	AGO1-4	1	0	0	1	0	0	0	3
MIMAT0004692	hsa-miR-340-5p	ENSG00000030419	IKZF2	protein_coding	chr2	213871506	213871511	213871505	213871533	-	7	0	AGO1-4,AGO2	1	0	0	1	0	0	0	3
MIMAT0004763	hsa-miR-488-3p	ENSG00000030419	IKZF2	protein_coding	chr2	213866219	213866241	213866213	213866247	-	1	0	AGO2	0	0	0	2	0	0	0	3
MIMAT0004763	hsa-miR-488-3p	ENSG00000030419	IKZF2	protein_coding	chr2	213871231	213871236	213871230	213871258	-	1	0	AGO1-4	1	0	0	1	0	0	0	3
MIMAT0004774	hsa-miR-501-3p	ENSG00000030419	IKZF2	protein_coding	chr2	213864715	213864720	213864714	213864742	-	5	0	AGO1-4,AGO2	1	0	1	1	0	0	0	9
MIMAT0004775	hsa-miR-502-3p	ENSG00000030419	IKZF2	protein_coding	chr2	213864715	213864720	213864714	213864742	-	5	0	AGO1-4,AGO2	1	0	1	1	0	0	0	5
MIMAT0004780	hsa-miR-532-3p	ENSG00000030419	IKZF2	protein_coding	chr2	213866010	213866015	213866010	213866015	-	3	0	AGO1-4,AGO2	1	0	1	0	0	0	0	12
MIMAT0004780	hsa-miR-532-3p	ENSG00000030419	IKZF2	protein_coding	chr2	213871246	213871251	213871246	213871251	-	1	0	AGO1-4	1	0	1	0	0	0	0	12
MIMAT0004785	hsa-miR-545-5p	ENSG00000030419	IKZF2	protein_coding	chr2	213864700	213864728	213864700	213864728	-	4	0	AGO1-4,AGO2	0	0	0	1	0	0	0	4
MIMAT0004785	hsa-miR-545-5p	ENSG00000030419	IKZF2	protein_coding	chr2	213865217	213865245	213865217	213865245	-	5	0	AGO2	0	0	0	1	0	0	0	4
MIMAT0004785	hsa-miR-545-5p	ENSG00000030419	IKZF2	protein_coding	chr2	213866686	213866714	213866686	213866714	-	2	0	AGO1-4	0	0	0	1	0	0	0	4
MIMAT0004793	hsa-miR-556-3p	ENSG00000030419	IKZF2	protein_coding	chr2	213864613	213864618	213864613	213864618	-	1	0	AGO1-4	1	0	1	0	0	0	0	5
MIMAT0004793	hsa-miR-556-3p	ENSG00000030419	IKZF2	protein_coding	chr2	213865279	213865284	213865278	213865306	-	1	0	AGO2	1	0	1	1	0	0	0	5
MIMAT0004793	hsa-miR-556-3p	ENSG00000030419	IKZF2	protein_coding	chr2	213867118	213867123	213867117	213867145	-	1	0	AGO2	1	0	1	1	0	0	0	5
MIMAT0004797	hsa-miR-582-3p	ENSG00000030419	IKZF2	protein_coding	chr2	213868009	213868014	213868009	213868014	-	2	0	AGO1-4,AGO2	1	0	0	0	0	0	0	9
MIMAT0004805	hsa-miR-616-3p	ENSG00000030419	IKZF2	protein_coding	chr2	213865763	213865768	213865763	213865770	-	3	0	AGO1-4,AGO2	1	0	1	0	0	0	0	5
MIMAT0004805	hsa-miR-616-3p	ENSG00000030419	IKZF2	protein_coding	chr2	213866663	213866668	213866663	213866668	-	2	0	AGO1-4,AGO2	1	0	1	0	0	0	0	5
MIMAT0004805	hsa-miR-616-3p	ENSG00000030419	IKZF2	protein_coding	chr2	213867188	213867193	213867188	213867193	-	2	0	AGO1-4,AGO2	1	0	1	0	0	0	0	5
MIMAT0004807	hsa-miR-624-3p	ENSG00000030419	IKZF2	protein_coding	chr2	213870628	213870633	213870628	213870633	-	1	0	AGO1-4	1	0	0	0	0	0	0	1
MIMAT0004809	hsa-miR-628-5p	ENSG00000030419	IKZF2	protein_coding	chr2	213871104	213871110	213871104	213871110	-	2	0	AGO1-4	1	0	1	0	0	1	0	4
MIMAT0004809	hsa-miR-628-5p	ENSG00000030419	IKZF2	protein_coding	chr2	213871129	213871134	213871129	213871134	-	2	0	AGO1-4	1	0	1	0	0	0	0	4
MIMAT0004810	hsa-miR-629-5p	ENSG00000030419	IKZF2	protein_coding	chr2	213871065	213871070	213871065	213871070	-	1	0	AGO1-4	1	0	0	0	0	0	0	6
MIMAT0004813	hsa-miR-411-3p	ENSG00000030419	IKZF2	protein_coding	chr2	213865433	213865438	213865432	213865460	-	3	0	AGO2	0	0	1	1	0	0	0	3
MIMAT0004813	hsa-miR-411-3p	ENSG00000030419	IKZF2	protein_coding	chr2	213866129	213866134	213866128	213866156	-	3	0	AGO1-4,AGO2	0	0	1	1	0	0	0	3
MIMAT0004813	hsa-miR-411-3p	ENSG00000030419	IKZF2	protein_coding	chr2	213867169	213867174	213867168	213867196	-	2	0	AGO1-4,AGO2	0	0	1	1	0	0	0	3
MIMAT0004814	hsa-miR-654-3p	ENSG00000030419	IKZF2	protein_coding	chr2	213868027	213868032	213868027	213868032	-	2	0	AGO1-4,AGO2	1	0	0	0	0	0	0	6
MIMAT0004903	hsa-miR-300	ENSG00000030419	IKZF2	protein_coding	chr2	213864676	213864704	213864676	213864704	-	2	0	AGO1-4	0	0	0	1	0	0	0	0
MIMAT0004903	hsa-miR-300	ENSG00000030419	IKZF2	protein_coding	chr2	213864756	213864762	213864755	213864783	-	3	0	AGO1-4,AGO2	1	0	1	1	0	1	0	0
MIMAT0004903	hsa-miR-300	ENSG00000030419	IKZF2	protein_coding	chr2	213866990	213866995	213866989	213867017	-	2	0	AGO2	1	0	1	1	0	0	0	0
MIMAT0004909	hsa-miR-450b-5p	ENSG00000030419	IKZF2	protein_coding	chr2	213867800	213867805	213867799	213867827	-	1	0	AGO2	1	0	0	1	0	0	0	5
MIMAT0004909	hsa-miR-450b-5p	ENSG00000030419	IKZF2	protein_coding	chr2	213868001	213868006	213868000	213868028	-	2	0	AGO1-4,AGO2	1	0	0	1	0	1	0	5
MIMAT0004909	hsa-miR-450b-5p	ENSG00000030419	IKZF2	protein_coding	chr2	213870801	213870807	213870800	213870828	-	1	0	AGO1-4	1	0	0	1	0	0	0	5
MIMAT0004920	hsa-miR-541-3p	ENSG00000030419	IKZF2	protein_coding	chr2	213872009	213872014	213872009	213872014	-	6	0	AGO1-4,AGO2	1	0	1	0	0	0	0	4
MIMAT0004921	hsa-miR-889-3p	ENSG00000030419	IKZF2	protein_coding	chr2	213864462	213864467	213864461	213864489	-	2	0	AGO2	1	0	0	1	0	0	0	7
MIMAT0004921	hsa-miR-889-3p	ENSG00000030419	IKZF2	protein_coding	chr2	213864591	213864596	213864590	213864618	-	1	0	AGO1-4	1	0	0	1	0	0	0	7
MIMAT0004921	hsa-miR-889-3p	ENSG00000030419	IKZF2	protein_coding	chr2	213871967	213871972	213871966	213871994	-	3	0	AGO1-4,AGO2	1	0	0	1	0	0	0	7
MIMAT0004922	hsa-miR-875-5p	ENSG00000030419	IKZF2	protein_coding	chr2	213865358	213865364	213865357	213865378	-	3	0	AGO2	1	0	0	0	1	0	0	1
MIMAT0004924	hsa-miR-876-5p	ENSG00000030419	IKZF2	protein_coding	chr2	213867965	213867970	213867964	213867992	-	1	0	AGO1-4	1	0	0	1	0	0	0	7
MIMAT0004924	hsa-miR-876-5p	ENSG00000030419	IKZF2	protein_coding	chr2	213871053	213871060	213871052	213871080	-	1	0	AGO1-4	1	0	0	1	0	0	0	7
MIMAT0004929	hsa-miR-190b	ENSG00000030419	IKZF2	protein_coding	chr2	213865430	213865436	213865429	213865457	-	3	0	AGO2	1	0	1	1	1	0	0	5
MIMAT0004929	hsa-miR-190b	ENSG00000030419	IKZF2	protein_coding	chr2	213867343	213867348	213867342	213867370	-	1	0	AGO1-4	1	0	1	1	0	0	0	5
MIMAT0004954	hsa-miR-543	ENSG00000030419	IKZF2	protein_coding	chr2	213871995	213872000	213871994	213872022	-	6	0	AGO1-4,AGO2	1	0	0	1	0	0	0	3
MIMAT0004955	hsa-miR-374b-5p	ENSG00000030419	IKZF2	protein_coding	chr2	213864594	213864595	213864588	213864621	-	1	0	AGO1-4	2	0	0	2	1	1	1	5
MIMAT0004955	hsa-miR-374b-5p	ENSG00000030419	IKZF2	protein_coding	chr2	213866164	213866170	213866163	213866191	-	3	0	AGO1-4,AGO2	1	0	0	1	0	0	0	5
MIMAT0004955	hsa-miR-374b-5p	ENSG00000030419	IKZF2	protein_coding	chr2	213867631	213867636	213867630	213867658	-	1	0	AGO2	1	0	0	1	0	0	0	5
MIMAT0004956	hsa-miR-374b-3p	ENSG00000030419	IKZF2	protein_coding	chr2	213865324	213865352	213865324	213865352	-	1	0	AGO2	0	0	0	1	0	0	0	4
MIMAT0004956	hsa-miR-374b-3p	ENSG00000030419	IKZF2	protein_coding	chr2	213866861	213866867	213866860	213866888	-	3	0	AGO1-4,AGO2	0	0	1	1	0	0	0	4
MIMAT0004956	hsa-miR-374b-3p	ENSG00000030419	IKZF2	protein_coding	chr2	213871084	213871089	213871083	213871111	-	2	0	AGO1-4	0	0	1	1	0	0	0	4
MIMAT0004958	hsa-miR-301b-3p	ENSG00000030419	IKZF2	protein_coding	chr2	213866717	213866722	213866717	213866722	-	2	0	AGO1-4	1	0	0	0	0	0	0	8
MIMAT0004958	hsa-miR-301b-3p	ENSG00000030419	IKZF2	protein_coding	chr2	213867051	213867056	213867050	213867078	-	4	0	AGO2	1	0	0	1	0	0	0	8
MIMAT0004958	hsa-miR-301b-3p	ENSG00000030419	IKZF2	protein_coding	chr2	213872021	213872026	213872020	213872048	-	6	0	AGO1-4,AGO2	1	0	0	1	0	0	0	8
MIMAT0004959	hsa-miR-216b-5p	ENSG00000030419	IKZF2	protein_coding	chr2	213869018	213869046	213869018	213869046	-	1	0	AGO1	0	0	0	1	0	0	0	2
MIMAT0004960	hsa-miR-208b-3p	ENSG00000030419	IKZF2	protein_coding	chr2	213865818	213865823	213865817	213865823	-	8	0	AGO1-4,AGO2	1	0	0	0	0	1	0	2
MIMAT0004960	hsa-miR-208b-3p	ENSG00000030419	IKZF2	protein_coding	chr2	213866029	213866034	213866028	213866034	-	3	0	AGO1-4,AGO2	1	0	0	0	0	1	0	2
MIMAT0004985	hsa-miR-942-5p	ENSG00000030419	IKZF2	protein_coding	chr2	213872272	213872277	213872272	213872277	-	1	0	AGO2	0	0	1	0	0	0	0	3
MIMAT0004985	hsa-miR-942-5p	ENSG00000030419	IKZF2	protein_coding	chr2	213878567	213878573	213878567	213878573	-	1	0	AGO2	0	0	1	0	0	0	0	3
MIMAT0004987	hsa-miR-944	ENSG00000030419	IKZF2	protein_coding	chr2	213864518	213864546	213864518	213864546	-	5	0	AGO2	0	0	0	1	0	0	0	2
MIMAT0004987	hsa-miR-944	ENSG00000030419	IKZF2	protein_coding	chr2	213865028	213865034	213865027	213865055	-	5	0	AGO2	1	0	1	1	0	0	0	2
MIMAT0004987	hsa-miR-944	ENSG00000030419	IKZF2	protein_coding	chr2	213867628	213867633	213867627	213867655	-	1	0	AGO2	1	0	1	1	0	0	0	2
MIMAT0004987	hsa-miR-944	ENSG00000030419	IKZF2	protein_coding	chr2	213867995	213868001	213867994	213868022	-	2	0	AGO1-4,AGO2	1	0	1	1	0	0	0	2
MIMAT0004987	hsa-miR-944	ENSG00000030419	IKZF2	protein_coding	chr2	213871091	213871096	213871090	213871118	-	2	0	AGO1-4	1	0	1	1	0	0	0	2
MIMAT0004987	hsa-miR-944	ENSG00000030419	IKZF2	protein_coding	chr2	213871254	213871260	213871253	213871281	-	2	0	AGO1-4,AGO2	1	0	1	1	0	0	0	2
MIMAT0004987	hsa-miR-944	ENSG00000030419	IKZF2	protein_coding	chr2	213871503	213871508	213871502	213871530	-	7	0	AGO1-4,AGO2	1	0	1	1	0	0	0	2
MIMAT0004987	hsa-miR-944	ENSG00000030419	IKZF2	protein_coding	chr2	213871952	213871957	213871951	213871979	-	3	0	AGO1-4,AGO2	1	0	1	1	0	0	0	2
MIMAT0005454	hsa-miR-519b-5p	ENSG00000030419	IKZF2	protein_coding	chr2	213870702	213870707	213870702	213870707	-	1	0	AGO1-4	1	0	0	0	0	0	0	0
MIMAT0005455	hsa-miR-520c-5p	ENSG00000030419	IKZF2	protein_coding	chr2	213870702	213870707	213870702	213870707	-	1	0	AGO1-4	1	0	0	0	0	0	0	1
MIMAT0005456	hsa-miR-518d-5p	ENSG00000030419	IKZF2	protein_coding	chr2	213870702	213870707	213870702	213870707	-	1	0	AGO1-4	1	0	0	0	0	0	0	0
MIMAT0005458	hsa-miR-1224-5p	ENSG00000030419	IKZF2	protein_coding	chr2	213872001	213872006	213872001	213872006	-	6	0	AGO1-4,AGO2	1	0	1	0	0	0	0	5
MIMAT0005788	hsa-miR-513b-5p	ENSG00000030419	IKZF2	protein_coding	chr2	213864605	213864610	213864604	213864632	-	2	0	AGO1-4,AGO2	1	0	0	1	0	1	0	5
MIMAT0005788	hsa-miR-513b-5p	ENSG00000030419	IKZF2	protein_coding	chr2	213866893	213866898	213866892	213866920	-	1	0	AGO2	1	0	0	1	0	0	0	5
MIMAT0005788	hsa-miR-513b-5p	ENSG00000030419	IKZF2	protein_coding	chr2	213870373	213870378	213870372	213870400	-	1	0	AGO1-4	1	0	0	1	0	0	0	5
MIMAT0005789	hsa-miR-513c-5p	ENSG00000030419	IKZF2	protein_coding	chr2	213867903	213867908	213867903	213867908	-	1	0	AGO1-4	1	0	0	0	0	0	0	4
MIMAT0005789	hsa-miR-513c-5p	ENSG00000030419	IKZF2	protein_coding	chr2	213871216	213871221	213871216	213871221	-	2	0	AGO1-4	1	0	0	0	0	0	0	4
MIMAT0005792	hsa-miR-320b	ENSG00000030419	IKZF2	protein_coding	chr2	213867296	213867302	213867296	213867302	-	1	0	AGO1-4	1	0	0	0	0	0	0	3
MIMAT0005793	hsa-miR-320c	ENSG00000030419	IKZF2	protein_coding	chr2	213867296	213867302	213867296	213867302	-	1	0	AGO1-4	1	0	0	0	0	0	0	0
MIMAT0005795	hsa-miR-1323	ENSG00000030419	IKZF2	protein_coding	chr2	213865263	213865291	213865263	213865291	-	2	0	AGO2	0	0	0	1	0	0	0	1
MIMAT0005795	hsa-miR-1323	ENSG00000030419	IKZF2	protein_coding	chr2	213867612	213867640	213867612	213867640	-	1	0	AGO2	0	0	0	1	0	0	0	1
MIMAT0005795	hsa-miR-1323	ENSG00000030419	IKZF2	protein_coding	chr2	213871375	213871381	213871374	213871402	-	1	0	AGO1-4	1	0	0	1	0	1	0	1
MIMAT0005797	hsa-miR-1301-3p	ENSG00000030419	IKZF2	protein_coding	chr2	213864627	213864633	213864626	213864654	-	1	1	AGO2	1	0	1	1	0	1	0	6
MIMAT0005800	hsa-miR-1298-5p	ENSG00000030419	IKZF2	protein_coding	chr2	213865892	213865897	213865892	213865897	-	8	0	AGO1-4,AGO2	1	0	0	0	0	0	0	2
MIMAT0005824	hsa-miR-1179	ENSG00000030419	IKZF2	protein_coding	chr2	213865539	213865544	213865539	213865544	-	2	0	AGO2	1	0	0	0	0	0	0	4
MIMAT0005824	hsa-miR-1179	ENSG00000030419	IKZF2	protein_coding	chr2	213866001	213866006	213866001	213866006	-	7	0	AGO1-4,AGO2	1	0	0	0	0	0	0	4
MIMAT0005877	hsa-miR-1286	ENSG00000030419	IKZF2	protein_coding	chr2	213870671	213870677	213870671	213870677	-	1	0	AGO1-4	1	0	1	0	0	0	0	3
MIMAT0005878	hsa-miR-1287-5p	ENSG00000030419	IKZF2	protein_coding	chr2	213870206	213870211	213870206	213870211	-	2	0	AGO2	1	0	1	0	0	0	0	1
MIMAT0005919	hsa-miR-548o-3p	ENSG00000030419	IKZF2	protein_coding	chr2	213865263	213865291	213865263	213865291	-	2	0	AGO2	0	0	0	1	0	0	0	0
MIMAT0005919	hsa-miR-548o-3p	ENSG00000030419	IKZF2	protein_coding	chr2	213867612	213867640	213867612	213867640	-	1	0	AGO2	0	0	0	1	0	0	0	0
MIMAT0005919	hsa-miR-548o-3p	ENSG00000030419	IKZF2	protein_coding	chr2	213871375	213871381	213871374	213871402	-	1	0	AGO1-4	1	0	0	1	0	1	0	0
MIMAT0005924	hsa-miR-1270	ENSG00000030419	IKZF2	protein_coding	chr2	213865957	213865962	213865956	213865984	-	9	0	AGO1-4,AGO2	1	0	1	1	0	0	0	3
MIMAT0005924	hsa-miR-1270	ENSG00000030419	IKZF2	protein_coding	chr2	213868012	213868017	213868011	213868039	-	2	0	AGO1-4,AGO2	1	0	1	1	0	0	0	3
MIMAT0005930	hsa-miR-1276	ENSG00000030419	IKZF2	protein_coding	chr2	213871033	213871038	213871033	213871038	-	1	0	AGO1-4	1	0	0	0	0	0	0	3
MIMAT0005931	hsa-miR-302e	ENSG00000030419	IKZF2	protein_coding	chr2	213866716	213866721	213866715	213866743	-	2	0	AGO1-4	1	0	1	1	0	1	1	0
MIMAT0005931	hsa-miR-302e	ENSG00000030419	IKZF2	protein_coding	chr2	213872020	213872025	213872019	213872047	-	6	0	AGO1-4,AGO2	1	0	1	1	0	1	1	0
MIMAT0006764	hsa-miR-320d	ENSG00000030419	IKZF2	protein_coding	chr2	213867296	213867302	213867296	213867302	-	1	0	AGO1-4	1	0	0	0	0	0	0	0
MIMAT0006790	hsa-miR-675-3p	ENSG00000030419	IKZF2	protein_coding	chr2	213864727	213864732	213864726	213864754	-	5	0	AGO1-4,AGO2	0	0	1	1	0	0	0	6
MIMAT0006790	hsa-miR-675-3p	ENSG00000030419	IKZF2	protein_coding	chr2	213865376	213865381	213865375	213865403	-	2	0	AGO2	0	0	1	1	0	0	0	6
MIMAT0006790	hsa-miR-675-3p	ENSG00000030419	IKZF2	protein_coding	chr2	213866943	213866948	213866942	213866970	-	1	0	AGO2	0	0	1	1	0	0	0	6
MIMAT0009198	hsa-miR-224-3p	ENSG00000030419	IKZF2	protein_coding	chr2	213865180	213865208	213865180	213865208	-	1	0	AGO2	0	0	0	1	0	0	0	4
MIMAT0009198	hsa-miR-224-3p	ENSG00000030419	IKZF2	protein_coding	chr2	213870376	213870404	213870376	213870404	-	1	0	AGO1-4	0	0	0	1	0	0	0	4
MIMAT0010251	hsa-miR-449c-5p	ENSG00000030419	IKZF2	protein_coding	chr2	213871916	213871922	213871916	213871944	-	2	0	AGO1-4	0	0	0	1	0	1	0	0
MIMAT0010251	hsa-miR-449c-5p	ENSG00000030419	IKZF2	protein_coding	chr2	213886406	213886411	213886406	213886411	-	1	0	AGO1-4	0	0	1	0	0	0	0	0
MIMAT0010364	hsa-miR-761	ENSG00000030419	IKZF2	protein_coding	chr2	213865284	213865289	213865284	213865289	-	1	0	AGO2	0	0	1	0	0	0	0	1
MIMAT0010364	hsa-miR-761	ENSG00000030419	IKZF2	protein_coding	chr2	213867277	213867282	213867277	213867282	-	1	0	AGO1-4	0	0	1	0	0	0	0	1
MIMAT0010364	hsa-miR-761	ENSG00000030419	IKZF2	protein_coding	chr2	213869755	213869760	213869755	213869760	-	1	0	AGO2	0	0	1	0	0	0	0	1
MIMAT0010364	hsa-miR-761	ENSG00000030419	IKZF2	protein_coding	chr2	213872545	213872550	213872545	213872550	-	1	0	AGO2	0	0	1	0	0	0	0	1
MIMAT0010364	hsa-miR-761	ENSG00000030419	IKZF2	protein_coding	chr2	213878578	213878584	213878578	213878584	-	1	0	AGO2	0	0	1	0	0	0	0	1
MIMAT0011156	hsa-miR-2114-5p	ENSG00000030419	IKZF2	protein_coding	chr2	213864761	213864766	213864761	213864766	-	3	0	AGO1-4,AGO2	0	0	1	0	0	0	0	2
MIMAT0011156	hsa-miR-2114-5p	ENSG00000030419	IKZF2	protein_coding	chr2	213871241	213871247	213871241	213871247	-	1	0	AGO1-4	0	0	1	0	0	0	0	2
MIMAT0011159	hsa-miR-2115-3p	ENSG00000030419	IKZF2	protein_coding	chr2	213866123	213866129	213866122	213866150	-	3	0	AGO1-4,AGO2	0	0	1	1	0	0	0	0
MIMAT0011159	hsa-miR-2115-3p	ENSG00000030419	IKZF2	protein_coding	chr2	213870385	213870390	213870385	213870390	-	1	0	AGO1-4	0	0	1	0	0	0	0	0
MIMAT0011161	hsa-miR-2116-3p	ENSG00000030419	IKZF2	protein_coding	chr2	213866010	213866015	213866010	213866015	-	3	0	AGO1-4,AGO2	0	0	1	0	0	0	0	0
MIMAT0011161	hsa-miR-2116-3p	ENSG00000030419	IKZF2	protein_coding	chr2	213871246	213871251	213871246	213871251	-	1	0	AGO1-4	0	0	1	0	0	0	0	0
MIMAT0011778	hsa-miR-2278	ENSG00000030419	IKZF2	protein_coding	chr2	213865536	213865564	213865536	213865564	-	2	0	AGO2	0	0	0	1	0	0	0	1
MIMAT0011778	hsa-miR-2278	ENSG00000030419	IKZF2	protein_coding	chr2	213870222	213870228	213870221	213870249	-	2	0	AGO2	0	0	1	1	0	0	0	1
MIMAT0011778	hsa-miR-2278	ENSG00000030419	IKZF2	protein_coding	chr2	213870333	213870361	213870333	213870361	-	1	0	AGO1-4	0	0	0	1	0	0	0	1
MIMAT0011778	hsa-miR-2278	ENSG00000030419	IKZF2	protein_coding	chr2	213871921	213871926	213871920	213871948	-	2	0	AGO1-4	0	0	1	1	0	0	0	1
MIMAT0013517	hsa-miR-2682-5p	ENSG00000030419	IKZF2	protein_coding	chr2	213871916	213871922	213871916	213871922	-	1	0	AGO1-4	0	0	0	0	0	1	0	2
MIMAT0013517	hsa-miR-2682-5p	ENSG00000030419	IKZF2	protein_coding	chr2	213886406	213886411	213886406	213886411	-	1	0	AGO1-4	0	0	1	0	0	0	0	2
MIMAT0014983	hsa-miR-3121-3p	ENSG00000030419	IKZF2	protein_coding	chr2	213865136	213865164	213865136	213865164	-	1	0	AGO2	0	0	0	1	0	0	0	1
MIMAT0014983	hsa-miR-3121-3p	ENSG00000030419	IKZF2	protein_coding	chr2	213867109	213867137	213867109	213867137	-	1	0	AGO2	0	0	0	1	0	0	0	1
MIMAT0014983	hsa-miR-3121-3p	ENSG00000030419	IKZF2	protein_coding	chr2	213870197	213870202	213870189	213870224	-	2	0	AGO2	0	0	1	2	0	0	0	1
MIMAT0014983	hsa-miR-3121-3p	ENSG00000030419	IKZF2	protein_coding	chr2	213870844	213870849	213870843	213870871	-	1	0	AGO2	0	0	1	1	0	0	0	1
MIMAT0014992	hsa-miR-3129-5p	ENSG00000030419	IKZF2	protein_coding	chr2	213864556	213864584	213864556	213864584	-	4	0	AGO1-4,AGO2	0	0	0	1	0	0	0	3
MIMAT0014992	hsa-miR-3129-5p	ENSG00000030419	IKZF2	protein_coding	chr2	213886826	213886854	213886826	213886854	-	1	0	AGO2	0	0	0	1	0	0	0	3
MIMAT0015037	hsa-miR-3163	ENSG00000030419	IKZF2	protein_coding	chr2	213864785	213864790	213864784	213864812	-	2	0	AGO1-4,AGO2	0	0	1	1	0	0	0	2
MIMAT0015037	hsa-miR-3163	ENSG00000030419	IKZF2	protein_coding	chr2	213866897	213866925	213866897	213866925	-	1	0	AGO2	0	0	0	1	0	0	0	2
MIMAT0015037	hsa-miR-3163	ENSG00000030419	IKZF2	protein_coding	chr2	213867092	213867097	213867091	213867119	-	2	0	AGO2	0	0	1	1	0	0	0	2
MIMAT0015037	hsa-miR-3163	ENSG00000030419	IKZF2	protein_coding	chr2	213867124	213867129	213867123	213867151	-	1	0	AGO2	0	0	1	1	0	0	0	2
MIMAT0015037	hsa-miR-3163	ENSG00000030419	IKZF2	protein_coding	chr2	213867217	213867222	213867216	213867244	-	1	0	AGO1-4	0	0	1	1	0	0	0	2
MIMAT0015037	hsa-miR-3163	ENSG00000030419	IKZF2	protein_coding	chr2	213871359	213871365	213871358	213871386	-	1	0	AGO1-4	0	0	1	1	0	0	0	2
MIMAT0015037	hsa-miR-3163	ENSG00000030419	IKZF2	protein_coding	chr2	213871981	213871986	213871980	213872008	-	6	0	AGO1-4,AGO2	0	0	1	1	0	0	0	2
MIMAT0015038	hsa-miR-3164	ENSG00000030419	IKZF2	protein_coding	chr2	213864828	213864834	213864827	213864855	-	1	0	AGO1-4	0	0	1	1	0	0	0	3
MIMAT0015038	hsa-miR-3164	ENSG00000030419	IKZF2	protein_coding	chr2	213866856	213866862	213866855	213866883	-	3	0	AGO1-4,AGO2	0	0	1	1	0	0	0	3
MIMAT0015038	hsa-miR-3164	ENSG00000030419	IKZF2	protein_coding	chr2	214012441	214012469	214012441	214012469	-	3	0	AGO1-4,AGO2	0	0	0	1	0	0	0	3
MIMAT0015050	hsa-miR-323b-3p	ENSG00000030419	IKZF2	protein_coding	chr2	213865421	213865426	213865421	213865426	-	2	0	AGO2	0	0	1	0	0	0	0	11
MIMAT0015050	hsa-miR-323b-3p	ENSG00000030419	IKZF2	protein_coding	chr2	213867926	213867931	213867926	213867931	-	2	0	AGO1-4,AGO2	0	0	1	0	0	0	0	11
MIMAT0015056	hsa-miR-3179	ENSG00000030419	IKZF2	protein_coding	chr2	213870714	213870719	213870714	213870719	-	1	0	AGO1-4	0	0	1	0	0	0	0	0
MIMAT0016844	hsa-miR-4295	ENSG00000030419	IKZF2	protein_coding	chr2	213867050	213867078	213867050	213867078	-	4	0	AGO2	0	0	0	1	0	0	0	0
MIMAT0016844	hsa-miR-4295	ENSG00000030419	IKZF2	protein_coding	chr2	213872020	213872048	213872020	213872048	-	6	0	AGO1-4,AGO2	0	0	0	1	0	0	0	0
MIMAT0016894	hsa-miR-4262	ENSG00000030419	IKZF2	protein_coding	chr2	213870698	213870703	213870698	213870703	-	1	0	AGO1-4	0	0	1	0	0	0	0	0
MIMAT0017950	hsa-miR-2355-3p	ENSG00000030419	IKZF2	protein_coding	chr2	213870759	213870764	213870759	213870764	-	1	0	AGO1-4	0	0	1	0	0	0	0	5
MIMAT0017990	hsa-miR-3613-5p	ENSG00000030419	IKZF2	protein_coding	chr2	213864640	213864646	213864639	213864667	-	1	1	AGO2	0	0	1	1	0	0	0	9
MIMAT0017990	hsa-miR-3613-5p	ENSG00000030419	IKZF2	protein_coding	chr2	213867873	213867901	213867873	213867901	-	1	0	AGO1-4	0	0	0	1	0	0	0	9
MIMAT0017992	hsa-miR-3614-5p	ENSG00000030419	IKZF2	protein_coding	chr2	213865840	213865845	213865840	213865845	-	11	0	AGO1-4,AGO2	0	0	1	0	0	0	0	0
MIMAT0017992	hsa-miR-3614-5p	ENSG00000030419	IKZF2	protein_coding	chr2	213866067	213866072	213866067	213866072	-	3	0	AGO1-4,AGO2	0	0	1	0	0	0	0	0
MIMAT0017992	hsa-miR-3614-5p	ENSG00000030419	IKZF2	protein_coding	chr2	213866777	213866782	213866777	213866782	-	6	0	AGO1-4,AGO2	0	0	1	0	0	0	0	0
MIMAT0017999	hsa-miR-3619-5p	ENSG00000030419	IKZF2	protein_coding	chr2	213865284	213865289	213865283	213865311	-	1	0	AGO2	0	0	1	1	0	0	0	4
MIMAT0017999	hsa-miR-3619-5p	ENSG00000030419	IKZF2	protein_coding	chr2	213867277	213867282	213867276	213867304	-	1	0	AGO1-4	0	0	1	1	0	0	0	4
MIMAT0017999	hsa-miR-3619-5p	ENSG00000030419	IKZF2	protein_coding	chr2	213869755	213869760	213869754	213869782	-	1	0	AGO2	0	0	1	1	0	0	0	4
MIMAT0017999	hsa-miR-3619-5p	ENSG00000030419	IKZF2	protein_coding	chr2	213872545	213872550	213872544	213872572	-	1	0	AGO2	0	0	1	1	0	0	0	4
MIMAT0017999	hsa-miR-3619-5p	ENSG00000030419	IKZF2	protein_coding	chr2	213878578	213878584	213878577	213878605	-	5	0	AGO2	0	0	1	1	0	0	0	4
MIMAT0018000	hsa-miR-23c	ENSG00000030419	IKZF2	protein_coding	chr2	213870696	213870702	213870695	213870723	-	1	0	AGO1-4	0	0	1	1	0	0	0	3
MIMAT0018000	hsa-miR-23c	ENSG00000030419	IKZF2	protein_coding	chr2	213871008	213871036	213871008	213871036	-	1	0	AGO1-4	0	0	0	1	0	0	0	3
MIMAT0018000	hsa-miR-23c	ENSG00000030419	IKZF2	protein_coding	chr2	213871190	213871196	213871189	213871217	-	2	0	AGO1-4	0	0	1	1	0	0	0	3
MIMAT0018088	hsa-miR-3666	ENSG00000030419	IKZF2	protein_coding	chr2	213866717	213866722	213866717	213866722	-	2	0	AGO1-4	0	0	1	0	0	0	0	1
MIMAT0018088	hsa-miR-3666	ENSG00000030419	IKZF2	protein_coding	chr2	213867051	213867056	213867051	213867056	-	3	0	AGO2	0	0	1	0	0	0	0	1
MIMAT0018088	hsa-miR-3666	ENSG00000030419	IKZF2	protein_coding	chr2	213872021	213872026	213872021	213872026	-	6	0	AGO1-4,AGO2	0	0	1	0	0	0	0	1
MIMAT0018109	hsa-miR-3681-3p	ENSG00000030419	IKZF2	protein_coding	chr2	213864699	213864704	213864698	213864726	-	4	0	AGO1-4,AGO2	0	0	1	1	0	0	0	0
MIMAT0018109	hsa-miR-3681-3p	ENSG00000030419	IKZF2	protein_coding	chr2	213870400	213870405	213870399	213870427	-	1	0	AGO1-4	0	0	1	1	0	0	0	0
MIMAT0018183	hsa-miR-3909	ENSG00000030419	IKZF2	protein_coding	chr2	213870413	213870418	213870413	213870418	-	1	0	AGO1-4	0	0	1	0	0	0	0	2
MIMAT0018199	hsa-miR-3924	ENSG00000030419	IKZF2	protein_coding	chr2	213864817	213864822	213864816	213864844	-	1	0	AGO1-4	0	0	1	1	0	0	0	0
MIMAT0018199	hsa-miR-3924	ENSG00000030419	IKZF2	protein_coding	chr2	213865344	213865350	213865343	213865371	-	3	0	AGO2	0	0	1	1	0	0	0	0
MIMAT0018199	hsa-miR-3924	ENSG00000030419	IKZF2	protein_coding	chr2	213865432	213865437	213865431	213865459	-	3	0	AGO2	0	0	1	1	0	0	0	0
MIMAT0018358	hsa-miR-3942-5p	ENSG00000030419	IKZF2	protein_coding	chr2	213865121	213865149	213865121	213865149	-	1	0	AGO2	0	0	0	1	0	0	0	1
MIMAT0018358	hsa-miR-3942-5p	ENSG00000030419	IKZF2	protein_coding	chr2	213865887	213865892	213865886	213865914	-	8	0	AGO1-4,AGO2	0	0	1	1	0	0	0	1
MIMAT0018443	hsa-miR-374c-5p	ENSG00000030419	IKZF2	protein_coding	chr2	213866959	213866965	213866958	213866986	-	2	0	AGO2	0	0	1	1	0	0	0	2
MIMAT0018443	hsa-miR-374c-5p	ENSG00000030419	IKZF2	protein_coding	chr2	213867205	213867211	213867204	213867232	-	1	0	AGO1-4	0	0	1	1	0	0	0	2
MIMAT0018443	hsa-miR-374c-5p	ENSG00000030419	IKZF2	protein_coding	chr2	213867329	213867335	213867328	213867356	-	1	0	AGO1-4	0	0	1	1	0	0	0	2
MIMAT0018443	hsa-miR-374c-5p	ENSG00000030419	IKZF2	protein_coding	chr2	213867949	213867954	213867948	213867976	-	1	0	AGO1-4	0	0	1	1	0	1	1	2
MIMAT0018444	hsa-miR-642b-3p	ENSG00000030419	IKZF2	protein_coding	chr2	213864656	213864661	213864655	213864683	-	1	0	AGO2	0	0	1	1	0	0	0	1
MIMAT0018444	hsa-miR-642b-3p	ENSG00000030419	IKZF2	protein_coding	chr2	213865191	213865197	213865190	213865218	-	1	0	AGO2	0	0	1	1	0	0	0	1
MIMAT0018444	hsa-miR-642b-3p	ENSG00000030419	IKZF2	protein_coding	chr2	213865302	213865307	213865301	213865329	-	1	0	AGO2	0	0	1	1	0	0	0	1
MIMAT0018952	hsa-miR-4436a	ENSG00000030419	IKZF2	protein_coding	chr2	213865386	213865391	213865386	213865391	-	2	0	AGO2	0	0	1	0	0	0	0	1
MIMAT0018952	hsa-miR-4436a	ENSG00000030419	IKZF2	protein_coding	chr2	213870672	213870677	213870672	213870677	-	1	0	AGO1-4	0	0	1	0	0	0	0	1
MIMAT0018952	hsa-miR-4436a	ENSG00000030419	IKZF2	protein_coding	chr2	213871420	213871425	213871420	213871425	-	3	0	AGO1-4,AGO2	0	0	1	0	0	0	0	1
MIMAT0018980	hsa-miR-4458	ENSG00000030419	IKZF2	protein_coding	chr2	213864888	213864893	213864887	213864893	-	1	0	AGO1-4	0	0	1	0	0	1	0	1
MIMAT0018980	hsa-miR-4458	ENSG00000030419	IKZF2	protein_coding	chr2	213866782	213866787	213866781	213866787	-	6	0	AGO1-4,AGO2	0	0	1	0	0	0	1	1
MIMAT0019036	hsa-miR-4500	ENSG00000030419	IKZF2	protein_coding	chr2	213864888	213864893	213864887	213864915	-	1	0	AGO1-4	0	0	1	1	0	1	0	0
MIMAT0019036	hsa-miR-4500	ENSG00000030419	IKZF2	protein_coding	chr2	213866782	213866787	213866781	213866809	-	6	0	AGO1-4,AGO2	0	0	1	1	0	1	1	0
MIMAT0019699	hsa-miR-4640-5p	ENSG00000030419	IKZF2	protein_coding	chr2	213872620	213872625	213872620	213872625	-	1	0	AGO2	0	0	1	0	0	0	0	2
MIMAT0019759	hsa-miR-4676-3p	ENSG00000030419	IKZF2	protein_coding	chr2	213864851	213864879	213864851	213864879	-	2	0	AGO1-4,AGO2	0	0	0	1	0	0	0	0
MIMAT0019759	hsa-miR-4676-3p	ENSG00000030419	IKZF2	protein_coding	chr2	213871079	213871107	213871079	213871107	-	2	0	AGO1-4	0	0	0	1	0	0	0	0
MIMAT0019818	hsa-miR-4712-5p	ENSG00000030419	IKZF2	protein_coding	chr2	213866685	213866713	213866685	213866713	-	2	0	AGO1-4	0	0	0	1	0	0	0	0
MIMAT0019845	hsa-miR-4726-5p	ENSG00000030419	IKZF2	protein_coding	chr2	213872620	213872625	213872620	213872625	-	1	0	AGO2	0	0	1	0	0	0	0	0
MIMAT0019861	hsa-miR-4735-3p	ENSG00000030419	IKZF2	protein_coding	chr2	213867183	213867188	213867182	213867210	-	2	0	AGO1-4,AGO2	0	0	1	1	0	0	0	0
MIMAT0019861	hsa-miR-4735-3p	ENSG00000030419	IKZF2	protein_coding	chr2	213871326	213871354	213871326	213871354	-	1	0	AGO1-4	0	0	0	1	0	0	0	0
MIMAT0019861	hsa-miR-4735-3p	ENSG00000030419	IKZF2	protein_coding	chr2	213872007	213872012	213871984	213872034	-	6	0	AGO1-4,AGO2	0	0	1	2	0	0	0	0
MIMAT0019908	hsa-miR-4761-5p	ENSG00000030419	IKZF2	protein_coding	chr2	213867182	213867188	213867181	213867209	-	2	0	AGO1-4,AGO2	0	0	1	1	0	0	0	1
MIMAT0019908	hsa-miR-4761-5p	ENSG00000030419	IKZF2	protein_coding	chr2	213870764	213870769	213870763	213870791	-	1	0	AGO1-4	0	0	1	1	0	0	0	1
MIMAT0019917	hsa-miR-4766-5p	ENSG00000030419	IKZF2	protein_coding	chr2	213871296	213871324	213871296	213871324	-	1	0	AGO2	0	0	0	1	0	0	0	4
MIMAT0019917	hsa-miR-4766-5p	ENSG00000030419	IKZF2	protein_coding	chr2	213871570	213871598	213871570	213871598	-	5	0	AGO1-4,AGO2	0	0	0	1	0	0	0	4
MIMAT0019924	hsa-miR-4770	ENSG00000030419	IKZF2	protein_coding	chr2	213886370	213886376	213886370	213886376	-	1	0	AGO1-4	0	0	1	0	0	0	0	0
MIMAT0019945	hsa-miR-4782-3p	ENSG00000030419	IKZF2	protein_coding	chr2	213869700	213869706	213869700	213869706	-	1	0	AGO2	0	0	0	0	0	1	0	1
MIMAT0019953	hsa-miR-2467-3p	ENSG00000030419	IKZF2	protein_coding	chr2	213866864	213866870	213866864	213866870	-	3	0	AGO1-4,AGO2	0	0	1	0	0	0	0	0
MIMAT0019953	hsa-miR-2467-3p	ENSG00000030419	IKZF2	protein_coding	chr2	213867814	213867819	213867814	213867819	-	1	0	AGO2	0	0	1	0	0	0	0	0
MIMAT0019953	hsa-miR-2467-3p	ENSG00000030419	IKZF2	protein_coding	chr2	213871919	213871924	213871919	213871924	-	2	0	AGO1-4	0	0	1	0	0	0	0	0
MIMAT0020541	hsa-miR-5047	ENSG00000030419	IKZF2	protein_coding	chr2	213864627	213864633	213864626	213864654	-	1	1	AGO2	0	0	1	1	0	0	0	1
MIMAT0020924	hsa-miR-642a-3p	ENSG00000030419	IKZF2	protein_coding	chr2	213864656	213864661	213864655	213864683	-	1	0	AGO2	0	0	1	1	0	0	0	1
MIMAT0020924	hsa-miR-642a-3p	ENSG00000030419	IKZF2	protein_coding	chr2	213865191	213865197	213865190	213865218	-	1	0	AGO2	0	0	1	1	0	0	0	1
MIMAT0020924	hsa-miR-642a-3p	ENSG00000030419	IKZF2	protein_coding	chr2	213865302	213865307	213865301	213865329	-	1	0	AGO2	0	0	1	1	0	0	0	1
MIMAT0021020	hsa-miR-5000-3p	ENSG00000030419	IKZF2	protein_coding	chr2	213865386	213865391	213865386	213865391	-	2	0	AGO2	0	0	1	0	0	0	0	3
MIMAT0021020	hsa-miR-5000-3p	ENSG00000030419	IKZF2	protein_coding	chr2	213870672	213870677	213870672	213870677	-	1	0	AGO1-4	0	0	1	0	0	0	0	3
MIMAT0021020	hsa-miR-5000-3p	ENSG00000030419	IKZF2	protein_coding	chr2	213871420	213871425	213871420	213871425	-	3	0	AGO1-4,AGO2	0	0	1	0	0	0	0	3
MIMAT0021042	hsa-miR-5009-3p	ENSG00000030419	IKZF2	protein_coding	chr2	213864543	213864571	213864543	213864571	-	6	0	AGO1-4,AGO2	0	0	0	1	0	0	0	0
MIMAT0021086	hsa-miR-5094	ENSG00000030419	IKZF2	protein_coding	chr2	213864811	213864839	213864811	213864839	-	1	0	AGO1-4	0	0	0	1	0	0	0	5
MIMAT0021086	hsa-miR-5094	ENSG00000030419	IKZF2	protein_coding	chr2	213870342	213870370	213870342	213870370	-	1	0	AGO1-4	0	0	0	1	0	0	0	5
MIMAT0021127	hsa-miR-5195-3p	ENSG00000030419	IKZF2	protein_coding	chr2	213864555	213864560	213864554	213864560	-	6	0	AGO1-4,AGO2	0	0	1	0	0	1	1	1
MIMAT0021127	hsa-miR-5195-3p	ENSG00000030419	IKZF2	protein_coding	chr2	213866685	213866690	213866685	213866690	-	2	0	AGO1-4	0	0	1	0	0	0	0	1
MIMAT0021127	hsa-miR-5195-3p	ENSG00000030419	IKZF2	protein_coding	chr2	213870394	213870399	213870394	213870399	-	1	0	AGO1-4	0	0	1	0	0	0	0	1
MIMAT0022270	hsa-miR-5579-3p	ENSG00000030419	IKZF2	protein_coding	chr2	213865633	213865661	213865633	213865661	-	1	0	AGO2	0	0	0	1	0	0	0	2
MIMAT0022270	hsa-miR-5579-3p	ENSG00000030419	IKZF2	protein_coding	chr2	213866241	213866269	213866241	213866269	-	1	0	AGO2	0	0	0	1	0	0	0	2
MIMAT0022272	hsa-miR-664b-3p	ENSG00000030419	IKZF2	protein_coding	chr2	213870618	213870624	213870618	213870624	-	1	0	AGO1-4	0	0	0	0	0	1	0	3
MIMAT0022276	hsa-miR-5581-3p	ENSG00000030419	IKZF2	protein_coding	chr2	213865622	213865627	213865622	213865627	-	1	0	AGO2	0	0	1	0	0	0	0	1
MIMAT0022276	hsa-miR-5581-3p	ENSG00000030419	IKZF2	protein_coding	chr2	213871595	213871600	213871595	213871600	-	5	0	AGO1-4,AGO2	0	0	1	0	0	0	0	1
MIMAT0022300	hsa-miR-5590-3p	ENSG00000030419	IKZF2	protein_coding	chr2	213865642	213865647	213865641	213865669	-	1	0	AGO2	0	0	1	1	0	0	0	3
MIMAT0022300	hsa-miR-5590-3p	ENSG00000030419	IKZF2	protein_coding	chr2	213866144	213866149	213866143	213866171	-	3	0	AGO1-4,AGO2	0	0	1	1	0	0	0	3
MIMAT0022300	hsa-miR-5590-3p	ENSG00000030419	IKZF2	protein_coding	chr2	213866951	213866956	213866951	213866956	-	1	0	AGO2	0	0	1	0	0	0	0	3
MIMAT0022300	hsa-miR-5590-3p	ENSG00000030419	IKZF2	protein_coding	chr2	213867931	213867936	213867930	213867958	-	2	0	AGO1-4,AGO2	0	0	1	1	0	1	0	3
MIMAT0022300	hsa-miR-5590-3p	ENSG00000030419	IKZF2	protein_coding	chr2	213871134	213871140	213871133	213871161	-	2	0	AGO1-4	0	0	1	1	0	1	0	3
MIMAT0022300	hsa-miR-5590-3p	ENSG00000030419	IKZF2	protein_coding	chr2	213871656	213871662	213871655	213871683	-	1	0	AGO2	0	0	1	1	0	0	0	3
MIMAT0022479	hsa-miR-5688	ENSG00000030419	IKZF2	protein_coding	chr2	213864745	213864773	213864745	213864773	-	5	0	AGO1-4,AGO2	0	0	0	1	0	0	0	1
MIMAT0022479	hsa-miR-5688	ENSG00000030419	IKZF2	protein_coding	chr2	213865261	213865289	213865261	213865289	-	2	0	AGO2	0	0	0	1	0	0	0	1
MIMAT0022479	hsa-miR-5688	ENSG00000030419	IKZF2	protein_coding	chr2	213866624	213866652	213866624	213866652	-	1	0	AGO2	0	0	0	1	0	0	0	1
MIMAT0022479	hsa-miR-5688	ENSG00000030419	IKZF2	protein_coding	chr2	213867615	213867638	213867610	213867643	-	1	0	AGO2	0	0	0	2	0	0	0	1
MIMAT0022479	hsa-miR-5688	ENSG00000030419	IKZF2	protein_coding	chr2	213871164	213871192	213871164	213871192	-	2	0	AGO1-4	0	0	0	1	0	0	0	1
MIMAT0022479	hsa-miR-5688	ENSG00000030419	IKZF2	protein_coding	chr2	213871220	213871248	213871220	213871248	-	2	0	AGO1-4	0	0	0	1	0	0	0	1
MIMAT0022479	hsa-miR-5688	ENSG00000030419	IKZF2	protein_coding	chr2	213871610	213871638	213871610	213871638	-	5	0	AGO1-4,AGO2	0	0	0	1	0	0	0	1
MIMAT0022483	hsa-miR-5691	ENSG00000030419	IKZF2	protein_coding	chr2	213867789	213867794	213867788	213867816	-	1	0	AGO2	0	0	1	1	0	0	0	1
MIMAT0022701	hsa-miR-506-5p	ENSG00000030419	IKZF2	protein_coding	chr2	213866732	213866737	213866732	213866737	-	2	0	AGO1-4	0	0	1	0	0	0	0	2
MIMAT0022701	hsa-miR-506-5p	ENSG00000030419	IKZF2	protein_coding	chr2	213867960	213867966	213867960	213867966	-	1	0	AGO1-4	0	0	1	0	0	0	0	2
MIMAT0022705	hsa-miR-539-3p	ENSG00000030419	IKZF2	protein_coding	chr2	213864685	213864713	213864685	213864713	-	2	0	AGO1-4	0	0	0	1	0	0	0	4
MIMAT0022714	hsa-miR-766-5p	ENSG00000030419	IKZF2	protein_coding	chr2	213866110	213866116	213866110	213866116	-	3	0	AGO1-4,AGO2	0	0	1	0	0	0	0	3
MIMAT0022714	hsa-miR-766-5p	ENSG00000030419	IKZF2	protein_coding	chr2	213867009	213867015	213867009	213867015	-	2	0	AGO2	0	0	1	0	0	0	0	3
MIMAT0022724	hsa-miR-1277-5p	ENSG00000030419	IKZF2	protein_coding	chr2	213864591	213864619	213864591	213864619	-	1	0	AGO1-4	0	0	0	1	0	0	0	0
MIMAT0022724	hsa-miR-1277-5p	ENSG00000030419	IKZF2	protein_coding	chr2	213866986	213867014	213866986	213867014	-	2	0	AGO2	0	0	0	1	0	0	0	0
MIMAT0022724	hsa-miR-1277-5p	ENSG00000030419	IKZF2	protein_coding	chr2	213867927	213867955	213867927	213867955	-	2	0	AGO1-4,AGO2	0	0	0	1	0	0	0	0
MIMAT0022726	hsa-miR-1306-5p	ENSG00000030419	IKZF2	protein_coding	chr2	213868065	213868070	213868065	213868070	-	1	0	AGO1-4	0	0	1	0	0	0	0	7
MIMAT0022735	hsa-miR-374c-3p	ENSG00000030419	IKZF2	protein_coding	chr2	213866859	213866865	213866858	213866886	-	3	0	AGO1-4,AGO2	0	0	1	1	0	0	0	0
MIMAT0022834	hsa-miR-365b-3p	ENSG00000030419	IKZF2	protein_coding	chr2	213865238	213865243	213865238	213865243	-	5	0	AGO2	0	0	1	0	0	0	0	13
MIMAT0022834	hsa-miR-365b-3p	ENSG00000030419	IKZF2	protein_coding	chr2	213869750	213869755	213869750	213869755	-	2	0	AGO2	0	0	1	0	0	0	0	13
MIMAT0022834	hsa-miR-365b-3p	ENSG00000030419	IKZF2	protein_coding	chr2	213871363	213871368	213871363	213871368	-	1	0	AGO1-4	0	0	1	0	0	0	0	13
MIMAT0022844	hsa-miR-216a-3p	ENSG00000030419	IKZF2	protein_coding	chr2	213864699	213864704	213864699	213864704	-	2	0	AGO1-4	0	0	1	0	0	0	0	2
MIMAT0022844	hsa-miR-216a-3p	ENSG00000030419	IKZF2	protein_coding	chr2	213870400	213870405	213870400	213870405	-	1	0	AGO1-4	0	0	1	0	0	0	0	2
MIMAT0023713	hsa-miR-6088	ENSG00000030419	IKZF2	protein_coding	chr2	213886370	213886376	213886370	213886376	-	1	0	AGO1-4	0	0	1	0	0	0	0	0
MIMAT0025857	hsa-miR-892c-5p	ENSG00000030419	IKZF2	protein_coding	chr2	213866732	213866737	213866732	213866737	-	2	0	AGO1-4	0	0	1	0	0	0	0	1
MIMAT0025857	hsa-miR-892c-5p	ENSG00000030419	IKZF2	protein_coding	chr2	213867960	213867965	213867960	213867965	-	1	0	AGO1-4	0	0	1	0	0	0	0	1

## Sheet: miRDB
Target Detail	Target Rank	Target Score	miRNA Name	Gene Symbol	Gene Description
Details	1	100	hsa-miR-548ae-3p	IKZF2	IKAROS family zinc finger 2
Details	2	100	hsa-miR-548aq-3p	IKZF2	IKAROS family zinc finger 2
Details	3	100	hsa-miR-6885-3p	IKZF2	IKAROS family zinc finger 2
Details	4	100	hsa-miR-548ah-3p	IKZF2	IKAROS family zinc finger 2
Details	5	100	hsa-miR-548j-3p	IKZF2	IKAROS family zinc finger 2
Details	6	100	hsa-miR-548am-3p	IKZF2	IKAROS family zinc finger 2
Details	7	100	hsa-miR-548x-3p	IKZF2	IKAROS family zinc finger 2
Details	8	100	hsa-miR-5011-5p	IKZF2	IKAROS family zinc finger 2
Details	9	100	hsa-miR-190a-3p	IKZF2	IKAROS family zinc finger 2
Details	10	100	hsa-miR-548aj-3p	IKZF2	IKAROS family zinc finger 2
Details	11	99	hsa-miR-302e	IKZF2	IKAROS family zinc finger 2
Details	12	99	hsa-miR-548h-3p	IKZF2	IKAROS family zinc finger 2
Details	13	99	hsa-miR-548ac	IKZF2	IKAROS family zinc finger 2
Details	14	99	hsa-miR-4659b-3p	IKZF2	IKAROS family zinc finger 2
Details	15	99	hsa-miR-548c-3p	IKZF2	IKAROS family zinc finger 2
Details	16	99	hsa-miR-5692a	IKZF2	IKAROS family zinc finger 2
Details	17	99	hsa-miR-548d-3p	IKZF2	IKAROS family zinc finger 2
Details	18	99	hsa-miR-3163	IKZF2	IKAROS family zinc finger 2
Details	19	99	hsa-miR-4659a-3p	IKZF2	IKAROS family zinc finger 2
Details	20	99	hsa-miR-944	IKZF2	IKAROS family zinc finger 2
Details	21	99	hsa-miR-548bb-3p	IKZF2	IKAROS family zinc finger 2
Details	22	99	hsa-miR-519d-5p	IKZF2	IKAROS family zinc finger 2
Details	23	99	hsa-miR-4495	IKZF2	IKAROS family zinc finger 2
Details	24	99	hsa-miR-548z	IKZF2	IKAROS family zinc finger 2
Details	25	98	hsa-miR-519b-3p	IKZF2	IKAROS family zinc finger 2
Details	26	98	hsa-miR-519a-3p	IKZF2	IKAROS family zinc finger 2
Details	27	98	hsa-miR-1183	IKZF2	IKAROS family zinc finger 2
Details	28	98	hsa-miR-559	IKZF2	IKAROS family zinc finger 2
Details	29	98	hsa-miR-6875-3p	IKZF2	IKAROS family zinc finger 2
Details	30	98	hsa-let-7f-2-3p	IKZF2	IKAROS family zinc finger 2
Details	31	98	hsa-miR-3662	IKZF2	IKAROS family zinc finger 2
Details	32	98	hsa-miR-548as-5p	IKZF2	IKAROS family zinc finger 2
Details	33	98	hsa-miR-302c-3p	IKZF2	IKAROS family zinc finger 2
Details	34	98	hsa-miR-1185-1-3p	IKZF2	IKAROS family zinc finger 2
Details	35	98	hsa-miR-302a-3p	IKZF2	IKAROS family zinc finger 2
Details	36	98	hsa-miR-302d-3p	IKZF2	IKAROS family zinc finger 2
Details	37	98	hsa-miR-302b-3p	IKZF2	IKAROS family zinc finger 2
Details	38	98	hsa-miR-519c-3p	IKZF2	IKAROS family zinc finger 2
Details	39	98	hsa-miR-1185-2-3p	IKZF2	IKAROS family zinc finger 2
Details	40	97	hsa-miR-372-3p	IKZF2	IKAROS family zinc finger 2
Details	41	97	hsa-miR-5692c	IKZF2	IKAROS family zinc finger 2
Details	42	97	hsa-miR-520e-3p	IKZF2	IKAROS family zinc finger 2
Details	43	97	hsa-miR-186-5p	IKZF2	IKAROS family zinc finger 2
Details	44	97	hsa-miR-548j-5p	IKZF2	IKAROS family zinc finger 2
Details	45	97	hsa-miR-548n	IKZF2	IKAROS family zinc finger 2
Details	46	97	hsa-miR-548c-5p	IKZF2	IKAROS family zinc finger 2
Details	47	97	hsa-miR-12119	IKZF2	IKAROS family zinc finger 2
Details	48	97	hsa-miR-548b-5p	IKZF2	IKAROS family zinc finger 2
Details	49	97	hsa-miR-548ad-5p	IKZF2	IKAROS family zinc finger 2
Details	50	97	hsa-miR-520b-3p	IKZF2	IKAROS family zinc finger 2
Details	51	97	hsa-miR-520c-3p	IKZF2	IKAROS family zinc finger 2
Details	52	97	hsa-miR-548d-5p	IKZF2	IKAROS family zinc finger 2
Details	53	97	hsa-miR-12131	IKZF2	IKAROS family zinc finger 2
Details	54	97	hsa-miR-7850-5p	IKZF2	IKAROS family zinc finger 2
Details	55	97	hsa-miR-548h-5p	IKZF2	IKAROS family zinc finger 2
Details	56	97	hsa-miR-373-3p	IKZF2	IKAROS family zinc finger 2
Details	57	97	hsa-miR-548a-5p	IKZF2	IKAROS family zinc finger 2
Details	58	97	hsa-miR-655-3p	IKZF2	IKAROS family zinc finger 2
Details	59	97	hsa-miR-548i	IKZF2	IKAROS family zinc finger 2
Details	60	97	hsa-miR-548w	IKZF2	IKAROS family zinc finger 2
Details	61	97	hsa-miR-520d-3p	IKZF2	IKAROS family zinc finger 2
Details	62	97	hsa-miR-548ab	IKZF2	IKAROS family zinc finger 2
Details	63	97	hsa-miR-374c-5p	IKZF2	IKAROS family zinc finger 2
Details	64	97	hsa-miR-8485	IKZF2	IKAROS family zinc finger 2
Details	65	97	hsa-miR-499a-5p	IKZF2	IKAROS family zinc finger 2
Details	66	97	hsa-miR-548ay-5p	IKZF2	IKAROS family zinc finger 2
Details	67	97	hsa-miR-548o-5p	IKZF2	IKAROS family zinc finger 2
Details	68	97	hsa-miR-520a-3p	IKZF2	IKAROS family zinc finger 2
Details	69	97	hsa-miR-548ap-5p	IKZF2	IKAROS family zinc finger 2
Details	70	97	hsa-miR-548ar-5p	IKZF2	IKAROS family zinc finger 2
Details	71	97	hsa-miR-548au-5p	IKZF2	IKAROS family zinc finger 2
Details	72	97	hsa-miR-548y	IKZF2	IKAROS family zinc finger 2
Details	73	97	hsa-miR-548ae-5p	IKZF2	IKAROS family zinc finger 2
Details	74	97	hsa-miR-548am-5p	IKZF2	IKAROS family zinc finger 2
Details	75	97	hsa-miR-5692b	IKZF2	IKAROS family zinc finger 2
Details	76	97	hsa-miR-548aq-5p	IKZF2	IKAROS family zinc finger 2
Details	77	97	hsa-miR-548ak	IKZF2	IKAROS family zinc finger 2
Details	78	97	hsa-miR-548bb-5p	IKZF2	IKAROS family zinc finger 2
Details	79	96	hsa-miR-510-3p	IKZF2	IKAROS family zinc finger 2
Details	80	96	hsa-miR-188-3p	IKZF2	IKAROS family zinc finger 2
Details	81	96	hsa-miR-153-5p	IKZF2	IKAROS family zinc finger 2
Details	82	96	hsa-miR-4753-3p	IKZF2	IKAROS family zinc finger 2
Details	83	95	hsa-miR-8087	IKZF2	IKAROS family zinc finger 2
Details	84	95	hsa-miR-381-3p	IKZF2	IKAROS family zinc finger 2
Details	85	95	hsa-miR-3688-3p	IKZF2	IKAROS family zinc finger 2
Details	86	95	hsa-miR-143-5p	IKZF2	IKAROS family zinc finger 2
Details	87	95	hsa-miR-300	IKZF2	IKAROS family zinc finger 2
Details	88	94	hsa-miR-9902	IKZF2	IKAROS family zinc finger 2
Details	89	94	hsa-miR-141-3p	IKZF2	IKAROS family zinc finger 2
Details	90	94	hsa-miR-200a-3p	IKZF2	IKAROS family zinc finger 2
Details	91	94	hsa-miR-1288-3p	IKZF2	IKAROS family zinc finger 2
Details	92	94	hsa-miR-570-3p	IKZF2	IKAROS family zinc finger 2
Details	93	94	hsa-miR-5582-3p	IKZF2	IKAROS family zinc finger 2
Details	94	94	hsa-miR-520f-3p	IKZF2	IKAROS family zinc finger 2
Details	95	94	hsa-miR-10a-3p	IKZF2	IKAROS family zinc finger 2
Details	96	94	hsa-miR-3646	IKZF2	IKAROS family zinc finger 2
Details	97	93	hsa-let-7a-3p	IKZF2	IKAROS family zinc finger 2
Details	98	93	hsa-miR-98-3p	IKZF2	IKAROS family zinc finger 2
Details	99	93	hsa-miR-3133	IKZF2	IKAROS family zinc finger 2
Details	100	93	hsa-miR-548az-5p	IKZF2	IKAROS family zinc finger 2
Details	101	93	hsa-miR-548t-5p	IKZF2	IKAROS family zinc finger 2
Details	102	93	hsa-let-7b-3p	IKZF2	IKAROS family zinc finger 2
Details	103	93	hsa-miR-3148	IKZF2	IKAROS family zinc finger 2
Details	104	93	hsa-let-7f-1-3p	IKZF2	IKAROS family zinc finger 2
Details	105	92	hsa-miR-5680	IKZF2	IKAROS family zinc finger 2
Details	106	92	hsa-miR-629-3p	IKZF2	IKAROS family zinc finger 2
Details	107	92	hsa-miR-7162-3p	IKZF2	IKAROS family zinc finger 2
Details	108	92	hsa-miR-5580-3p	IKZF2	IKAROS family zinc finger 2
Details	109	91	hsa-miR-9851-3p	IKZF2	IKAROS family zinc finger 2
Details	110	91	hsa-miR-211-5p	IKZF2	IKAROS family zinc finger 2
Details	111	91	hsa-miR-545-5p	IKZF2	IKAROS family zinc finger 2
Details	112	91	hsa-miR-593-5p	IKZF2	IKAROS family zinc finger 2
Details	113	91	hsa-miR-4303	IKZF2	IKAROS family zinc finger 2
Details	114	91	hsa-miR-8067	IKZF2	IKAROS family zinc finger 2
Details	115	91	hsa-miR-561-3p	IKZF2	IKAROS family zinc finger 2
Details	116	91	hsa-miR-4325	IKZF2	IKAROS family zinc finger 2
Details	117	91	hsa-miR-6508-5p	IKZF2	IKAROS family zinc finger 2
Details	118	91	hsa-miR-204-5p	IKZF2	IKAROS family zinc finger 2
Details	119	91	hsa-miR-2278	IKZF2	IKAROS family zinc finger 2
Details	120	91	hsa-miR-548ar-3p	IKZF2	IKAROS family zinc finger 2
Details	121	91	hsa-miR-1323	IKZF2	IKAROS family zinc finger 2
Details	122	91	hsa-miR-27a-3p	IKZF2	IKAROS family zinc finger 2
Details	123	91	hsa-miR-27b-3p	IKZF2	IKAROS family zinc finger 2
Details	124	90	hsa-miR-7703	IKZF2	IKAROS family zinc finger 2
Details	125	90	hsa-miR-5195-3p	IKZF2	IKAROS family zinc finger 2
Details	126	90	hsa-miR-323a-3p	IKZF2	IKAROS family zinc finger 2
Details	127	90	hsa-miR-126-5p	IKZF2	IKAROS family zinc finger 2
Details	128	90	hsa-miR-5700	IKZF2	IKAROS family zinc finger 2
Details	129	90	hsa-miR-548o-3p	IKZF2	IKAROS family zinc finger 2
Details	130	90	hsa-miR-4531	IKZF2	IKAROS family zinc finger 2
Details	131	90	hsa-miR-145-5p	IKZF2	IKAROS family zinc finger 2
Details	132	90	hsa-miR-202-3p	IKZF2	IKAROS family zinc finger 2
Details	133	90	hsa-miR-4251	IKZF2	IKAROS family zinc finger 2
Details	134	89	hsa-miR-3120-3p	IKZF2	IKAROS family zinc finger 2
Details	135	89	hsa-miR-4713-5p	IKZF2	IKAROS family zinc finger 2
Details	136	89	hsa-miR-4755-5p	IKZF2	IKAROS family zinc finger 2
Details	137	89	hsa-miR-4500	IKZF2	IKAROS family zinc finger 2
Details	138	89	hsa-miR-190a-5p	IKZF2	IKAROS family zinc finger 2
Details	139	89	hsa-miR-190b-5p	IKZF2	IKAROS family zinc finger 2
Details	140	89	hsa-miR-513b-5p	IKZF2	IKAROS family zinc finger 2
Details	141	89	hsa-miR-9985	IKZF2	IKAROS family zinc finger 2
Details	142	89	hsa-miR-5006-3p	IKZF2	IKAROS family zinc finger 2
Details	143	88	hsa-miR-4789-5p	IKZF2	IKAROS family zinc finger 2
Details	144	88	hsa-miR-6782-3p	IKZF2	IKAROS family zinc finger 2
Details	145	88	hsa-miR-5681b	IKZF2	IKAROS family zinc finger 2
Details	146	88	hsa-miR-6882-5p	IKZF2	IKAROS family zinc finger 2
Details	147	88	hsa-miR-548ah-5p	IKZF2	IKAROS family zinc finger 2
Details	148	88	hsa-miR-3609	IKZF2	IKAROS family zinc finger 2
Details	149	87	hsa-miR-4680-3p	IKZF2	IKAROS family zinc finger 2
Details	150	87	hsa-miR-181b-3p	IKZF2	IKAROS family zinc finger 2
Details	151	87	hsa-miR-548e-3p	IKZF2	IKAROS family zinc finger 2
Details	152	87	hsa-miR-6071	IKZF2	IKAROS family zinc finger 2
Details	153	87	hsa-miR-544a	IKZF2	IKAROS family zinc finger 2
Details	154	87	hsa-miR-520d-5p	IKZF2	IKAROS family zinc finger 2
Details	155	87	hsa-miR-181b-2-3p	IKZF2	IKAROS family zinc finger 2
Details	156	87	hsa-miR-524-5p	IKZF2	IKAROS family zinc finger 2
Details	157	87	hsa-miR-4795-3p	IKZF2	IKAROS family zinc finger 2
Details	158	87	hsa-miR-548a-3p	IKZF2	IKAROS family zinc finger 2
Details	159	87	hsa-miR-548bc	IKZF2	IKAROS family zinc finger 2
Details	160	87	hsa-miR-4712-5p	IKZF2	IKAROS family zinc finger 2
Details	161	87	hsa-miR-770-5p	IKZF2	IKAROS family zinc finger 2
Details	162	87	hsa-miR-4420	IKZF2	IKAROS family zinc finger 2
Details	163	87	hsa-miR-587	IKZF2	IKAROS family zinc finger 2
Details	164	87	hsa-miR-577	IKZF2	IKAROS family zinc finger 2
Details	165	87	hsa-miR-548az-3p	IKZF2	IKAROS family zinc finger 2
Details	166	87	hsa-miR-548f-3p	IKZF2	IKAROS family zinc finger 2
Details	167	87	hsa-miR-12136	IKZF2	IKAROS family zinc finger 2
Details	168	86	hsa-miR-9983-3p	IKZF2	IKAROS family zinc finger 2
Details	169	86	hsa-miR-299-5p	IKZF2	IKAROS family zinc finger 2
Details	170	86	hsa-miR-5579-5p	IKZF2	IKAROS family zinc finger 2
Details	171	85	hsa-miR-4282	IKZF2	IKAROS family zinc finger 2
Details	172	85	hsa-miR-1250-3p	IKZF2	IKAROS family zinc finger 2
Details	173	85	hsa-miR-150-5p	IKZF2	IKAROS family zinc finger 2
Details	174	85	hsa-miR-17-3p	IKZF2	IKAROS family zinc finger 2
Details	175	85	hsa-miR-4672	IKZF2	IKAROS family zinc finger 2
Details	176	85	hsa-miR-6502-3p	IKZF2	IKAROS family zinc finger 2
Details	177	85	hsa-miR-3688-5p	IKZF2	IKAROS family zinc finger 2
Details	178	85	hsa-miR-216b-5p	IKZF2	IKAROS family zinc finger 2
Details	179	85	hsa-miR-4796-5p	IKZF2	IKAROS family zinc finger 2
Details	180	85	hsa-miR-582-5p	IKZF2	IKAROS family zinc finger 2
Details	181	84	hsa-miR-374a-5p	IKZF2	IKAROS family zinc finger 2
Details	182	84	hsa-miR-3121-3p	IKZF2	IKAROS family zinc finger 2
Details	183	84	hsa-miR-513a-3p	IKZF2	IKAROS family zinc finger 2
Details	184	84	hsa-miR-490-3p	IKZF2	IKAROS family zinc finger 2
Details	185	84	hsa-miR-3613-3p	IKZF2	IKAROS family zinc finger 2
Details	186	84	hsa-miR-651-3p	IKZF2	IKAROS family zinc finger 2
Details	187	84	hsa-miR-513c-3p	IKZF2	IKAROS family zinc finger 2
Details	188	83	hsa-miR-3613-5p	IKZF2	IKAROS family zinc finger 2
Details	189	83	hsa-miR-216a-5p	IKZF2	IKAROS family zinc finger 2
Details	190	83	hsa-let-7f-5p	IKZF2	IKAROS family zinc finger 2
Details	191	83	hsa-miR-5589-3p	IKZF2	IKAROS family zinc finger 2
Details	192	83	hsa-miR-5571-5p	IKZF2	IKAROS family zinc finger 2
Details	193	83	hsa-miR-4762-3p	IKZF2	IKAROS family zinc finger 2
Details	194	83	hsa-miR-98-5p	IKZF2	IKAROS family zinc finger 2
Details	195	83	hsa-let-7b-5p	IKZF2	IKAROS family zinc finger 2
Details	196	83	hsa-let-7g-5p	IKZF2	IKAROS family zinc finger 2
Details	197	83	hsa-let-7a-5p	IKZF2	IKAROS family zinc finger 2
Details	198	83	hsa-let-7i-5p	IKZF2	IKAROS family zinc finger 2
Details	199	83	hsa-miR-4646-3p	IKZF2	IKAROS family zinc finger 2
Details	200	83	hsa-let-7e-5p	IKZF2	IKAROS family zinc finger 2
Details	201	83	hsa-let-7c-5p	IKZF2	IKAROS family zinc finger 2
Details	202	83	hsa-miR-3156-3p	IKZF2	IKAROS family zinc finger 2
Details	203	82	hsa-miR-1260a	IKZF2	IKAROS family zinc finger 2
Details	204	82	hsa-miR-200c-3p	IKZF2	IKAROS family zinc finger 2
Details	205	82	hsa-miR-429	IKZF2	IKAROS family zinc finger 2
Details	206	82	hsa-miR-129-5p	IKZF2	IKAROS family zinc finger 2
Details	207	82	hsa-miR-1260b	IKZF2	IKAROS family zinc finger 2
Details	208	82	hsa-miR-4660	IKZF2	IKAROS family zinc finger 2
Details	209	82	hsa-miR-3529-3p	IKZF2	IKAROS family zinc finger 2
Details	210	82	hsa-miR-3606-3p	IKZF2	IKAROS family zinc finger 2
Details	211	82	hsa-miR-6867-5p	IKZF2	IKAROS family zinc finger 2
Details	212	82	hsa-miR-200b-3p	IKZF2	IKAROS family zinc finger 2
Details	213	82	hsa-miR-1200	IKZF2	IKAROS family zinc finger 2
Details	214	81	hsa-miR-2115-3p	IKZF2	IKAROS family zinc finger 2
Details	215	81	hsa-miR-1253	IKZF2	IKAROS family zinc finger 2
Details	216	81	hsa-miR-6809-3p	IKZF2	IKAROS family zinc finger 2
Details	217	81	hsa-miR-3941	IKZF2	IKAROS family zinc finger 2
Details	218	81	hsa-miR-4324	IKZF2	IKAROS family zinc finger 2
Details	219	81	hsa-miR-95-5p	IKZF2	IKAROS family zinc finger 2
Details	220	81	hsa-miR-3658	IKZF2	IKAROS family zinc finger 2
Details	221	81	hsa-miR-6861-3p	IKZF2	IKAROS family zinc finger 2
Details	222	81	hsa-miR-374b-5p	IKZF2	IKAROS family zinc finger 2
Details	223	80	hsa-miR-623	IKZF2	IKAROS family zinc finger 2
Details	224	80	hsa-miR-875-3p	IKZF2	IKAROS family zinc finger 2
Details	225	80	hsa-miR-372-5p	IKZF2	IKAROS family zinc finger 2
Details	226	80	hsa-miR-505-3p	IKZF2	IKAROS family zinc finger 2
Details	227	80	hsa-miR-619-3p	IKZF2	IKAROS family zinc finger 2
Details	228	80	hsa-miR-8063	IKZF2	IKAROS family zinc finger 2
Details	229	79	hsa-miR-4709-5p	IKZF2	IKAROS family zinc finger 2
Details	230	79	hsa-miR-3660	IKZF2	IKAROS family zinc finger 2
Details	231	79	hsa-miR-3944-5p	IKZF2	IKAROS family zinc finger 2
Details	232	79	hsa-miR-297	IKZF2	IKAROS family zinc finger 2
Details	233	79	hsa-miR-4307	IKZF2	IKAROS family zinc finger 2
Details	234	79	hsa-miR-4526	IKZF2	IKAROS family zinc finger 2
Details	235	78	hsa-miR-518a-5p	IKZF2	IKAROS family zinc finger 2
Details	236	78	hsa-miR-527	IKZF2	IKAROS family zinc finger 2
Details	237	78	hsa-miR-1184	IKZF2	IKAROS family zinc finger 2
Details	238	78	hsa-miR-7853-5p	IKZF2	IKAROS family zinc finger 2
Details	239	78	hsa-miR-105-5p	IKZF2	IKAROS family zinc finger 2
Details	240	78	hsa-miR-451b	IKZF2	IKAROS family zinc finger 2
Details	241	78	hsa-miR-330-3p	IKZF2	IKAROS family zinc finger 2
Details	242	78	hsa-miR-7852-3p	IKZF2	IKAROS family zinc finger 2
Details	243	78	hsa-miR-3686	IKZF2	IKAROS family zinc finger 2
Details	244	78	hsa-miR-5695	IKZF2	IKAROS family zinc finger 2
Details	245	77	hsa-miR-603	IKZF2	IKAROS family zinc finger 2
Details	246	77	hsa-miR-32-5p	IKZF2	IKAROS family zinc finger 2
Details	247	77	hsa-miR-498-5p	IKZF2	IKAROS family zinc finger 2
Details	248	77	hsa-miR-624-3p	IKZF2	IKAROS family zinc finger 2
Details	249	77	hsa-miR-4422	IKZF2	IKAROS family zinc finger 2
Details	250	77	hsa-miR-92b-3p	IKZF2	IKAROS family zinc finger 2
Details	251	77	hsa-miR-4789-3p	IKZF2	IKAROS family zinc finger 2
Details	252	77	hsa-miR-6800-5p	IKZF2	IKAROS family zinc finger 2
Details	253	77	hsa-miR-4432	IKZF2	IKAROS family zinc finger 2
Details	254	77	hsa-miR-3924	IKZF2	IKAROS family zinc finger 2
Details	255	77	hsa-miR-371a-5p	IKZF2	IKAROS family zinc finger 2
Details	256	77	hsa-miR-92a-3p	IKZF2	IKAROS family zinc finger 2
Details	257	76	hsa-miR-30a-5p	IKZF2	IKAROS family zinc finger 2
Details	258	76	hsa-miR-367-3p	IKZF2	IKAROS family zinc finger 2
Details	259	76	hsa-miR-4458	IKZF2	IKAROS family zinc finger 2
Details	260	76	hsa-miR-1251-3p	IKZF2	IKAROS family zinc finger 2
Details	261	76	hsa-let-7d-5p	IKZF2	IKAROS family zinc finger 2
Details	262	76	hsa-miR-363-3p	IKZF2	IKAROS family zinc finger 2
Details	263	76	hsa-miR-30c-5p	IKZF2	IKAROS family zinc finger 2
Details	264	76	hsa-miR-6501-3p	IKZF2	IKAROS family zinc finger 2
Details	265	76	hsa-let-7a-2-3p	IKZF2	IKAROS family zinc finger 2
Details	266	76	hsa-miR-30b-5p	IKZF2	IKAROS family zinc finger 2
Details	267	76	hsa-miR-4738-3p	IKZF2	IKAROS family zinc finger 2
Details	268	76	hsa-miR-4668-3p	IKZF2	IKAROS family zinc finger 2
Details	269	76	hsa-miR-30d-5p	IKZF2	IKAROS family zinc finger 2
Details	270	76	hsa-let-7g-3p	IKZF2	IKAROS family zinc finger 2
Details	271	76	hsa-miR-3678-3p	IKZF2	IKAROS family zinc finger 2
Details	272	76	hsa-miR-128-3p	IKZF2	IKAROS family zinc finger 2
Details	273	76	hsa-miR-30e-5p	IKZF2	IKAROS family zinc finger 2
Details	274	76	hsa-miR-25-3p	IKZF2	IKAROS family zinc finger 2
Details	275	76	hsa-miR-216a-3p	IKZF2	IKAROS family zinc finger 2
Details	276	76	hsa-miR-506-5p	IKZF2	IKAROS family zinc finger 2
Details	277	75	hsa-miR-5002-5p	IKZF2	IKAROS family zinc finger 2
Details	278	75	hsa-miR-16-1-3p	IKZF2	IKAROS family zinc finger 2
Details	279	75	hsa-miR-1197	IKZF2	IKAROS family zinc finger 2
Details	280	75	hsa-miR-298	IKZF2	IKAROS family zinc finger 2
Details	281	75	hsa-miR-6832-3p	IKZF2	IKAROS family zinc finger 2
Details	282	75	hsa-miR-6773-3p	IKZF2	IKAROS family zinc finger 2
Details	283	75	hsa-miR-4328	IKZF2	IKAROS family zinc finger 2
Details	284	74	hsa-miR-335-3p	IKZF2	IKAROS family zinc finger 2
Details	285	74	hsa-miR-130b-5p	IKZF2	IKAROS family zinc finger 2
Details	286	74	hsa-miR-922	IKZF2	IKAROS family zinc finger 2
Details	287	74	hsa-miR-548an	IKZF2	IKAROS family zinc finger 2
Details	288	74	hsa-miR-215-3p	IKZF2	IKAROS family zinc finger 2
Details	289	74	hsa-miR-4643	IKZF2	IKAROS family zinc finger 2
Details	290	73	hsa-miR-515-5p	IKZF2	IKAROS family zinc finger 2
Details	291	73	hsa-miR-519e-5p	IKZF2	IKAROS family zinc finger 2
Details	292	73	hsa-miR-208a-3p	IKZF2	IKAROS family zinc finger 2
Details	293	73	hsa-miR-208b-3p	IKZF2	IKAROS family zinc finger 2
Details	294	73	hsa-miR-606	IKZF2	IKAROS family zinc finger 2
Details	295	73	hsa-miR-20b-3p	IKZF2	IKAROS family zinc finger 2
Details	296	73	hsa-miR-130a-5p	IKZF2	IKAROS family zinc finger 2
Details	297	73	hsa-miR-4801	IKZF2	IKAROS family zinc finger 2
Details	298	72	hsa-miR-6768-5p	IKZF2	IKAROS family zinc finger 2
Details	299	72	hsa-miR-146a-3p	IKZF2	IKAROS family zinc finger 2
Details	300	72	hsa-miR-1910-3p	IKZF2	IKAROS family zinc finger 2
Details	301	72	hsa-miR-6511a-5p	IKZF2	IKAROS family zinc finger 2
Details	302	72	hsa-miR-943	IKZF2	IKAROS family zinc finger 2
Details	303	71	hsa-miR-4793-3p	IKZF2	IKAROS family zinc finger 2
Details	304	71	hsa-miR-4799-5p	IKZF2	IKAROS family zinc finger 2
Details	305	71	hsa-miR-9718	IKZF2	IKAROS family zinc finger 2
Details	306	71	hsa-miR-4653-3p	IKZF2	IKAROS family zinc finger 2
Details	307	71	hsa-miR-1252-3p	IKZF2	IKAROS family zinc finger 2
Details	308	71	hsa-miR-6860	IKZF2	IKAROS family zinc finger 2
Details	309	71	hsa-miR-6783-5p	IKZF2	IKAROS family zinc finger 2
Details	310	71	hsa-miR-628-5p	IKZF2	IKAROS family zinc finger 2
Details	311	71	hsa-miR-1270	IKZF2	IKAROS family zinc finger 2
Details	312	71	hsa-miR-612	IKZF2	IKAROS family zinc finger 2
Details	313	71	hsa-miR-4520-3p	IKZF2	IKAROS family zinc finger 2
Details	314	71	hsa-miR-3187-5p	IKZF2	IKAROS family zinc finger 2
Details	315	71	hsa-miR-4694-5p	IKZF2	IKAROS family zinc finger 2
Details	316	71	hsa-miR-5009-3p	IKZF2	IKAROS family zinc finger 2
Details	317	71	hsa-miR-620	IKZF2	IKAROS family zinc finger 2
Details	318	70	hsa-miR-4731-3p	IKZF2	IKAROS family zinc finger 2
Details	319	70	hsa-let-7c-3p	IKZF2	IKAROS family zinc finger 2
Details	320	70	hsa-miR-1285-3p	IKZF2	IKAROS family zinc finger 2
Details	321	70	hsa-miR-8055	IKZF2	IKAROS family zinc finger 2
Details	322	70	hsa-miR-4520-2-3p	IKZF2	IKAROS family zinc finger 2
Details	323	70	hsa-miR-5189-5p	IKZF2	IKAROS family zinc finger 2
Details	324	70	hsa-miR-33a-3p	IKZF2	IKAROS family zinc finger 2
Details	325	69	hsa-miR-6083	IKZF2	IKAROS family zinc finger 2
Details	326	69	hsa-miR-651-5p	IKZF2	IKAROS family zinc finger 2
Details	327	69	hsa-miR-4276	IKZF2	IKAROS family zinc finger 2
Details	328	69	hsa-miR-3681-3p	IKZF2	IKAROS family zinc finger 2
Details	329	69	hsa-miR-4268	IKZF2	IKAROS family zinc finger 2
Details	330	69	hsa-miR-12122	IKZF2	IKAROS family zinc finger 2
Details	331	69	hsa-miR-7856-5p	IKZF2	IKAROS family zinc finger 2
Details	332	68	hsa-miR-103a-2-5p	IKZF2	IKAROS family zinc finger 2
Details	333	68	hsa-miR-1912-3p	IKZF2	IKAROS family zinc finger 2
Details	334	68	hsa-miR-103a-1-5p	IKZF2	IKAROS family zinc finger 2
Details	335	68	hsa-miR-6777-3p	IKZF2	IKAROS family zinc finger 2
Details	336	68	hsa-miR-153-3p	IKZF2	IKAROS family zinc finger 2
Details	337	68	hsa-miR-5002-3p	IKZF2	IKAROS family zinc finger 2
Details	338	68	hsa-miR-4515	IKZF2	IKAROS family zinc finger 2
Details	339	68	hsa-miR-4666a-3p	IKZF2	IKAROS family zinc finger 2
Details	340	68	hsa-miR-101-3p	IKZF2	IKAROS family zinc finger 2
Details	341	68	hsa-miR-4740-5p	IKZF2	IKAROS family zinc finger 2
Details	342	67	hsa-miR-6800-3p	IKZF2	IKAROS family zinc finger 2
Details	343	67	hsa-miR-150-3p	IKZF2	IKAROS family zinc finger 2
Details	344	67	hsa-miR-411-3p	IKZF2	IKAROS family zinc finger 2
Details	345	67	hsa-miR-379-3p	IKZF2	IKAROS family zinc finger 2
Details	346	67	hsa-miR-501-5p	IKZF2	IKAROS family zinc finger 2
Details	347	67	hsa-miR-5579-3p	IKZF2	IKAROS family zinc finger 2
Details	348	66	hsa-miR-4650-3p	IKZF2	IKAROS family zinc finger 2
Details	349	66	hsa-miR-7-1-3p	IKZF2	IKAROS family zinc finger 2
Details	350	66	hsa-miR-3926	IKZF2	IKAROS family zinc finger 2
Details	351	66	hsa-miR-7-2-3p	IKZF2	IKAROS family zinc finger 2
Details	352	66	hsa-miR-3182	IKZF2	IKAROS family zinc finger 2
Details	353	66	hsa-miR-4742-3p	IKZF2	IKAROS family zinc finger 2
Details	354	66	hsa-miR-320e	IKZF2	IKAROS family zinc finger 2
Details	355	66	hsa-miR-4728-3p	IKZF2	IKAROS family zinc finger 2
Details	356	66	hsa-miR-6794-3p	IKZF2	IKAROS family zinc finger 2
Details	357	65	hsa-miR-6780b-5p	IKZF2	IKAROS family zinc finger 2
Details	358	65	hsa-miR-4688	IKZF2	IKAROS family zinc finger 2
Details	359	65	hsa-miR-6780b-3p	IKZF2	IKAROS family zinc finger 2
Details	360	65	hsa-miR-93-3p	IKZF2	IKAROS family zinc finger 2
Details	361	65	hsa-miR-4725-3p	IKZF2	IKAROS family zinc finger 2
Details	362	65	hsa-miR-1972	IKZF2	IKAROS family zinc finger 2
Details	363	64	hsa-miR-10527-5p	IKZF2	IKAROS family zinc finger 2
Details	364	64	hsa-miR-124-3p	IKZF2	IKAROS family zinc finger 2
Details	365	64	hsa-miR-7158-3p	IKZF2	IKAROS family zinc finger 2
Details	366	64	hsa-miR-3180-5p	IKZF2	IKAROS family zinc finger 2
Details	367	64	hsa-miR-3651	IKZF2	IKAROS family zinc finger 2
Details	368	64	hsa-miR-4271	IKZF2	IKAROS family zinc finger 2
Details	369	64	hsa-miR-627-3p	IKZF2	IKAROS family zinc finger 2
Details	370	64	hsa-miR-6500-3p	IKZF2	IKAROS family zinc finger 2
Details	371	64	hsa-miR-506-3p	IKZF2	IKAROS family zinc finger 2
Details	372	64	hsa-miR-607	IKZF2	IKAROS family zinc finger 2
Details	373	64	hsa-miR-3149	IKZF2	IKAROS family zinc finger 2
Details	374	64	hsa-miR-513a-5p	IKZF2	IKAROS family zinc finger 2
Details	375	64	hsa-miR-4423-3p	IKZF2	IKAROS family zinc finger 2
Details	376	63	hsa-miR-329-3p	IKZF2	IKAROS family zinc finger 2
Details	377	63	hsa-miR-362-3p	IKZF2	IKAROS family zinc finger 2
Details	378	63	hsa-miR-10393-5p	IKZF2	IKAROS family zinc finger 2
Details	379	63	hsa-miR-302c-5p	IKZF2	IKAROS family zinc finger 2
Details	380	63	hsa-miR-373-5p	IKZF2	IKAROS family zinc finger 2
Details	381	63	hsa-miR-616-5p	IKZF2	IKAROS family zinc finger 2
Details	382	63	hsa-miR-1305	IKZF2	IKAROS family zinc finger 2
Details	383	63	hsa-miR-6124	IKZF2	IKAROS family zinc finger 2
Details	384	63	hsa-miR-6760-3p	IKZF2	IKAROS family zinc finger 2
Details	385	63	hsa-miR-6743-5p	IKZF2	IKAROS family zinc finger 2
Details	386	63	hsa-miR-371b-5p	IKZF2	IKAROS family zinc finger 2
Details	387	63	hsa-miR-1227-5p	IKZF2	IKAROS family zinc finger 2
Details	388	63	hsa-miR-4266	IKZF2	IKAROS family zinc finger 2
Details	389	62	hsa-miR-1277-5p	IKZF2	IKAROS family zinc finger 2
Details	390	62	hsa-miR-302b-5p	IKZF2	IKAROS family zinc finger 2
Details	391	62	hsa-miR-106b-5p	IKZF2	IKAROS family zinc finger 2
Details	392	62	hsa-miR-4446-5p	IKZF2	IKAROS family zinc finger 2
Details	393	62	hsa-miR-380-3p	IKZF2	IKAROS family zinc finger 2
Details	394	62	hsa-miR-1295b-5p	IKZF2	IKAROS family zinc finger 2
Details	395	62	hsa-miR-302d-5p	IKZF2	IKAROS family zinc finger 2
Details	396	62	hsa-miR-5190	IKZF2	IKAROS family zinc finger 2
Details	397	62	hsa-miR-448	IKZF2	IKAROS family zinc finger 2
Details	398	62	hsa-miR-20a-5p	IKZF2	IKAROS family zinc finger 2
Details	399	62	hsa-miR-1180-5p	IKZF2	IKAROS family zinc finger 2
Details	400	62	hsa-miR-4662a-3p	IKZF2	IKAROS family zinc finger 2
Details	401	61	hsa-miR-5590-3p	IKZF2	IKAROS family zinc finger 2
Details	402	61	hsa-miR-548av-3p	IKZF2	IKAROS family zinc finger 2
Details	403	61	hsa-miR-142-5p	IKZF2	IKAROS family zinc finger 2
Details	404	61	hsa-miR-526b-3p	IKZF2	IKAROS family zinc finger 2
Details	405	61	hsa-miR-4649-3p	IKZF2	IKAROS family zinc finger 2
Details	406	61	hsa-miR-4326	IKZF2	IKAROS family zinc finger 2
Details	407	61	hsa-miR-20b-5p	IKZF2	IKAROS family zinc finger 2
Details	408	61	hsa-miR-106a-5p	IKZF2	IKAROS family zinc finger 2
Details	409	61	hsa-miR-93-5p	IKZF2	IKAROS family zinc finger 2
Details	410	61	hsa-miR-17-5p	IKZF2	IKAROS family zinc finger 2
Details	411	61	hsa-miR-4652-3p	IKZF2	IKAROS family zinc finger 2
Details	412	61	hsa-miR-519d-3p	IKZF2	IKAROS family zinc finger 2
Details	413	61	hsa-miR-5003-5p	IKZF2	IKAROS family zinc finger 2
Details	414	61	hsa-miR-10226	IKZF2	IKAROS family zinc finger 2
Details	415	60	hsa-miR-4297	IKZF2	IKAROS family zinc finger 2
Details	416	60	hsa-miR-589-3p	IKZF2	IKAROS family zinc finger 2
Details	417	60	hsa-miR-6133	IKZF2	IKAROS family zinc finger 2
Details	418	60	hsa-miR-6130	IKZF2	IKAROS family zinc finger 2
Details	419	60	hsa-miR-4445-5p	IKZF2	IKAROS family zinc finger 2
Details	420	60	hsa-miR-6127	IKZF2	IKAROS family zinc finger 2
Details	421	60	hsa-miR-4510	IKZF2	IKAROS family zinc finger 2
Details	422	60	hsa-miR-192-5p	IKZF2	IKAROS family zinc finger 2
Details	423	60	hsa-miR-6504-3p	IKZF2	IKAROS family zinc finger 2
Details	424	60	hsa-miR-567	IKZF2	IKAROS family zinc finger 2
Details	425	60	hsa-miR-6129	IKZF2	IKAROS family zinc finger 2
Details	426	60	hsa-miR-215-5p	IKZF2	IKAROS family zinc finger 2
Details	427	60	hsa-miR-3665	IKZF2	IKAROS family zinc finger 2
Details	428	60	hsa-miR-10399-5p	IKZF2	IKAROS family zinc finger 2
Details	429	60	hsa-miR-660-5p	IKZF2	IKAROS family zinc finger 2
Details	430	59	hsa-miR-450a-2-3p	IKZF2	IKAROS family zinc finger 2
Details	431	59	hsa-miR-10394-5p	IKZF2	IKAROS family zinc finger 2
Details	432	59	hsa-miR-339-5p	IKZF2	IKAROS family zinc finger 2
Details	433	59	hsa-miR-6505-5p	IKZF2	IKAROS family zinc finger 2
Details	434	59	hsa-miR-7152-5p	IKZF2	IKAROS family zinc finger 2
Details	435	59	hsa-miR-1324	IKZF2	IKAROS family zinc finger 2
Details	436	59	hsa-miR-1205	IKZF2	IKAROS family zinc finger 2
Details	437	59	hsa-miR-548p	IKZF2	IKAROS family zinc finger 2
Details	438	59	hsa-miR-5693	IKZF2	IKAROS family zinc finger 2
Details	439	59	hsa-miR-4761-5p	IKZF2	IKAROS family zinc finger 2
Details	440	58	hsa-miR-140-5p	IKZF2	IKAROS family zinc finger 2
Details	441	58	hsa-miR-183-3p	IKZF2	IKAROS family zinc finger 2
Details	442	58	hsa-miR-6128	IKZF2	IKAROS family zinc finger 2
Details	443	58	hsa-miR-6756-3p	IKZF2	IKAROS family zinc finger 2
Details	444	58	hsa-miR-432-5p	IKZF2	IKAROS family zinc finger 2
Details	445	58	hsa-miR-4719	IKZF2	IKAROS family zinc finger 2
Details	446	58	hsa-miR-3127-3p	IKZF2	IKAROS family zinc finger 2
Details	447	58	hsa-miR-6793-3p	IKZF2	IKAROS family zinc finger 2
Details	448	58	hsa-miR-4778-3p	IKZF2	IKAROS family zinc finger 2
Details	449	58	hsa-miR-32-3p	IKZF2	IKAROS family zinc finger 2
Details	450	58	hsa-miR-6514-3p	IKZF2	IKAROS family zinc finger 2
Details	451	58	hsa-miR-7114-3p	IKZF2	IKAROS family zinc finger 2
Details	452	57	hsa-miR-4493	IKZF2	IKAROS family zinc finger 2
Details	453	57	hsa-miR-6805-3p	IKZF2	IKAROS family zinc finger 2
Details	454	57	hsa-miR-5691	IKZF2	IKAROS family zinc finger 2
Details	455	57	hsa-miR-3938	IKZF2	IKAROS family zinc finger 2
Details	456	57	hsa-miR-7106-5p	IKZF2	IKAROS family zinc finger 2
Details	457	57	hsa-miR-4703-3p	IKZF2	IKAROS family zinc finger 2
Details	458	57	hsa-miR-369-3p	IKZF2	IKAROS family zinc finger 2
Details	459	57	hsa-miR-6824-5p	IKZF2	IKAROS family zinc finger 2
Details	460	57	hsa-miR-6739-3p	IKZF2	IKAROS family zinc finger 2
Details	461	56	hsa-miR-320d	IKZF2	IKAROS family zinc finger 2
Details	462	56	hsa-miR-4427	IKZF2	IKAROS family zinc finger 2
Details	463	56	hsa-miR-4770	IKZF2	IKAROS family zinc finger 2
Details	464	56	hsa-miR-5010-3p	IKZF2	IKAROS family zinc finger 2
Details	465	56	hsa-miR-495-3p	IKZF2	IKAROS family zinc finger 2
Details	466	56	hsa-miR-5197-3p	IKZF2	IKAROS family zinc finger 2
Details	467	56	hsa-miR-376a-3p	IKZF2	IKAROS family zinc finger 2
Details	468	56	hsa-miR-376b-3p	IKZF2	IKAROS family zinc finger 2
Details	469	56	hsa-miR-4429	IKZF2	IKAROS family zinc finger 2
Details	470	56	hsa-miR-3158-5p	IKZF2	IKAROS family zinc finger 2
Details	471	56	hsa-miR-320c	IKZF2	IKAROS family zinc finger 2
Details	472	56	hsa-miR-6817-3p	IKZF2	IKAROS family zinc finger 2
Details	473	56	hsa-miR-380-5p	IKZF2	IKAROS family zinc finger 2
Details	474	56	hsa-miR-6088	IKZF2	IKAROS family zinc finger 2
Details	475	56	hsa-miR-320a-3p	IKZF2	IKAROS family zinc finger 2
Details	476	56	hsa-miR-143-3p	IKZF2	IKAROS family zinc finger 2
Details	477	56	hsa-miR-6719-3p	IKZF2	IKAROS family zinc finger 2
Details	478	56	hsa-miR-320b	IKZF2	IKAROS family zinc finger 2
Details	479	56	hsa-miR-6507-5p	IKZF2	IKAROS family zinc finger 2
Details	480	55	hsa-miR-1279	IKZF2	IKAROS family zinc finger 2
Details	481	55	hsa-miR-5688	IKZF2	IKAROS family zinc finger 2
Details	482	55	hsa-miR-6876-5p	IKZF2	IKAROS family zinc finger 2
Details	483	55	hsa-miR-302f	IKZF2	IKAROS family zinc finger 2
Details	484	55	hsa-miR-4796-3p	IKZF2	IKAROS family zinc finger 2
Details	485	55	hsa-miR-377-3p	IKZF2	IKAROS family zinc finger 2
Details	486	55	hsa-miR-6888-5p	IKZF2	IKAROS family zinc finger 2
Details	487	55	hsa-miR-211-3p	IKZF2	IKAROS family zinc finger 2
Details	488	55	hsa-miR-4476	IKZF2	IKAROS family zinc finger 2
Details	489	55	hsa-miR-520e-5p	IKZF2	IKAROS family zinc finger 2
Details	490	55	hsa-miR-345-5p	IKZF2	IKAROS family zinc finger 2
Details	491	55	hsa-miR-8066	IKZF2	IKAROS family zinc finger 2
Details	492	55	hsa-miR-507	IKZF2	IKAROS family zinc finger 2
Details	493	54	hsa-miR-6801-5p	IKZF2	IKAROS family zinc finger 2
Details	494	54	hsa-miR-6761-5p	IKZF2	IKAROS family zinc finger 2
Details	495	54	hsa-miR-4329	IKZF2	IKAROS family zinc finger 2
Details	496	54	hsa-miR-532-5p	IKZF2	IKAROS family zinc finger 2
Details	497	54	hsa-miR-4263	IKZF2	IKAROS family zinc finger 2
Details	498	54	hsa-miR-361-5p	IKZF2	IKAROS family zinc finger 2
Details	499	54	hsa-miR-548at-5p	IKZF2	IKAROS family zinc finger 2
Details	500	54	hsa-miR-4501	IKZF2	IKAROS family zinc finger 2
Details	501	54	hsa-miR-6516-3p	IKZF2	IKAROS family zinc finger 2
Details	502	54	hsa-miR-4421	IKZF2	IKAROS family zinc finger 2
Details	503	54	hsa-miR-10393-3p	IKZF2	IKAROS family zinc finger 2
Details	504	54	hsa-miR-10526-3p	IKZF2	IKAROS family zinc finger 2
Details	505	53	hsa-miR-23a-3p	IKZF2	IKAROS family zinc finger 2
Details	506	53	hsa-miR-548ao-5p	IKZF2	IKAROS family zinc finger 2
Details	507	53	hsa-miR-552-5p	IKZF2	IKAROS family zinc finger 2
Details	508	53	hsa-miR-23c	IKZF2	IKAROS family zinc finger 2
Details	509	53	hsa-miR-616-3p	IKZF2	IKAROS family zinc finger 2
Details	510	53	hsa-miR-1468-3p	IKZF2	IKAROS family zinc finger 2
Details	511	53	hsa-miR-619-5p	IKZF2	IKAROS family zinc finger 2
Details	512	53	hsa-miR-586	IKZF2	IKAROS family zinc finger 2
Details	513	53	hsa-miR-10522-5p	IKZF2	IKAROS family zinc finger 2
Details	514	53	hsa-miR-23b-3p	IKZF2	IKAROS family zinc finger 2
Details	515	53	hsa-miR-4718	IKZF2	IKAROS family zinc finger 2
Details	516	53	hsa-miR-376c-3p	IKZF2	IKAROS family zinc finger 2
Details	517	53	hsa-miR-548ax	IKZF2	IKAROS family zinc finger 2
Details	518	53	hsa-miR-6516-5p	IKZF2	IKAROS family zinc finger 2
Details	519	53	hsa-miR-892c-5p	IKZF2	IKAROS family zinc finger 2
Details	520	53	hsa-miR-12135	IKZF2	IKAROS family zinc finger 2
Details	521	53	hsa-miR-6506-5p	IKZF2	IKAROS family zinc finger 2
Details	522	53	hsa-miR-3915	IKZF2	IKAROS family zinc finger 2
Details	523	53	hsa-miR-548m	IKZF2	IKAROS family zinc finger 2
Details	524	53	hsa-miR-548l	IKZF2	IKAROS family zinc finger 2
Details	525	52	hsa-miR-539-3p	IKZF2	IKAROS family zinc finger 2
Details	526	52	hsa-miR-500a-5p	IKZF2	IKAROS family zinc finger 2
Details	527	52	hsa-miR-6499-3p	IKZF2	IKAROS family zinc finger 2
Details	528	52	hsa-miR-1269a	IKZF2	IKAROS family zinc finger 2
Details	529	52	hsa-miR-646	IKZF2	IKAROS family zinc finger 2
Details	530	52	hsa-miR-711	IKZF2	IKAROS family zinc finger 2
Details	531	52	hsa-miR-4760-3p	IKZF2	IKAROS family zinc finger 2
Details	532	52	hsa-miR-1269b	IKZF2	IKAROS family zinc finger 2
Details	533	51	hsa-miR-563	IKZF2	IKAROS family zinc finger 2
Details	534	51	hsa-miR-4314	IKZF2	IKAROS family zinc finger 2
Details	535	51	hsa-miR-590-3p	IKZF2	IKAROS family zinc finger 2
Details	536	51	hsa-miR-539-5p	IKZF2	IKAROS family zinc finger 2
Details	537	51	hsa-miR-3972	IKZF2	IKAROS family zinc finger 2
Details	538	51	hsa-miR-1202	IKZF2	IKAROS family zinc finger 2
Details	539	51	hsa-miR-6738-3p	IKZF2	IKAROS family zinc finger 2
Details	540	51	hsa-miR-493-5p	IKZF2	IKAROS family zinc finger 2
Details	541	51	hsa-miR-450b-5p	IKZF2	IKAROS family zinc finger 2
Details	542	50	hsa-miR-6874-3p	IKZF2	IKAROS family zinc finger 2
Details	543	50	hsa-miR-3119	IKZF2	IKAROS family zinc finger 2
Details	544	50	hsa-miR-4530	IKZF2	IKAROS family zinc finger 2
Details	545	50	hsa-miR-19b-2-5p	IKZF2	IKAROS family zinc finger 2
Details	546	50	hsa-miR-4516	IKZF2	IKAROS family zinc finger 2
Details	547	50	hsa-miR-5093	IKZF2	IKAROS family zinc finger 2
Details	548	50	hsa-miR-6873-3p	IKZF2	IKAROS family zinc finger 2
Details	549	50	hsa-miR-4743-3p	IKZF2	IKAROS family zinc finger 2
Details	550	50	hsa-miR-148b-5p	IKZF2	IKAROS family zinc finger 2
Details	551	50	hsa-miR-4261	IKZF2	IKAROS family zinc finger 2
Details	552	50	hsa-miR-19b-1-5p	IKZF2	IKAROS family zinc finger 2
Details	553	50	hsa-miR-3168	IKZF2	IKAROS family zinc finger 2
Details	554	50	hsa-miR-19a-5p	IKZF2	IKAROS family zinc finger 2

## Sheet: Tarbase
Gene name	miRNA name	throughput	Publications	Cell lines	Tissues	Pred. Score
IKZF2	hsa-miR-125b-5p	low: 1 high: 0	1	1	1	-
IKZF2	hsa-let-7e-5p	low: 0 high: 3	2	3	2	0.799
IKZF2	hsa-let-7i-5p	low: 0 high: 3	2	3	2	0.781
IKZF2	hsa-miR-548an	low: 0 high: 2	1	2	1	0.811
IKZF2	hsa-miR-944	low: 0 high: 2	1	2	1	0.995
IKZF2	ebv-miR-BART3-3p	low: 0 high: 1	1	1	1	-
IKZF2	ebv-miR-BART7-5p	low: 0 high: 1	1	1	1	-
IKZF2	ebv-miR-BHRF1-2-5p	low: 0 high: 1	1	1	1	-
IKZF2	hsa-let-7a-5p	low: 0 high: 1	1	1	1	0.766
IKZF2	hsa-let-7b-5p	low: 0 high: 1	1	1	1	0.763
IKZF2	hsa-let-7c-5p	low: 0 high: 1	1	1	1	0.765
IKZF2	hsa-let-7f-5p	low: 0 high: 1	1	1	1	0.756
IKZF2	hsa-let-7g-3p	low: 0 high: 1	1	1	1	0.773
IKZF2	hsa-let-7g-5p	low: 0 high: 1	1	1	1	0.755
IKZF2	hsa-miR-130a-3p	low: 0 high: 1	1	1	1	0.722
IKZF2	hsa-miR-130b-3p	low: 0 high: 1	1	1	1	0.74
IKZF2	hsa-miR-138-5p	low: 0 high: 1	1	1	1	-
IKZF2	hsa-miR-22-3p	low: 0 high: 1	1	1	1	-
IKZF2	hsa-miR-224-3p	low: 0 high: 1	1	1	1	0.891
IKZF2	hsa-miR-25-3p	low: 0 high: 1	1	1	1	0.631
IKZF2	hsa-miR-301a-3p	low: 0 high: 1	1	1	1	0.732
IKZF2	hsa-miR-301b-3p	low: 0 high: 1	1	1	1	0.739
IKZF2	hsa-miR-30a-5p	low: 0 high: 1	1	1	1	0.946
IKZF2	hsa-miR-30b-5p	low: 0 high: 1	1	1	1	0.964
IKZF2	hsa-miR-30c-5p	low: 0 high: 1	1	1	1	0.966
IKZF2	hsa-miR-30d-5p	low: 0 high: 1	1	1	1	0.95
IKZF2	hsa-miR-30e-5p	low: 0 high: 1	1	1	1	0.937
IKZF2	hsa-miR-3177-5p	low: 0 high: 1	1	1	1	-
IKZF2	hsa-miR-32-5p	low: 0 high: 1	1	1	1	0.701
IKZF2	hsa-miR-338-3p	low: 0 high: 1	1	1	1	-
IKZF2	hsa-miR-3605-5p	low: 0 high: 1	1	1	1	-
IKZF2	hsa-miR-361-5p	low: 0 high: 1	1	1	1	0.734
IKZF2	hsa-miR-363-3p	low: 0 high: 1	1	1	1	0.666
IKZF2	hsa-miR-3679-5p	low: 0 high: 1	1	1	1	-
IKZF2	hsa-miR-3928-3p	low: 0 high: 1	1	1	1	0.49
IKZF2	hsa-miR-4484	low: 0 high: 1	1	1	1	0.795
IKZF2	hsa-miR-4511	low: 0 high: 1	1	1	1	-
IKZF2	hsa-miR-497-5p	low: 0 high: 1	1	1	1	0.618
IKZF2	hsa-miR-505-3p	low: 0 high: 1	1	1	1	0.802
IKZF2	hsa-miR-5680	low: 0 high: 1	1	1	1	0.987
IKZF2	hsa-miR-671-5p	low: 0 high: 1	1	1	1	0.511
IKZF2	hsa-miR-7-5p	low: 0 high: 1	1	1	1	0.661
IKZF2	hsa-miR-92a-3p	low: 0 high: 1	1	1	1	0.798
IKZF2	hsa-miR-92b-3p	low: 0 high: 1	1	1	1	0.781
IKZF2	hsa-miR-98-5p	low: 0 high: 1	1	1	1	0.764
IKZF2	hsa-miR-107	low: 0 high: 1	1	1	1	-
IKZF2	hsa-miR-129-2-3p	low: 0 high: 1	1	1	1	-
IKZF2	hsa-miR-146a-5p	low: 0 high: 1	1	1	1	-
IKZF2	hsa-miR-16-5p	low: 0 high: 1	1	1	1	-
IKZF2	hsa-miR-27a-3p	low: 0 high: 1	1	1	1	-
IKZF2	hsa-miR-429	low: 0 high: 1	1	1	1	-

## Sheet: TargetScan
miRNA	Position in the UTR	seed match	context++ score	context++ score percentile	weighted context++ score	conserved branch length	Pct
Conserved sites
hsa-miR-373-3p	59-65	7mer-1A	-0.16	94	-0.16	4.851	0.75
hsa-miR-520d-3p	59-65	7mer-1A	-0.21	93	-0.21	4.851	0.75
hsa-miR-520e	59-65	7mer-1A	-0.21	93	-0.21	4.851	0.75
hsa-miR-520a-3p	59-65	7mer-1A	-0.21	93	-0.21	4.851	0.75
hsa-miR-372-3p	59-65	7mer-1A	-0.21	93	-0.21	4.851	0.75
hsa-miR-520b	59-65	7mer-1A	-0.21	93	-0.21	4.851	0.75
hsa-miR-520c-3p	59-65	7mer-1A	-0.21	93	-0.21	4.851	0.75
hsa-miR-302c-3p.1	59-65	7mer-1A	-0.17	90	-0.17	4.851	0.75
hsa-miR-302e	59-65	7mer-1A	-0.17	90	-0.17	4.851	0.75
hsa-miR-302b-3p	59-65	7mer-1A	-0.16	89	-0.16	4.851	0.75
hsa-miR-302a-3p	59-65	7mer-1A	-0.16	89	-0.16	4.851	0.75
hsa-miR-302d-3p	59-65	7mer-1A	-0.16	89	-0.16	4.851	0.75
hsa-miR-653-5p	445-452	8mer	-0.05	71	-0.05	1.912	N/A
hsa-miR-30c-5p	553-559	7mer-m8	-0.14	72	-0.14	3.482	0.6
hsa-miR-30b-5p	553-559	7mer-m8	-0.14	72	-0.14	3.482	0.6
hsa-miR-30a-5p	553-559	7mer-m8	-0.11	68	-0.11	3.482	0.6
hsa-miR-30d-5p	553-559	7mer-m8	-0.11	68	-0.11	3.482	0.6
hsa-miR-30e-5p	553-559	7mer-m8	-0.11	66	-0.11	3.482	0.6
hsa-miR-141-3p	962-969	8mer	-0.22	94	-0.22	3.831	0.66
hsa-miR-200a-3p	962-969	8mer	-0.21	94	-0.21	3.831	0.66
hsa-miR-655-3p	4129-4136	8mer	-0.04	45	-0.03	2.252	N/A
hsa-miR-374c-5p	4129-4136	8mer	-0.03	38	-0.03	2.252	N/A
hsa-miR-124-3p.1	4158-4164	7mer-m8	-0.19	89	-0.17	3.179	0.49
hsa-miR-101-3p.1	4999-5006	8mer	-0.03	63	-0.03	2.006	< 0.1
hsa-miR-101-3p.2	5000-5007	8mer	-0.03	57	-0.03	1.937	< 0.1
hsa-miR-4458	5297-5303	7mer-1A	-0.22	75	-0.19	3.908	0.74
hsa-let-7i-5p	5297-5303	7mer-1A	-0.18	72	-0.16	3.908	0.74
hsa-let-7g-5p	5297-5303	7mer-1A	-0.18	71	-0.16	3.908	0.74
hsa-let-7d-5p	5297-5303	7mer-1A	-0.19	71	-0.17	3.908	0.74
hsa-let-7c-5p	5297-5303	7mer-1A	-0.17	69	-0.15	3.908	0.74
hsa-let-7e-5p	5297-5303	7mer-1A	-0.17	69	-0.15	3.908	0.74
hsa-miR-98-5p	5297-5303	7mer-1A	-0.17	69	-0.15	3.908	0.74
hsa-let-7b-5p	5297-5303	7mer-1A	-0.17	69	-0.15	3.908	0.74
hsa-let-7a-5p	5297-5303	7mer-1A	-0.17	69	-0.15	3.908	0.74
hsa-let-7f-5p	5297-5303	7mer-1A	-0.17	69	-0.15	3.908	0.74
hsa-miR-4500	5297-5303	7mer-1A	-0.16	67	-0.14	3.908	0.74
hsa-miR-153-3p	5359-5365	7mer-m8	-0.14	81	-0.13	3.771	0.58
hsa-miR-520a-3p	5363-5369	7mer-1A	-0.12	83	-0.1	3.66	0.67
hsa-miR-520c-3p	5363-5369	7mer-1A	-0.12	83	-0.1	3.66	0.67
hsa-miR-372-3p	5363-5369	7mer-1A	-0.12	83	-0.1	3.66	0.67
hsa-miR-520b	5363-5369	7mer-1A	-0.12	83	-0.1	3.66	0.67
hsa-miR-520d-3p	5363-5369	7mer-1A	-0.1	82	-0.09	3.66	0.67
hsa-miR-373-3p	5363-5369	7mer-1A	-0.05	80	-0.04	3.66	0.67
hsa-miR-520e	5363-5369	7mer-1A	-0.09	80	-0.08	3.66	0.67
hsa-miR-302c-3p.1	5363-5369	7mer-1A	-0.09	79	-0.08	3.66	0.67
hsa-miR-302b-3p	5363-5369	7mer-1A	-0.08	77	-0.07	3.66	0.67
hsa-miR-302d-3p	5363-5369	7mer-1A	-0.08	77	-0.07	3.66	0.67
hsa-miR-302a-3p	5363-5369	7mer-1A	-0.08	77	-0.07	3.66	0.67
hsa-miR-302e	5363-5369	7mer-1A	-0.07	75	-0.06	3.66	0.67
hsa-miR-27b-3p	5499-5505	7mer-m8	-0.14	87	-0.12	3.751	0.52
hsa-miR-27a-3p	5499-5505	7mer-m8	-0.14	87	-0.12	3.751	0.52
hsa-miR-3681-3p	5499-5505	7mer-1A	-0.14	84	-0.12	3.751	0.52
hsa-miR-216a-3p	5499-5505	7mer-1A	-0.09	76	-0.08	3.751	0.52
hsa-miR-128-3p	5499-5505	7mer-1A	-0.06	71	-0.06	3.751	0.52
hsa-miR-499a-5p	6049-6056	8mer	-0.06	64	-0.06	2.573	< 0.1
hsa-miR-92a-3p	6242-6249	8mer	-0.16	90	-0.14	3.97	0.84
hsa-miR-25-3p	6242-6249	8mer	-0.18	90	-0.16	3.97	0.84
hsa-miR-363-3p	6242-6249	8mer	-0.18	89	-0.16	3.97	0.84
hsa-miR-367-3p	6242-6249	8mer	-0.18	89	-0.16	3.97	0.84
hsa-miR-92b-3p	6242-6249	8mer	-0.14	88	-0.13	3.97	0.84
hsa-miR-32-5p	6242-6249	8mer	-0.16	88	-0.14	3.97	0.84
hsa-miR-499a-5p	6260-6267	8mer	-0.12	80	-0.11	2.679	< 0.1
hsa-miR-520f-3p	6621-6627	7mer-m8	-0.18	89	-0.16	2.886	0.4
hsa-miR-302c-3p.2	6621-6627	7mer-m8	-0.14	85	-0.13	2.886	0.4
hsa-miR-520c-3p	6622-6629	8mer	-0.16	89	-0.14	2.482	0.24
hsa-miR-520b	6622-6629	8mer	-0.16	89	-0.14	2.482	0.24
hsa-miR-520e	6622-6629	8mer	-0.14	87	-0.13	2.482	0.24
hsa-miR-520d-3p	6622-6629	8mer	-0.14	86	-0.12	2.482	0.24
hsa-miR-520a-3p	6622-6629	8mer	-0.14	86	-0.12	2.482	0.24
hsa-miR-302e	6622-6629	8mer	-0.13	86	-0.11	2.482	0.24
hsa-miR-302b-3p	6622-6629	8mer	-0.12	84	-0.11	2.482	0.24
hsa-miR-372-3p	6622-6629	8mer	-0.13	84	-0.11	2.482	0.24
hsa-miR-373-3p	6622-6629	8mer	-0.07	84	-0.06	2.482	0.24
hsa-miR-302a-3p	6622-6629	8mer	-0.11	83	-0.1	2.482	0.24
hsa-miR-302c-3p.1	6622-6629	8mer	-0.1	81	-0.09	2.482	0.24
hsa-miR-302d-3p	6622-6629	8mer	-0.1	81	-0.09	2.482	0.24
hsa-miR-802	6860-6866	7mer-m8	-0.06	76	-0.05	2.893	0.14
hsa-miR-9-5p	6926-6932	7mer-m8	-0.16	91	-0.14	3.08	0.44
hsa-miR-299-5p	7026-7032	7mer-m8	-0.11	83	-0.09	2.927	N/A
hsa-miR-323a-3p	7160-7167	8mer	-0.03	79	-0.03	2.237	N/A
hsa-miR-377-3p	7413-7419	7mer-m8	-0.03	35	-0.02	2.973	N/A
hsa-miR-496.2	7466-7472	7mer-m8	-0.09	81	-0.08	2.957	N/A
hsa-miR-374a-5p	7489-7496	8mer	-0.03	65	-0.03	2.976	N/A
hsa-miR-374b-5p	7489-7496	8mer	-0.03	64	-0.03	2.976	N/A
hsa-miR-101-3p.1	7503-7509	7mer-m8	-0.19	91	-0.17	4.365	0.83
hsa-miR-5195-3p	7524-7530	7mer-1A	-0.14	80	-0.13	4.216	0.58
hsa-miR-145-5p	7524-7530	7mer-1A	-0.09	79	-0.08	4.216	0.58
Poorly conserved sites
hsa-miR-3127-3p	15-21	7mer-1A	-0.01	25	-0.01	0	N/A
hsa-miR-6756-3p	15-21	7mer-1A	-0.01	24	-0.01	0	N/A
hsa-miR-615-5p	19-25	7mer-m8	-0.18	83	-0.18	0.433	N/A
hsa-miR-6782-5p	21-27	7mer-1A	-0.11	62	-0.11	0.223	N/A
hsa-miR-376b-3p	25-31	7mer-1A	-0.07	55	-0.07	2.261	N/A
hsa-miR-376a-3p	25-31	7mer-1A	-0.07	55	-0.07	2.261	N/A
hsa-miR-3682-5p	29-35	7mer-1A	-0.07	67	-0.07	0	N/A
hsa-miR-5584-3p	35-41	7mer-m8	-0.03	63	-0.03	0	N/A
hsa-miR-4277	36-42	7mer-m8	-0.07	81	-0.07	0	N/A
hsa-miR-143-5p	39-46	8mer	-0.23	97	-0.23	0.26	N/A
hsa-miR-3944-5p	40-46	7mer-1A	-0.08	77	-0.08	0.159	N/A
hsa-miR-3607-5p	43-49	7mer-1A	-0.13	90	-0.13	0.223	N/A
hsa-miR-6516-3p	44-50	7mer-1A	-0.14	80	-0.14	0	N/A
hsa-miR-6875-3p	48-54	7mer-1A	-0.01	31	-0.01	0	N/A
hsa-miR-4659a-3p	48-54	7mer-1A	-0.01	24	-0.01	0.223	N/A
hsa-miR-4659b-3p	48-54	7mer-1A	-0.01	24	-0.01	0.223	N/A
hsa-miR-16-1-3p	53-59	7mer-m8	-0.09	79	-0.09	0.815	N/A
hsa-miR-143-5p	56-62	7mer-m8	-0.17	95	-0.17	0.26	N/A
hsa-miR-519a-3p	58-65	8mer	-0.2	91	-0.2	0.287	N/A
hsa-miR-519b-3p	58-65	8mer	-0.2	91	-0.2	0.287	N/A
hsa-miR-519c-3p	58-65	8mer	-0.2	91	-0.2	0.287	N/A
hsa-miR-508-3p	64-70	7mer-m8	-0.08	57	-0.08	0	N/A
hsa-miR-5089-5p	67-73	7mer-m8	-0.1	93	-0.1	0	N/A
hsa-miR-4654	68-74	7mer-m8	-0.22	92	-0.22	0	N/A
hsa-miR-4769-5p	68-74	7mer-m8	-0.14	89	-0.14	0	N/A
hsa-miR-6730-5p	73-79	7mer-m8	-0.1	85	-0.1	0	N/A
hsa-miR-3915	77-84	8mer	-0.21	92	-0.21	0	N/A
hsa-miR-3928-3p	77-83	7mer-1A	-0.02	69	-0.02	0	N/A
hsa-miR-4689	78-84	7mer-1A	-0.17	87	-0.17	0	N/A
hsa-miR-6858-5p	78-84	7mer-1A	-0.1	83	-0.1	0	N/A
hsa-miR-1224-5p	78-84	7mer-1A	-0.06	81	-0.06	0.023	N/A
hsa-miR-1304-5p	79-85	7mer-1A	-0.07	68	-0.07	0	N/A
hsa-miR-505-3p.1	86-93	8mer	-0.32	93	-0.32	1.691	N/A
hsa-miR-548m	94-100	7mer-m8	-0.13	87	-0.13	0	N/A
hsa-miR-5692b	112-118	7mer-m8	-0.02	58	-0.02	0	N/A
hsa-miR-5692c	112-118	7mer-m8	-0.02	58	-0.02	0	N/A
hsa-miR-4709-5p	120-127	8mer	-0.27	97	-0.27	0	N/A
hsa-miR-421	121-127	7mer-m8	-0.21	94	-0.21	0.282	N/A
hsa-miR-6507-5p	130-136	7mer-1A	-0.03	81	-0.03	0	N/A
hsa-miR-6836-3p	143-149	7mer-m8	-0.1	73	-0.1	0	N/A
hsa-miR-6778-3p	143-149	7mer-1A	-0.06	56	-0.06	0	N/A
hsa-miR-6829-3p	143-149	7mer-1A	-0.02	44	-0.02	0	N/A
hsa-miR-6791-3p	143-149	7mer-1A	-0.01	30	-0.01	0	N/A
hsa-miR-6890-3p	146-152	7mer-m8	-0.11	88	-0.11	0	N/A
hsa-miR-3117-5p	149-155	7mer-1A	-0.08	59	-0.08	0	N/A
hsa-miR-425-5p	150-156	7mer-m8	-0.06	77	-0.06	2.136	< 0.1
hsa-miR-6501-3p	158-164	7mer-m8	-0.02	35	-0.02	0	N/A
hsa-miR-6511a-5p	161-168	8mer	-0.05	71	-0.05	0	N/A
hsa-miR-1910-3p	161-168	8mer	-0.03	70	-0.03	0	N/A
hsa-miR-2682-5p	162-168	7mer-1A	-0.05	76	-0.05	0	N/A
hsa-miR-449c-5p	162-168	7mer-1A	-0.04	69	-0.04	0	N/A
hsa-miR-34b-5p	162-168	7mer-1A	-0.03	61	-0.03	0	N/A
hsa-miR-6808-5p	162-168	7mer-1A	-0.03	58	-0.03	0.043	N/A
hsa-miR-6893-5p	162-168	7mer-1A	-0.02	43	-0.02	0.043	N/A
hsa-miR-940	162-168	7mer-1A	-0.01	38	-0.01	0.043	N/A
hsa-miR-4423-3p	163-169	7mer-1A	-0.01	21	-0.01	0.016	N/A
hsa-miR-487b-3p	171-177	7mer-1A	-0.16	68	-0.16	0.242	N/A
hsa-miR-6875-3p	179-186	8mer	-0.08	79	-0.08	0	N/A
hsa-miR-4659a-3p	180-186	7mer-1A	-0.01	24	-0.01	0.223	N/A
hsa-miR-4659b-3p	180-186	7mer-1A	-0.01	24	-0.01	0.223	N/A
hsa-miR-4652-3p	185-191	7mer-m8	-0.02	58	-0.02	0	N/A
hsa-miR-6827-3p	185-196	non-canonical	N/A	N/A	N/A	0	N/A
hsa-miR-6827-3p	185-196	non-canonical	N/A	N/A	N/A	0	N/A
hsa-miR-3182	186-193	8mer	-0.1	92	-0.1	0.137	N/A
hsa-miR-6515-3p	189-195	7mer-1A	-0.12	84	-0.12	0	N/A
hsa-miR-1236-3p	189-195	7mer-1A	-0.08	72	-0.08	0.016	N/A
hsa-miR-6873-3p	191-198	8mer	-0.12	79	-0.12	0	N/A
hsa-miR-6817-3p	191-197	7mer-1A	-0.07	68	-0.07	0	N/A
hsa-miR-7110-3p	191-197	7mer-1A	-0.06	62	-0.06	0	N/A
hsa-miR-6833-3p	192-198	7mer-m8	-0.08	82	-0.08	0	N/A
hsa-miR-4768-5p	192-198	7mer-m8	-0.02	59	-0.02	0	N/A
hsa-miR-942-5p	193-199	7mer-m8	-0.02	38	-0.02	0.016	N/A
hsa-miR-5088-3p	195-201	7mer-m8	-0.1	78	-0.1	0	N/A
hsa-miR-6756-3p	196-202	7mer-m8	-0.21	86	-0.21	0	N/A
hsa-miR-3127-3p	196-202	7mer-m8	-0.18	84	-0.18	0	N/A
hsa-miR-7108-3p	200-207	8mer	-0.52	98	-0.52	0	N/A
hsa-miR-4258	201-207	7mer-1A	-0.28	92	-0.28	0	N/A
hsa-miR-3938	204-210	7mer-1A	-0.01	19	-0.01	0	N/A
hsa-miR-195-3p	207-213	7mer-m8	-0.02	41	-0.02	0.031	N/A
hsa-miR-16-2-3p	207-213	7mer-m8	-0.02	40	-0.02	0.031	N/A
hsa-miR-338-5p	208-214	7mer-m8	-0.02	51	-0.02	0.031	N/A
hsa-miR-3133	215-221	7mer-1A	-0.01	63	-0.01	0	N/A
hsa-miR-186-5p	215-221	7mer-1A	-0.01	59	-0.01	0.134	N/A
hsa-miR-125a-3p	222-228	7mer-m8	-0.06	68	-0.06	0.016	N/A
hsa-miR-188-3p	241-248	8mer	-0.3	93	-0.3	0	N/A
hsa-miR-3156-3p	242-248	7mer-1A	-0.09	72	-0.09	0	N/A
hsa-miR-1260a	242-248	7mer-1A	-0.06	55	-0.06	0.187	N/A
hsa-miR-1260b	242-248	7mer-1A	-0.06	55	-0.06	0.187	N/A
hsa-miR-10a-3p	246-252	7mer-1A	-0.01	61	-0.01	0	N/A
hsa-miR-302a-5p	249-255	7mer-1A	-0.01	50	-0.01	0.137	N/A
hsa-miR-1288-3p	256-263	8mer	-0.37	97	-0.37	0.043	N/A
hsa-miR-4740-5p	257-263	7mer-1A	-0.19	84	-0.19	0	N/A
hsa-miR-1269b	257-263	7mer-m8	-0.16	79	-0.16	0	N/A
hsa-miR-1269a	257-263	7mer-m8	-0.13	73	-0.13	0	N/A
hsa-miR-4515	257-263	7mer-1A	-0.12	68	-0.12	0	N/A
hsa-miR-4694-3p	260-266	7mer-m8	-0.02	42	-0.02	0	N/A
hsa-miR-5680	262-269	8mer	-0.03	87	-0.03	0	N/A
hsa-miR-4650-3p	265-272	8mer	-0.2	82	-0.2	0	N/A
hsa-miR-4451	266-272	7mer-1A	-0.14	69	-0.14	0	N/A
hsa-miR-379-5p	266-272	7mer-1A	-0.08	67	-0.08	0.425	N/A
hsa-miR-3529-5p	266-272	7mer-1A	-0.07	58	-0.07	0.425	N/A
hsa-miR-4312	271-277	7mer-1A	-0.02	51	-0.02	0	N/A
hsa-miR-532-5p	272-279	8mer	-0.23	94	-0.23	0.975	N/A
hsa-miR-4633-5p	273-279	7mer-m8	-0.17	76	-0.17	0	N/A
hsa-miR-190a-5p	276-282	7mer-1A	-0.04	44	-0.04	0.761	< 0.1
hsa-miR-190b	276-282	7mer-1A	-0.04	43	-0.04	0.761	< 0.1
hsa-miR-4422	282-288	7mer-m8	-0.02	57	-0.02	0	N/A
hsa-miR-330-3p	283-290	8mer	-0.04	72	-0.04	1.543	N/A
hsa-miR-607	286-292	7mer-1A	-0.01	40	-0.01	0	N/A
hsa-miR-1305	287-293	7mer-1A	-0.01	49	-0.01	0	N/A
hsa-miR-335-3p	288-294	7mer-1A	-0.01	40	-0.01	0.031	N/A
hsa-miR-8062	293-299	7mer-m8	-0.04	68	-0.04	0	N/A
hsa-miR-6513-3p	296-302	7mer-1A	-0.04	65	-0.04	0	N/A
hsa-miR-15b-3p	300-306	7mer-1A	-0.12	87	-0.12	0.031	N/A
hsa-miR-6800-5p	314-321	8mer	-0.23	92	-0.23	0	N/A
hsa-miR-6802-5p	315-321	7mer-1A	-0.18	75	-0.18	0	N/A
hsa-miR-216b-5p	321-327	7mer-m8	-0.03	51	-0.03	1.325	< 0.1
hsa-miR-2115-3p	326-332	7mer-m8	-0.03	44	-0.03	0	N/A
hsa-miR-4470	332-338	7mer-1A	-0.02	60	-0.02	0.306	N/A
hsa-miR-3688-5p	333-339	7mer-m8	-0.15	79	-0.15	0	N/A
hsa-miR-5693	335-342	8mer	-0.22	96	-0.22	0	N/A
hsa-miR-194-3p	336-342	7mer-1A	-0.1	79	-0.1	0	N/A
hsa-miR-5094	337-344	8mer	-0.13	80	-0.13	0	N/A
hsa-miR-3074-3p	339-345	7mer-m8	-0.02	59	-0.02	0	N/A
hsa-miR-4427	343-350	8mer	-0.03	49	-0.03	0	N/A
hsa-miR-5187-3p	344-350	7mer-1A	-0.01	41	-0.01	0	N/A
hsa-miR-4680-3p	344-350	7mer-1A	-0.01	30	-0.01	0	N/A
hsa-miR-5571-5p	348-354	7mer-1A	-0.01	53	-0.01	0	N/A
hsa-miR-6884-3p	355-361	7mer-1A	-0.05	69	-0.05	0	N/A
hsa-miR-6740-3p	360-366	7mer-1A	-0.02	31	-0.02	0	N/A
hsa-miR-4421	362-369	8mer	-0.24	92	-0.24	0	N/A
hsa-miR-5699-3p	362-369	8mer	-0.22	91	-0.22	0	N/A
hsa-miR-6748-3p	363-369	7mer-1A	-0.07	64	-0.07	0	N/A
hsa-miR-7152-5p	364-371	8mer	-0.28	97	-0.28	0	N/A
hsa-miR-3074-5p	365-371	7mer-1A	-0.01	46	-0.01	0.223	N/A
hsa-miR-3124-3p	366-372	7mer-m8	-0.09	80	-0.09	0.223	N/A
hsa-miR-4539	371-378	8mer	-0.11	89	-0.11	0	N/A
hsa-miR-146a-3p	373-379	7mer-m8	-0.07	66	-0.07	0	N/A
hsa-miR-4714-5p	374-380	7mer-m8	-0.13	84	-0.13	0	N/A
hsa-miR-1295b-5p	383-390	8mer	-0.19	93	-0.19	0	N/A
hsa-miR-1912	383-390	8mer	-0.17	90	-0.17	0	N/A
hsa-miR-4482-5p	384-390	7mer-1A	-0.09	82	-0.09	0.137	N/A
hsa-miR-3130-5p	384-390	7mer-1A	-0.07	77	-0.07	0.137	N/A
hsa-miR-6507-3p	391-397	7mer-m8	-0.04	70	-0.04	0	N/A
hsa-miR-6776-3p	398-404	7mer-m8	-0.22	92	-0.22	0	N/A
hsa-miR-497-3p	399-406	8mer	-0.08	89	-0.08	0.031	N/A
hsa-miR-153-5p	406-412	7mer-m8	-0.02	50	-0.02	0	N/A
hsa-miR-6512-5p	409-415	7mer-1A	-0.09	77	-0.09	0	N/A
hsa-miR-3144-3p	412-418	7mer-1A	-0.1	68	-0.1	0	N/A
hsa-miR-548at-5p	420-427	8mer	-0.03	66	-0.03	0	N/A
hsa-miR-561-3p	421-427	7mer-1A	-0.01	41	-0.01	0	N/A
hsa-miR-5590-3p	422-428	7mer-m8	-0.03	71	-0.03	0.692	< 0.1
hsa-miR-142-5p	422-428	7mer-m8	-0.02	59	-0.02	0.692	< 0.1
hsa-miR-6507-5p	426-432	7mer-m8	-0.02	59	-0.02	0	N/A
hsa-miR-498	430-436	7mer-1A	-0.01	48	-0.01	0.043	N/A
hsa-miR-4778-3p	435-441	7mer-1A	-0.01	46	-0.01	0	N/A
hsa-miR-4659a-3p	436-442	7mer-m8	-0.02	42	-0.02	0	N/A
hsa-miR-4659b-3p	436-442	7mer-m8	-0.02	42	-0.02	0	N/A
hsa-miR-494-3p	445-451	7mer-1A	-0.01	33	-0.01	2.01	N/A
hsa-miR-510-3p	446-453	8mer	-0.03	81	-0.03	0	N/A
hsa-miR-582-5p	452-459	8mer	-0.12	87	-0.12	0.262	N/A
hsa-miR-101-3p.2	453-459	7mer-1A	-0.07	76	-0.07	0.262	< 0.1
hsa-miR-299-5p	456-463	8mer	-0.2	93	-0.2	0.666	N/A
hsa-miR-29b-2-5p	458-464	7mer-1A	-0.01	52	-0.01	0	N/A
hsa-miR-3613-3p	465-471	7mer-m8	-0.02	36	-0.02	0	N/A
hsa-miR-3185	472-478	7mer-1A	-0.06	74	-0.06	0	N/A
hsa-miR-146a-3p	475-482	8mer	-0.06	65	-0.06	0	N/A
hsa-miR-301a-5p	476-482	7mer-1A	-0.01	48	-0.01	0	N/A
hsa-miR-301b-5p	476-482	7mer-1A	-0.01	48	-0.01	0	N/A
hsa-miR-3921	476-482	7mer-1A	-0.02	38	-0.02	0	N/A
hsa-miR-4653-5p	476-482	7mer-1A	-0.01	30	-0.01	0	N/A
hsa-miR-7641	479-485	7mer-m8	-0.12	84	-0.12	0	N/A
hsa-miR-4695-3p	479-485	7mer-1A	-0.12	74	-0.12	0	N/A
hsa-miR-5581-3p	484-490	7mer-1A	-0.01	45	-0.01	0	N/A
hsa-miR-124-5p	488-494	7mer-1A	-0.12	64	-0.12	0.26	N/A
hsa-miR-5010-3p	490-496	7mer-m8	-0.02	49	-0.02	0.223	N/A
hsa-miR-8068	492-498	7mer-1A	-0.02	31	-0.02	0	N/A
hsa-miR-181b-2-3p	510-516	7mer-m8	-0.1	79	-0.1	0	N/A
hsa-miR-181b-3p	510-516	7mer-m8	-0.1	79	-0.1	0	N/A
hsa-miR-4420	510-516	7mer-m8	-0.02	53	-0.02	0	N/A
hsa-miR-34c-3p	512-518	7mer-1A	-0.06	66	-0.06	0.043	N/A
hsa-miR-101-5p	515-521	7mer-m8	-0.02	61	-0.02	0	N/A
hsa-miR-4653-3p	517-523	7mer-m8	-0.06	60	-0.06	0	N/A
hsa-miR-4433b-3p	519-525	7mer-1A	-0.08	72	-0.08	0	N/A
hsa-miR-4266	520-526	7mer-1A	-0.03	28	-0.03	0	N/A
hsa-miR-6881-3p	525-531	7mer-m8	-0.02	37	-0.02	0	N/A
hsa-miR-877-3p	525-531	7mer-1A	-0.01	28	-0.01	0	N/A
hsa-miR-4268	527-533	7mer-m8	-0.16	88	-0.16	0	N/A
hsa-miR-6736-3p	529-536	8mer	-0.28	96	-0.28	0	N/A
hsa-miR-6787-3p	531-537	7mer-m8	-0.09	84	-0.09	0	N/A
hsa-miR-512-5p	532-538	7mer-m8	-0.17	90	-0.17	0.031	N/A
hsa-miR-3529-3p	538-544	7mer-m8	-0.02	29	-0.02	0	N/A
hsa-miR-5003-5p	539-545	7mer-m8	-0.03	31	-0.03	0	N/A
hsa-miR-376c-3p	549-555	7mer-m8	-0.02	22	-0.02	2.173	N/A
hsa-miR-548ax	556-562	7mer-m8	-0.02	14	-0.02	0.031	N/A
hsa-miR-548ao-5p	556-562	7mer-m8	-0.02	14	-0.02	0.031	N/A
hsa-miR-4725-3p	559-565	7mer-m8	-0.18	81	-0.18	0	N/A
hsa-miR-6780b-5p	559-565	7mer-m8	-0.18	81	-0.18	0	N/A
hsa-miR-4271	559-565	7mer-m8	-0.11	76	-0.11	0	N/A
hsa-miR-6783-5p	560-567	8mer	-0.15	80	-0.15	0	N/A
hsa-miR-6824-5p	561-567	7mer-m8	-0.13	65	-0.13	0	N/A
hsa-miR-587	566-572	7mer-m8	-0.02	39	-0.02	0.016	N/A
hsa-miR-10a-3p	570-576	7mer-1A	-0.05	87	-0.05	0.26	N/A
hsa-miR-340-5p	573-579	7mer-1A	-0.01	51	-0.01	2.335	N/A
hsa-miR-183-3p	577-583	7mer-m8	-0.02	59	-0.02	0.031	N/A
hsa-miR-4680-3p	578-584	7mer-m8	-0.07	80	-0.07	0	N/A
hsa-miR-4724-5p	580-586	7mer-1A	-0.01	49	-0.01	0	N/A
hsa-miR-150-3p	597-603	7mer-m8	-0.12	60	-0.12	0.031	N/A
hsa-miR-5579-5p	598-605	8mer	-0.22	91	-0.22	0	N/A
hsa-miR-8076	601-607	7mer-1A	-0.11	75	-0.11	0	N/A
hsa-miR-6885-3p	607-613	7mer-1A	-0.01	32	-0.01	0	N/A
hsa-miR-19b-2-5p	608-614	7mer-m8	-0.16	92	-0.16	0.243	N/A
hsa-miR-19b-1-5p	608-614	7mer-m8	-0.16	92	-0.16	0.243	N/A
hsa-miR-19a-5p	608-614	7mer-m8	-0.16	92	-0.16	0.243	N/A
hsa-miR-561-3p	611-617	7mer-m8	-0.02	54	-0.02	0	N/A
hsa-miR-548n	613-619	7mer-1A	-0.05	85	-0.05	0.016	N/A
hsa-miR-548t-5p	613-619	7mer-1A	-0.03	78	-0.03	0	N/A
hsa-miR-548az-5p	613-619	7mer-1A	-0.03	77	-0.03	0	N/A
hsa-miR-4703-3p	620-626	7mer-1A	-0.08	62	-0.08	0	N/A
hsa-miR-20b-3p	621-627	7mer-m8	-0.08	74	-0.08	0	N/A
hsa-miR-606	628-634	7mer-1A	-0.03	41	-0.03	0.016	N/A
hsa-miR-938	633-639	7mer-m8	-0.06	44	-0.06	0.016	N/A
hsa-miR-6851-3p	634-641	8mer	-0.21	91	-0.21	0	N/A
hsa-miR-328-3p	635-641	7mer-m8	-0.12	75	-0.12	0.7	N/A
hsa-miR-6775-3p	635-641	7mer-1A	-0.11	59	-0.11	0.016	N/A
hsa-miR-1291	635-641	7mer-1A	-0.05	40	-0.05	0.016	N/A
hsa-miR-663b	636-642	7mer-m8	-0.14	83	-0.14	0.016	N/A
hsa-miR-6865-5p	638-645	8mer	-0.14	84	-0.14	0	N/A
hsa-miR-6815-5p	638-645	8mer	-0.14	84	-0.14	0	N/A
hsa-miR-6802-5p	639-645	7mer-m8	-0.09	58	-0.09	0	N/A
hsa-miR-135b-3p	642-648	7mer-1A	-0.09	57	-0.09	0.031	N/A
hsa-miR-3171	648-654	7mer-m8	-0.1	64	-0.1	0	N/A
hsa-miR-1245b-3p	651-657	7mer-1A	-0.13	84	-0.13	0	N/A
hsa-miR-4330	652-658	7mer-m8	-0.02	50	-0.02	0	N/A
hsa-miR-6861-3p	656-662	7mer-m8	-0.18	81	-0.18	0	N/A
hsa-miR-4700-3p	659-665	7mer-m8	-0.04	69	-0.04	0	N/A
hsa-miR-513a-5p	661-667	7mer-m8	-0.05	65	-0.05	0.043	N/A
hsa-miR-3156-5p	666-672	7mer-1A	-0.01	28	-0.01	0	N/A
hsa-miR-520f-3p	686-692	7mer-m8	-0.18	88	-0.18	2.169	0.25
hsa-miR-302c-3p.2	686-692	7mer-m8	-0.15	86	-0.15	2.169	0.25
hsa-miR-3148	694-701	8mer	-0.03	60	-0.03	0	N/A
hsa-miR-6124	695-701	7mer-1A	-0.01	49	-0.01	0	N/A
hsa-miR-3688-3p	696-703	8mer	-0.03	49	-0.03	0.223	N/A
hsa-miR-548o-3p	703-710	8mer	-0.12	93	-0.12	0.043	N/A
hsa-miR-1323	703-710	8mer	-0.1	92	-0.1	0.043	N/A
hsa-miR-3662	718-724	7mer-1A	-0.01	47	-0.01	0	N/A
hsa-miR-3163	719-726	8mer	-0.03	86	-0.03	0	N/A
hsa-miR-4796-5p	723-730	8mer	-0.13	68	-0.13	0	N/A
hsa-miR-5006-5p	732-738	7mer-m8	-0.1	69	-0.1	0	N/A
hsa-miR-4755-3p	732-738	7mer-1A	-0.01	25	-0.01	0	N/A
hsa-miR-548aq-5p	742-748	7mer-m8	-0.02	53	-0.02	0.043	N/A
hsa-miR-559	742-748	7mer-m8	-0.02	44	-0.02	0.043	N/A
hsa-miR-548as-5p	742-748	7mer-m8	-0.02	43	-0.02	0.043	N/A
hsa-miR-548ap-5p	742-748	7mer-m8	-0.02	42	-0.02	0.043	N/A
hsa-miR-548h-5p	742-748	7mer-m8	-0.02	42	-0.02	0.043	N/A
hsa-miR-548j-5p	742-748	7mer-m8	-0.02	42	-0.02	0.043	N/A
hsa-miR-548c-5p	742-748	7mer-m8	-0.02	41	-0.02	0.043	N/A
hsa-miR-548ak	742-748	7mer-m8	-0.02	41	-0.02	0.043	N/A
hsa-miR-548w	742-748	7mer-m8	-0.02	41	-0.02	0.043	N/A
hsa-miR-548bb-5p	742-748	7mer-m8	-0.02	41	-0.02	0.043	N/A
hsa-miR-548am-5p	742-748	7mer-m8	-0.02	41	-0.02	0.043	N/A
hsa-miR-548d-5p	742-748	7mer-m8	-0.02	41	-0.02	0.043	N/A
hsa-miR-548au-5p	742-748	7mer-m8	-0.02	41	-0.02	0.043	N/A
hsa-miR-548ad-5p	742-748	7mer-m8	-0.02	41	-0.02	0.043	N/A
hsa-miR-548ay-5p	742-748	7mer-m8	-0.02	41	-0.02	0.043	N/A
hsa-miR-548b-5p	742-748	7mer-m8	-0.02	41	-0.02	0.043	N/A
hsa-miR-548ae-5p	742-748	7mer-m8	-0.02	41	-0.02	0.043	N/A
hsa-miR-548o-5p	742-748	7mer-m8	-0.02	41	-0.02	0.043	N/A
hsa-miR-548y	742-748	7mer-m8	-0.02	40	-0.02	0.043	N/A
hsa-miR-548a-5p	742-748	7mer-m8	-0.02	40	-0.02	0.043	N/A
hsa-miR-548i	742-748	7mer-m8	-0.02	40	-0.02	0.043	N/A
hsa-miR-548ab	742-748	7mer-m8	-0.02	39	-0.02	0.043	N/A
hsa-miR-548ar-5p	742-748	7mer-m8	-0.02	39	-0.02	0.043	N/A
hsa-miR-548n	743-750	8mer	-0.03	74	-0.03	0.043	N/A
hsa-miR-548t-5p	744-750	7mer-1A	-0.01	52	-0.01	0.223	N/A
hsa-miR-548az-5p	744-750	7mer-1A	-0.01	51	-0.01	0.223	N/A
hsa-miR-4694-5p	749-755	7mer-m8	-0.16	75	-0.16	0	N/A
hsa-miR-938	752-763	non-canonical	N/A	N/A	N/A	0	N/A
hsa-miR-938	752-763	non-canonical	N/A	N/A	N/A	0	N/A
hsa-miR-548m	753-759	7mer-1A	-0.07	75	-0.07	0	N/A
hsa-miR-6731-3p	761-767	7mer-m8	-0.18	88	-0.18	0	N/A
hsa-miR-8084	765-771	7mer-m8	-0.02	56	-0.02	0	N/A
hsa-miR-548c-3p	769-775	7mer-1A	-0.01	57	-0.01	0.016	N/A
hsa-miR-570-3p	780-786	7mer-1A	-0.19	94	-0.19	0	N/A
hsa-miR-4766-5p	782-788	7mer-1A	-0.01	43	-0.01	0.239	N/A
hsa-miR-4778-5p	785-791	7mer-1A	-0.1	85	-0.1	0	N/A
hsa-miR-6502-3p	796-803	8mer	-0.22	96	-0.22	0	N/A
hsa-miR-3684	798-804	7mer-1A	-0.14	69	-0.14	0	N/A
hsa-miR-6777-3p	804-811	8mer	-0.25	94	-0.25	0	N/A
hsa-miR-5092	807-813	7mer-1A	-0.12	82	-0.12	0	N/A
hsa-miR-5002-3p	817-824	8mer	-0.43	97	-0.43	0	N/A
hsa-miR-943	819-825	7mer-1A	-0.1	79	-0.1	0.016	N/A
hsa-miR-3136-5p	819-825	7mer-1A	-0.1	73	-0.1	0.016	N/A
hsa-miR-4439	819-825	7mer-1A	-0.06	71	-0.06	0.016	N/A
hsa-miR-944	824-830	7mer-m8	-0.02	56	-0.02	0.016	N/A
hsa-miR-1470	835-841	7mer-1A	-0.01	46	-0.01	0	N/A
hsa-miR-4667-3p	835-841	7mer-1A	-0.01	21	-0.01	0	N/A
hsa-miR-2114-5p	837-843	7mer-m8	-0.11	80	-0.11	0	N/A
hsa-miR-7-2-3p	857-863	7mer-m8	-0.02	72	-0.02	0	N/A
hsa-miR-7-1-3p	857-863	7mer-m8	-0.02	72	-0.02	0	N/A
hsa-miR-371a-5p	861-868	8mer	-0.03	82	-0.03	0.284	N/A
hsa-miR-616-5p	862-868	7mer-1A	-0.03	67	-0.03	0.234	N/A
hsa-miR-371b-5p	862-868	7mer-1A	-0.02	53	-0.02	0.234	N/A
hsa-miR-372-5p	862-868	7mer-1A	-0.01	34	-0.01	0.276	N/A
hsa-miR-373-5p	862-868	7mer-1A	-0.01	24	-0.01	0.234	N/A
hsa-miR-6800-3p	865-871	7mer-m8	-0.17	88	-0.17	0	N/A
hsa-miR-323a-3p	886-892	7mer-m8	-0.02	71	-0.02	1.198	N/A
hsa-miR-130a-5p	888-894	7mer-m8	-0.07	72	-0.07	1.244	< 0.1
hsa-miR-23b-3p	888-894	7mer-m8	-0.02	49	-0.02	1.244	< 0.1
hsa-miR-23c	888-894	7mer-m8	-0.02	48	-0.02	1.244	< 0.1
hsa-miR-23a-3p	888-894	7mer-m8	-0.02	38	-0.02	1.244	< 0.1
hsa-miR-6884-3p	891-897	7mer-m8	-0.12	83	-0.12	0	N/A
hsa-miR-6817-5p	894-900	7mer-m8	-0.06	71	-0.06	0	N/A
hsa-miR-4769-3p	894-900	7mer-m8	-0.05	67	-0.05	0	N/A
hsa-miR-6882-3p	896-902	7mer-1A	-0.19	85	-0.19	0	N/A
hsa-miR-4728-3p	898-904	7mer-1A	-0.06	63	-0.06	0	N/A
hsa-miR-5580-3p	907-913	7mer-1A	-0.02	67	-0.02	0	N/A
hsa-miR-7-2-3p	913-919	7mer-m8	-0.02	72	-0.02	0	N/A
hsa-miR-7-1-3p	913-919	7mer-m8	-0.02	72	-0.02	0	N/A
hsa-miR-5003-3p	923-929	7mer-1A	-0.01	46	-0.01	0	N/A
hsa-miR-1-5p	925-931	7mer-m8	-0.04	51	-0.04	0.031	< 0.1
hsa-miR-4504	939-945	7mer-m8	-0.1	73	-0.1	0.016	N/A
hsa-miR-3609	942-949	8mer	-0.03	66	-0.03	0	N/A
hsa-miR-548ah-5p	942-949	8mer	-0.03	64	-0.03	0	N/A
hsa-miR-93-5p	943-949	7mer-1A	-0.05	83	-0.05	2.378	0.13
hsa-miR-4796-3p	943-949	7mer-1A	-0.03	73	-0.03	0	N/A
hsa-miR-20b-5p	943-949	7mer-1A	-0.02	56	-0.02	2.378	0.13
hsa-miR-17-5p	943-949	7mer-1A	-0.02	56	-0.02	2.378	0.13
hsa-miR-106a-5p	943-949	7mer-1A	-0.02	56	-0.02	2.378	0.13
hsa-miR-526b-3p	943-949	7mer-1A	-0.01	49	-0.01	2.378	0.13
hsa-miR-106b-5p	943-949	7mer-1A	-0.01	46	-0.01	2.378	0.13
hsa-miR-519d-3p	943-949	7mer-1A	-0.01	46	-0.01	2.378	0.13
hsa-miR-20a-5p	943-949	7mer-1A	-0.01	46	-0.01	2.378	0.13
hsa-miR-142-5p	944-950	7mer-m8	-0.02	59	-0.02	2.378	< 0.1
hsa-miR-5590-3p	944-950	7mer-m8	-0.02	56	-0.02	2.378	< 0.1
hsa-miR-8075	949-955	7mer-1A	-0.11	63	-0.11	0	N/A
hsa-miR-4728-3p	950-956	7mer-m8	-0.11	80	-0.11	0	N/A
hsa-miR-3920	958-964	7mer-m8	-0.02	33	-0.02	0	N/A
hsa-miR-628-5p	974-980	7mer-m8	-0.16	88	-0.16	0.4	N/A
hsa-miR-93-3p	975-982	8mer	-0.15	88	-0.15	0.375	N/A
hsa-miR-6071	976-983	8mer	-0.15	85	-0.15	0.223	N/A
hsa-miR-3692-5p	976-982	7mer-1A	-0.06	65	-0.06	0.226	N/A
hsa-miR-6828-3p	977-983	7mer-1A	-0.04	61	-0.04	0	N/A
hsa-miR-6738-3p	978-984	7mer-1A	-0.01	32	-0.01	0	N/A
hsa-miR-944	988-994	7mer-1A	-0.01	41	-0.01	0.043	N/A
hsa-miR-4676-3p	999-1005	7mer-1A	-0.01	32	-0.01	2.199	N/A
hsa-miR-452-5p	999-1005	7mer-1A	-0.02	31	-0.02	2.199	N/A
hsa-miR-892c-3p	999-1005	7mer-1A	-0.01	27	-0.01	2.199	N/A
hsa-miR-629-3p	1008-1015	8mer	-0.03	74	-0.03	0	N/A
hsa-miR-4713-5p	1008-1014	7mer-1A	-0.08	59	-0.08	0	N/A
hsa-miR-6867-3p	1008-1014	7mer-1A	-0.04	53	-0.04	0	N/A
hsa-miR-629-5p	1014-1020	7mer-1A	-0.05	57	-0.05	0	N/A
hsa-miR-6839-3p	1014-1020	7mer-m8	-0.02	30	-0.02	0	N/A
hsa-miR-6793-5p	1015-1021	7mer-m8	-0.07	56	-0.07	0.159	N/A
hsa-miR-4263	1021-1028	8mer	-0.03	70	-0.03	0	N/A
hsa-miR-576-5p	1022-1028	7mer-1A	-0.01	37	-0.01	0.031	N/A
hsa-miR-876-5p	1025-1031	7mer-m8	-0.02	51	-0.02	1.413	N/A
hsa-miR-3167	1025-1031	7mer-m8	-0.02	46	-0.02	1.413	N/A
hsa-miR-539-5p	1042-1048	7mer-m8	-0.02	65	-0.02	0.37	N/A
hsa-miR-4311	1045-1051	7mer-m8	-0.02	52	-0.02	0	N/A
hsa-miR-3606-5p	1051-1057	7mer-m8	-0.07	49	-0.07	0	N/A
hsa-miR-7844-5p	1055-1061	7mer-m8	-0.04	80	-0.04	0	N/A
hsa-miR-548ah-3p	1057-1063	7mer-m8	-0.02	67	-0.02	0.031	N/A
hsa-miR-548aq-3p	1057-1063	7mer-m8	-0.02	67	-0.02	0.031	N/A
hsa-miR-548ae-3p	1057-1063	7mer-m8	-0.02	67	-0.02	0.031	N/A
hsa-miR-548am-3p	1057-1063	7mer-m8	-0.02	67	-0.02	0.031	N/A
hsa-miR-548x-3p	1057-1063	7mer-m8	-0.02	67	-0.02	0.031	N/A
hsa-miR-548aj-3p	1057-1063	7mer-m8	-0.02	67	-0.02	0.031	N/A
hsa-miR-548j-3p	1057-1063	7mer-m8	-0.02	67	-0.02	0.031	N/A
hsa-miR-4635	1064-1070	7mer-1A	-0.04	76	-0.04	0	N/A
hsa-miR-1193	1072-1078	7mer-m8	-0.16	88	-0.16	0.115	N/A
hsa-miR-370-5p	1072-1078	7mer-m8	-0.12	83	-0.12	0.115	N/A
hsa-miR-6799-5p	1075-1081	7mer-m8	-0.02	53	-0.02	0	N/A
hsa-miR-181d-3p	1079-1085	7mer-m8	-0.26	82	-0.26	0	N/A
hsa-miR-589-3p	1084-1090	7mer-m8	-0.02	30	-0.02	0.223	N/A
hsa-miR-4520-3p	1088-1094	7mer-m8	-0.17	86	-0.17	0	N/A
hsa-miR-7158-3p	1095-1101	7mer-m8	-0.02	39	-0.02	0	N/A
hsa-miR-548ao-3p	1127-1133	7mer-1A	-0.16	89	-0.16	0	N/A
hsa-miR-3667-5p	1127-1133	7mer-1A	-0.02	42	-0.02	0	N/A
hsa-miR-208a-3p	1128-1134	7mer-1A	-0.01	27	-0.01	1.324	< 0.1
hsa-miR-208b-3p	1128-1134	7mer-1A	-0.01	26	-0.01	1.324	< 0.1
hsa-miR-499a-5p	1128-1134	7mer-1A	-0.01	19	-0.01	1.324	< 0.1
hsa-miR-3658	1129-1135	7mer-1A	-0.01	24	-0.01	0	N/A
hsa-miR-7856-5p	1130-1136	7mer-1A	-0.01	40	-0.01	0	N/A
hsa-miR-8087	1135-1141	7mer-m8	-0.02	57	-0.02	0	N/A
hsa-miR-7-5p	1137-1143	7mer-m8	-0.14	88	-0.14	0.023	< 0.1
hsa-miR-488-3p	1156-1162	7mer-1A	-0.01	38	-0.01	1.069	N/A
hsa-miR-510-3p	1157-1163	7mer-1A	-0.01	43	-0.01	0	N/A
hsa-miR-6888-5p	1164-1170	7mer-m8	-0.09	85	-0.09	0	N/A
hsa-miR-4784	1165-1172	8mer	-0.16	84	-0.16	0	N/A
hsa-miR-3150b-3p	1165-1172	8mer	-0.16	84	-0.16	0	N/A
hsa-miR-4689	1166-1172	7mer-m8	-0.11	75	-0.11	0	N/A
hsa-miR-6858-5p	1166-1172	7mer-m8	-0.05	67	-0.05	0	N/A
hsa-miR-7162-3p	1168-1174	7mer-1A	-0.01	41	-0.01	0	N/A
hsa-miR-4649-3p	1168-1174	7mer-1A	-0.01	41	-0.01	0	N/A
hsa-miR-3921	1169-1175	7mer-m8	-0.04	60	-0.04	0.159	N/A
hsa-miR-4653-5p	1169-1175	7mer-m8	-0.04	59	-0.04	0.159	N/A
hsa-miR-5691	1171-1178	8mer	-0.1	74	-0.1	0	N/A
hsa-miR-6805-3p	1171-1178	8mer	-0.07	69	-0.07	0	N/A
hsa-miR-3194-3p	1171-1177	7mer-1A	-0.01	30	-0.01	0	N/A
hsa-miR-302f	1174-1180	7mer-m8	-0.02	29	-0.02	0.016	N/A
hsa-miR-4766-3p	1178-1185	8mer	-0.06	64	-0.06	0	N/A
hsa-miR-3942-5p	1178-1184	7mer-1A	-0.04	54	-0.04	0	N/A
hsa-miR-3908	1178-1184	7mer-1A	-0.01	48	-0.01	0	N/A
hsa-miR-4703-5p	1178-1184	7mer-1A	-0.01	25	-0.01	0	N/A
hsa-miR-3926	1186-1192	7mer-m8	-0.13	80	-0.13	0	N/A
hsa-miR-1972	1188-1195	8mer	-0.21	92	-0.21	0	N/A
hsa-miR-4650-5p	1189-1195	7mer-1A	-0.07	74	-0.07	0	N/A
hsa-miR-506-5p	1191-1197	7mer-m8	-0.02	48	-0.02	0.031	N/A
hsa-miR-10b-3p	1194-1200	7mer-m8	-0.02	51	-0.02	0	N/A
hsa-miR-1297	1204-1210	7mer-1A	-0.08	50	-0.08	2.078	< 0.1
hsa-miR-26b-5p	1204-1210	7mer-1A	-0.08	50	-0.08	2.078	< 0.1
hsa-miR-26a-5p	1204-1210	7mer-1A	-0.07	46	-0.07	2.078	< 0.1
hsa-miR-4465	1204-1210	7mer-1A	-0.07	44	-0.07	2.078	< 0.1
hsa-miR-6823-5p	1209-1215	7mer-m8	-0.1	76	-0.1	0	N/A
hsa-miR-7151-3p	1212-1218	7mer-1A	-0.01	27	-0.01	0	N/A
hsa-miR-5095	1212-1218	7mer-1A	-0.01	26	-0.01	0	N/A
hsa-miR-600	1213-1219	7mer-m8	-0.02	32	-0.02	0.016	N/A
hsa-miR-3607-3p	1221-1227	7mer-1A	-0.03	57	-0.03	0	N/A
hsa-miR-3686	1221-1228	8mer	-0.03	37	-0.03	0	N/A
hsa-miR-148b-5p	1224-1231	8mer	-0.08	77	-0.08	0	N/A
hsa-miR-6874-3p	1224-1231	8mer	-0.07	74	-0.07	0	N/A
hsa-miR-3168	1225-1231	7mer-1A	-0.01	37	-0.01	0	N/A
hsa-miR-5584-3p	1225-1231	7mer-1A	-0.01	32	-0.01	0	N/A
hsa-miR-129-1-3p	1231-1237	7mer-1A	-0.13	83	-0.13	2.36	0.17
hsa-miR-129-2-3p	1231-1237	7mer-1A	-0.13	83	-0.13	2.36	0.17
hsa-miR-6779-3p	1231-1237	7mer-1A	-0.08	70	-0.08	0.226	N/A
hsa-miR-4687-5p	1231-1237	7mer-1A	-0.05	69	-0.05	0	N/A
hsa-miR-3651	1232-1238	7mer-m8	-0.25	90	-0.25	0	N/A
hsa-miR-3121-3p	1235-1241	7mer-1A	-0.01	35	-0.01	0.016	N/A
hsa-miR-5680	1248-1254	7mer-m8	-0.02	68	-0.02	0	N/A
hsa-miR-3185	1251-1257	7mer-1A	-0.05	69	-0.05	0	N/A
hsa-miR-4724-5p	1254-1260	7mer-1A	-0.01	49	-0.01	0	N/A
hsa-miR-8084	1259-1265	7mer-m8	-0.02	56	-0.02	0	N/A
hsa-miR-450b-5p	1277-1283	7mer-m8	-0.02	36	-0.02	0	N/A
hsa-miR-6844	1280-1286	7mer-1A	-0.01	30	-0.01	0	N/A
hsa-miR-627-3p	1283-1289	7mer-m8	-0.02	38	-0.02	0	N/A
hsa-miR-6832-3p	1285-1292	8mer	-0.05	65	-0.05	0	N/A
hsa-miR-204-5p	1286-1293	8mer	-0.03	53	-0.03	1.575	< 0.1
hsa-miR-211-5p	1286-1293	8mer	-0.03	53	-0.03	1.575	< 0.1
hsa-miR-4755-5p	1287-1293	7mer-m8	-0.03	59	-0.03	0	N/A
hsa-miR-623	1287-1293	7mer-1A	-0.04	53	-0.04	0	N/A
hsa-miR-5006-3p	1287-1293	7mer-m8	-0.02	46	-0.02	0	N/A
hsa-miR-3938	1288-1294	7mer-m8	-0.03	36	-0.03	0.031	N/A
hsa-miR-5588-3p	1294-1300	7mer-m8	-0.11	71	-0.11	0	N/A
hsa-miR-520d-5p	1302-1309	8mer	-0.03	80	-0.03	0.031	N/A
hsa-miR-524-5p	1302-1309	8mer	-0.03	78	-0.03	0.031	N/A
hsa-miR-552-3p	1309-1315	7mer-1A	-0.05	53	-0.05	0.016	N/A
hsa-miR-3912-5p	1319-1325	7mer-1A	-0.16	88	-0.16	0	N/A
hsa-miR-6755-3p	1321-1327	7mer-1A	-0.14	66	-0.14	0	N/A
hsa-miR-1267	1323-1329	7mer-1A	-0.11	76	-0.11	0.016	N/A
hsa-miR-367-5p	1323-1329	7mer-1A	-0.01	30	-0.01	0.306	N/A
hsa-miR-4729	1323-1334	non-canonical	N/A	N/A	N/A	0	N/A
hsa-miR-4729	1323-1334	non-canonical	N/A	N/A	N/A	0	N/A
hsa-miR-4445-5p	1331-1342	non-canonical	N/A	N/A	N/A	0	N/A
hsa-miR-4445-5p	1331-1342	non-canonical	N/A	N/A	N/A	0	N/A
hsa-miR-4775	1335-1346	non-canonical	N/A	N/A	N/A	0	N/A
hsa-miR-4775	1335-1346	non-canonical	N/A	N/A	N/A	0	N/A
hsa-miR-129-5p	1339-1345	7mer-1A	-0.01	47	-0.01	0.821	< 0.1
hsa-miR-548aq-5p	1356-1362	7mer-m8	-0.02	53	-0.02	0.043	N/A
hsa-miR-559	1356-1362	7mer-m8	-0.02	44	-0.02	0.043	N/A
hsa-miR-548as-5p	1356-1362	7mer-m8	-0.02	43	-0.02	0.043	N/A
hsa-miR-548j-5p	1356-1362	7mer-m8	-0.02	42	-0.02	0.043	N/A
hsa-miR-548ap-5p	1356-1362	7mer-m8	-0.02	42	-0.02	0.043	N/A
hsa-miR-548h-5p	1356-1362	7mer-m8	-0.02	42	-0.02	0.043	N/A
hsa-miR-548ak	1356-1362	7mer-m8	-0.02	41	-0.02	0.043	N/A
hsa-miR-548w	1356-1362	7mer-m8	-0.02	41	-0.02	0.043	N/A
hsa-miR-548bb-5p	1356-1362	7mer-m8	-0.02	41	-0.02	0.043	N/A
hsa-miR-548ae-5p	1356-1362	7mer-m8	-0.02	41	-0.02	0.043	N/A
hsa-miR-548b-5p	1356-1362	7mer-m8	-0.02	41	-0.02	0.043	N/A
hsa-miR-548ad-5p	1356-1362	7mer-m8	-0.02	41	-0.02	0.043	N/A
hsa-miR-548c-5p	1356-1362	7mer-m8	-0.02	41	-0.02	0.043	N/A
hsa-miR-548o-5p	1356-1362	7mer-m8	-0.02	41	-0.02	0.043	N/A
hsa-miR-548am-5p	1356-1362	7mer-m8	-0.02	41	-0.02	0.043	N/A
hsa-miR-548d-5p	1356-1362	7mer-m8	-0.02	41	-0.02	0.043	N/A
hsa-miR-548ay-5p	1356-1362	7mer-m8	-0.02	41	-0.02	0.043	N/A
hsa-miR-548au-5p	1356-1362	7mer-m8	-0.02	41	-0.02	0.043	N/A
hsa-miR-548a-5p	1356-1362	7mer-m8	-0.02	40	-0.02	0.043	N/A
hsa-miR-548y	1356-1362	7mer-m8	-0.02	40	-0.02	0.043	N/A
hsa-miR-548i	1356-1362	7mer-m8	-0.02	40	-0.02	0.043	N/A
hsa-miR-548ar-5p	1356-1362	7mer-m8	-0.02	39	-0.02	0.043	N/A
hsa-miR-548ab	1356-1362	7mer-m8	-0.02	39	-0.02	0.043	N/A
hsa-miR-548n	1357-1364	8mer	-0.03	74	-0.03	0.043	N/A
hsa-miR-548t-5p	1358-1364	7mer-1A	-0.01	52	-0.01	0	N/A
hsa-miR-548az-5p	1358-1364	7mer-1A	-0.01	51	-0.01	0	N/A
hsa-miR-3154	1365-1371	7mer-m8	-0.08	74	-0.08	0.043	N/A
hsa-miR-5695	1370-1376	7mer-m8	-0.1	79	-0.1	0	N/A
hsa-miR-3145-5p	1371-1377	7mer-m8	-0.08	74	-0.08	0	N/A
hsa-miR-4305	1376-1382	7mer-1A	-0.15	70	-0.15	0	N/A
hsa-miR-523-5p	1377-1383	7mer-1A	-0.01	32	-0.01	0.043	N/A
hsa-miR-519b-5p	1377-1383	7mer-1A	-0.01	32	-0.01	0.043	N/A
hsa-miR-519c-5p	1377-1383	7mer-1A	-0.01	32	-0.01	0.043	N/A
hsa-miR-518e-5p	1377-1383	7mer-1A	-0.01	32	-0.01	0.043	N/A
hsa-miR-522-5p	1377-1383	7mer-1A	-0.01	32	-0.01	0.043	N/A
hsa-miR-519a-5p	1377-1383	7mer-1A	-0.01	32	-0.01	0.043	N/A
hsa-miR-518f-5p	1377-1383	7mer-1A	-0.01	30	-0.01	0.043	N/A
hsa-miR-520c-5p	1377-1383	7mer-1A	-0.01	30	-0.01	0.043	N/A
hsa-miR-526a	1377-1383	7mer-1A	-0.01	30	-0.01	0.043	N/A
hsa-miR-518d-5p	1377-1383	7mer-1A	-0.01	30	-0.01	0.043	N/A
hsa-miR-4777-5p	1377-1383	7mer-1A	-0.01	27	-0.01	0	N/A
hsa-miR-130a-5p	1382-1388	7mer-m8	-0.02	41	-0.02	1.42	< 0.1
hsa-miR-23b-3p	1382-1388	7mer-m8	-0.02	39	-0.02	1.42	< 0.1
hsa-miR-23a-3p	1382-1388	7mer-m8	-0.02	38	-0.02	1.42	< 0.1
hsa-miR-23c	1382-1388	7mer-m8	-0.02	37	-0.02	1.42	< 0.1
hsa-miR-6773-3p	1385-1392	8mer	-0.14	84	-0.14	0	N/A
hsa-miR-215-3p	1386-1392	7mer-1A	-0.01	43	-0.01	0.031	N/A
hsa-miR-6888-3p	1387-1393	7mer-1A	-0.06	67	-0.06	0	N/A
hsa-miR-4743-3p	1387-1393	7mer-m8	-0.02	67	-0.02	0	N/A
hsa-miR-152-5p	1389-1395	7mer-m8	-0.08	56	-0.08	0.031	N/A
hsa-miR-6803-5p	1393-1400	8mer	-0.21	87	-0.21	0	N/A
hsa-miR-6751-5p	1393-1400	8mer	-0.2	86	-0.2	0	N/A
hsa-miR-6835-5p	1393-1399	7mer-1A	-0.16	62	-0.16	0	N/A
hsa-miR-6842-5p	1393-1399	7mer-1A	-0.1	36	-0.1	0	N/A
hsa-miR-6752-5p	1393-1399	7mer-1A	-0.05	32	-0.05	0	N/A
hsa-miR-7110-5p	1393-1399	7mer-1A	-0.06	26	-0.06	0	N/A
hsa-miR-1275	1394-1400	7mer-1A	-0.12	76	-0.12	0.016	N/A
hsa-miR-7109-5p	1394-1400	7mer-1A	-0.12	68	-0.12	0	N/A
hsa-miR-4665-5p	1394-1400	7mer-1A	-0.12	67	-0.12	0.016	N/A
hsa-miR-450a-2-3p	1395-1401	7mer-1A	-0.06	39	-0.06	0.031	N/A
hsa-miR-5572	1395-1401	7mer-1A	-0.01	26	-0.01	0	N/A
hsa-miR-4260	1395-1401	7mer-1A	-0.01	26	-0.01	0	N/A
hsa-miR-3121-5p	1398-1404	7mer-1A	-0.01	37	-0.01	0	N/A
hsa-miR-3124-3p	1401-1407	7mer-m8	-0.03	54	-0.03	0	N/A
hsa-miR-8083	1405-1411	7mer-m8	-0.02	35	-0.02	0	N/A
hsa-miR-1286	1407-1414	8mer	-0.19	92	-0.19	0.016	N/A
hsa-miR-4722-5p	1408-1414	7mer-1A	-0.01	26	-0.01	0	N/A
hsa-miR-873-5p.2	1408-1414	7mer-1A	-0.02	25	-0.02	0.888	N/A
hsa-miR-3944-5p	1410-1416	7mer-1A	-0.01	38	-0.01	0	N/A
hsa-miR-143-5p	1410-1416	7mer-1A	-0.01	28	-0.01	0	N/A
hsa-miR-4261	1423-1430	8mer	-0.1	74	-0.1	0	N/A
hsa-miR-3978	1425-1431	7mer-1A	-0.01	49	-0.01	0	N/A
hsa-miR-7850-5p	1427-1433	7mer-1A	-0.01	52	-0.01	0	N/A
hsa-miR-2052	1429-1435	7mer-1A	-0.06	65	-0.06	0	N/A
hsa-miR-19b-1-5p	1429-1435	7mer-1A	-0.01	34	-0.01	0.031	N/A
hsa-miR-19a-5p	1429-1435	7mer-1A	-0.01	34	-0.01	0.031	N/A
hsa-miR-19b-2-5p	1429-1435	7mer-1A	-0.01	34	-0.01	0.031	N/A
hsa-miR-4307	1430-1436	7mer-m8	-0.02	43	-0.02	0	N/A
hsa-miR-33a-3p	1431-1437	7mer-m8	-0.02	49	-0.02	0	N/A
hsa-miR-4731-3p	1441-1447	7mer-1A	-0.01	48	-0.01	0	N/A
hsa-miR-4801	1441-1447	7mer-1A	-0.01	42	-0.01	0	N/A
hsa-miR-466	1442-1448	7mer-1A	-0.08	81	-0.08	0	N/A
hsa-miR-3941	1442-1448	7mer-1A	-0.01	39	-0.01	0	N/A
hsa-miR-4672	1442-1448	7mer-1A	-0.01	32	-0.01	0	N/A
hsa-miR-8083	1447-1453	7mer-m8	-0.08	75	-0.08	0	N/A
hsa-miR-3660	1454-1460	7mer-1A	-0.1	74	-0.1	0.016	N/A
hsa-miR-4526	1454-1460	7mer-1A	-0.04	73	-0.04	0.016	N/A
hsa-miR-6730-3p	1454-1460	7mer-1A	-0.05	71	-0.05	0	N/A
hsa-miR-6719-3p	1454-1460	7mer-1A	-0.06	70	-0.06	0	N/A
hsa-miR-4256	1455-1461	7mer-1A	-0.06	58	-0.06	0	N/A
hsa-miR-4762-3p	1456-1462	7mer-1A	-0.01	35	-0.01	0	N/A
hsa-miR-664b-3p	1460-1466	7mer-1A	-0.01	42	-0.01	0.043	N/A
hsa-miR-579-3p	1460-1466	7mer-1A	-0.01	41	-0.01	0.043	N/A
hsa-miR-5696	1460-1466	7mer-1A	-0.01	34	-0.01	0	N/A
hsa-miR-664a-3p	1461-1467	7mer-m8	-0.02	49	-0.02	0.287	N/A
hsa-miR-5186	1465-1471	7mer-1A	-0.02	31	-0.02	0	N/A
hsa-miR-4461	1467-1473	7mer-m8	-0.02	29	-0.02	0	N/A
hsa-miR-4475	1473-1479	7mer-1A	-0.14	88	-0.14	0	N/A
hsa-miR-6892-5p	1473-1479	7mer-m8	-0.12	76	-0.12	0	N/A
hsa-miR-1284	1480-1486	7mer-1A	-0.18	83	-0.18	0.016	N/A
hsa-miR-6783-5p	1488-1494	7mer-m8	-0.17	84	-0.17	0	N/A
hsa-miR-3936	1490-1496	7mer-1A	-0.09	74	-0.09	0	N/A
hsa-miR-7153-3p	1497-1503	7mer-1A	-0.07	75	-0.07	0	N/A
hsa-miR-4714-3p	1504-1510	7mer-m8	-0.02	35	-0.02	0	N/A
hsa-miR-196a-3p	1507-1513	7mer-1A	-0.1	60	-0.1	0	N/A
hsa-miR-183-5p.1	1509-1515	7mer-1A	-0.01	31	-0.01	1.058	< 0.1
hsa-miR-5583-3p	1511-1517	7mer-m8	-0.02	66	-0.02	0	N/A
hsa-miR-5589-3p	1519-1526	8mer	-0.21	91	-0.21	0	N/A
hsa-miR-4793-3p	1522-1528	7mer-1A	-0.12	88	-0.12	0	N/A
hsa-miR-3130-3p	1522-1528	7mer-1A	-0.02	68	-0.02	0	N/A
hsa-miR-4668-3p	1527-1533	7mer-1A	-0.01	56	-0.01	0	N/A
hsa-miR-3646	1536-1543	8mer	-0.03	77	-0.03	0	N/A
hsa-miR-1252-3p	1537-1543	7mer-1A	-0.01	53	-0.01	0	N/A
hsa-miR-339-3p	1548-1554	7mer-m8	-0.31	84	-0.31	0	N/A
hsa-miR-527	1563-1569	7mer-m8	-0.02	54	-0.02	0.016	N/A
hsa-miR-518a-5p	1563-1569	7mer-m8	-0.02	54	-0.02	0.016	N/A
hsa-miR-1288-3p	1567-1574	8mer	-0.21	87	-0.21	0.043	N/A
hsa-miR-4740-5p	1568-1574	7mer-1A	-0.08	57	-0.08	0	N/A
hsa-miR-4515	1568-1574	7mer-1A	-0.04	40	-0.04	0	N/A
hsa-miR-1269a	1568-1574	7mer-m8	-0.02	29	-0.02	0	N/A
hsa-miR-1269b	1568-1574	7mer-m8	-0.02	28	-0.02	0	N/A
hsa-miR-378d	1569-1575	7mer-m8	-0.02	27	-0.02	0.588	N/A
hsa-miR-378h	1569-1575	7mer-m8	-0.02	27	-0.02	0.588	N/A
hsa-miR-378i	1569-1575	7mer-m8	-0.02	27	-0.02	0.588	N/A
hsa-miR-378c	1569-1575	7mer-m8	-0.02	27	-0.02	0.588	N/A
hsa-miR-378f	1569-1575	7mer-m8	-0.02	27	-0.02	0.588	N/A
hsa-miR-378e	1569-1575	7mer-m8	-0.02	27	-0.02	0.588	N/A
hsa-miR-378b	1569-1575	7mer-m8	-0.02	27	-0.02	0.588	N/A
hsa-miR-422a	1569-1575	7mer-m8	-0.02	27	-0.02	0.588	N/A
hsa-miR-378a-3p	1569-1575	7mer-m8	-0.02	27	-0.02	0.588	N/A
hsa-miR-3652	1571-1578	8mer	-0.05	58	-0.05	0	N/A
hsa-miR-4430	1571-1578	8mer	-0.05	55	-0.05	0	N/A
hsa-miR-6842-3p	1572-1578	7mer-m8	-0.11	69	-0.11	0	N/A
hsa-miR-5787	1572-1578	7mer-1A	-0.01	31	-0.01	0	N/A
hsa-miR-4505	1572-1578	7mer-1A	-0.02	28	-0.02	0	N/A
hsa-miR-4474-3p	1574-1580	7mer-m8	-0.07	59	-0.07	0	N/A
hsa-miR-8066	1577-1583	7mer-1A	-0.01	25	-0.01	0	N/A
hsa-miR-6795-3p	1584-1590	7mer-1A	-0.12	79	-0.12	0	N/A
hsa-miR-6826-3p	1584-1590	7mer-m8	-0.14	77	-0.14	0	N/A
hsa-miR-6887-3p	1584-1590	7mer-1A	-0.01	23	-0.01	0	N/A
hsa-miR-6749-3p	1587-1594	8mer	-0.26	91	-0.26	0	N/A
hsa-miR-4691-5p	1588-1594	7mer-1A	-0.08	73	-0.08	0	N/A
hsa-miR-6792-3p	1588-1594	7mer-1A	-0.09	65	-0.09	0	N/A
hsa-miR-4326	1589-1595	7mer-m8	-0.05	57	-0.05	0	N/A
hsa-miR-6070	1591-1598	8mer	-0.41	91	-0.41	0	N/A
hsa-miR-34c-3p	1598-1604	7mer-1A	-0.03	42	-0.03	0.043	N/A
hsa-miR-16-2-3p	1602-1608	7mer-1A	-0.01	28	-0.01	0.031	N/A
hsa-miR-195-3p	1602-1608	7mer-1A	-0.01	28	-0.01	0.031	N/A
hsa-miR-15b-3p	1606-1612	7mer-1A	-0.07	75	-0.07	0.031	N/A
hsa-miR-3662	1615-1622	8mer	-0.03	87	-0.03	0	N/A
hsa-miR-6834-3p	1625-1632	8mer	-0.15	80	-0.15	0	N/A
hsa-miR-3691-3p	1632-1638	7mer-1A	-0.02	57	-0.02	0	N/A
hsa-miR-4297	1636-1643	8mer	-0.18	82	-0.18	0	N/A
hsa-miR-5581-5p	1636-1643	8mer	-0.17	80	-0.17	0	N/A
hsa-miR-5001-3p	1639-1646	8mer	-0.13	82	-0.13	0	N/A
hsa-miR-4727-5p	1640-1646	7mer-1A	-0.17	83	-0.17	0	N/A
hsa-miR-6738-3p	1640-1646	7mer-m8	-0.02	48	-0.02	0	N/A
hsa-miR-6874-3p	1642-1648	7mer-m8	-0.02	45	-0.02	0	N/A
hsa-miR-148b-5p	1642-1648	7mer-m8	-0.02	42	-0.02	0	N/A
hsa-miR-148a-5p	1643-1649	7mer-m8	-0.02	37	-0.02	0.031	N/A
hsa-miR-15b-5p	1649-1655	7mer-m8	-0.02	35	-0.02	0.693	< 0.1
hsa-miR-15a-5p	1649-1655	7mer-m8	-0.02	35	-0.02	0.693	< 0.1
hsa-miR-424-5p	1649-1655	7mer-m8	-0.02	28	-0.02	0.693	< 0.1
hsa-miR-497-5p	1649-1655	7mer-m8	-0.02	28	-0.02	0.693	< 0.1
hsa-miR-16-5p	1649-1655	7mer-m8	-0.02	27	-0.02	0.693	< 0.1
hsa-miR-195-5p	1649-1655	7mer-m8	-0.02	27	-0.02	0.693	< 0.1
hsa-miR-6838-5p	1649-1655	7mer-m8	-0.02	23	-0.02	0.693	< 0.1
hsa-miR-6793-3p	1661-1667	7mer-1A	-0.01	39	-0.01	0	N/A
hsa-miR-6749-3p	1664-1670	7mer-m8	-0.07	56	-0.07	0	N/A
hsa-miR-6852-3p	1666-1672	7mer-1A	-0.01	14	-0.01	0	N/A
hsa-miR-3909	1666-1672	7mer-1A	-0.01	10	-0.01	0	N/A
hsa-miR-6753-3p	1670-1676	7mer-m8	-0.03	33	-0.03	0	N/A
hsa-miR-7107-3p	1670-1676	7mer-m8	-0.02	28	-0.02	0	N/A
hsa-miR-128-3p	1679-1685	7mer-1A	-0.06	69	-0.06	0.115	< 0.1
hsa-miR-3681-3p	1679-1685	7mer-1A	-0.06	67	-0.06	0.115	< 0.1
hsa-miR-216a-3p	1679-1685	7mer-1A	-0.05	64	-0.05	0.115	< 0.1
hsa-miR-27a-3p	1679-1685	7mer-m8	-0.02	47	-0.02	0.115	< 0.1
hsa-miR-27b-3p	1679-1685	7mer-m8	-0.02	46	-0.02	0.115	< 0.1
hsa-miR-4704-3p	1682-1688	7mer-m8	-0.11	81	-0.11	0	N/A
hsa-miR-361-5p	1694-1701	8mer	-0.14	81	-0.14	0.713	N/A
hsa-miR-2115-3p	1694-1700	7mer-1A	-0.09	75	-0.09	0.159	N/A
hsa-miR-374a-3p	1695-1701	7mer-m8	-0.02	46	-0.02	0.031	N/A
hsa-miR-487a-5p	1698-1704	7mer-m8	-0.02	49	-0.02	0.031	N/A
hsa-miR-487b-5p	1698-1704	7mer-m8	-0.02	49	-0.02	0.031	N/A
hsa-miR-224-3p	1701-1707	7mer-m8	-0.02	54	-0.02	0.043	N/A
hsa-miR-522-3p	1701-1707	7mer-m8	-0.02	53	-0.02	0.043	N/A
hsa-miR-4719	1704-1711	8mer	-0.03	70	-0.03	0	N/A
hsa-miR-513b-5p	1706-1712	7mer-1A	-0.02	47	-0.02	0.043	N/A
hsa-miR-16-1-3p	1711-1718	8mer	-0.1	80	-0.1	0.031	N/A
hsa-miR-222-5p	1713-1719	7mer-1A	-0.08	67	-0.08	0	N/A
hsa-miR-30d-3p	1714-1720	7mer-m8	-0.02	54	-0.02	0.511	N/A
hsa-miR-30e-3p	1714-1720	7mer-m8	-0.02	54	-0.02	0.511	N/A
hsa-miR-30a-3p	1714-1720	7mer-m8	-0.02	54	-0.02	0.511	N/A
hsa-miR-205-3p	1715-1721	7mer-m8	-0.02	69	-0.02	0	N/A
hsa-miR-935	1733-1740	8mer	-0.06	77	-0.06	0.016	N/A
hsa-miR-5094	1736-1742	7mer-1A	-0.07	63	-0.07	0	N/A
hsa-miR-361-5p	1737-1743	7mer-1A	-0.06	54	-0.06	0.939	N/A
hsa-miR-374a-3p	1737-1743	7mer-m8	-0.02	46	-0.02	0.031	N/A
hsa-miR-101-5p	1739-1745	7mer-m8	-0.04	71	-0.04	0	N/A
hsa-miR-2278	1744-1751	8mer	-0.12	90	-0.12	0.159	N/A
hsa-miR-1303	1747-1753	7mer-1A	-0.01	14	-0.01	0.016	N/A
hsa-miR-501-5p	1751-1757	7mer-m8	-0.02	31	-0.02	0	N/A
hsa-miR-580-5p	1756-1762	7mer-1A	-0.01	38	-0.01	0	N/A
hsa-miR-4310	1769-1775	7mer-1A	-0.01	41	-0.01	0	N/A
hsa-miR-7157-5p	1769-1775	7mer-1A	-0.01	37	-0.01	0	N/A
hsa-miR-4291	1770-1776	7mer-1A	-0.05	57	-0.05	0	N/A
hsa-miR-205-3p	1772-1778	7mer-m8	-0.02	69	-0.02	0	N/A
hsa-miR-4662a-3p	1783-1789	7mer-1A	-0.03	56	-0.02	0	N/A
hsa-miR-4477a	1786-1792	7mer-m8	-0.02	64	-0.02	0	N/A
hsa-miR-496.2	1788-1794	7mer-1A	-0.01	29	-0.01	0.763	N/A
hsa-miR-4742-3p	1789-1795	7mer-m8	-0.02	33	-0.02	0	N/A
hsa-miR-140-3p.2	1796-1802	7mer-1A	-0.01	30	-0.01	0.19	< 0.1
hsa-miR-5571-5p	1804-1811	8mer	-0.03	81	-0.03	0	N/A
hsa-miR-6809-3p	1819-1825	7mer-m8	-0.02	49	-0.02	0	N/A
hsa-miR-4753-3p	1819-1825	7mer-1A	-0.01	28	-0.01	0	N/A
hsa-miR-5571-5p	1821-1827	7mer-m8	-0.02	69	-0.02	0	N/A
hsa-miR-6834-3p	1830-1836	7mer-1A	-0.07	64	-0.06	0	N/A
hsa-miR-3926	1843-1849	7mer-m8	-0.02	20	-0.02	0	N/A
hsa-miR-6845-5p	1845-1852	8mer	-0.43	97	-0.38	0.031	N/A
hsa-miR-6762-5p	1845-1852	8mer	-0.46	97	-0.4	0.031	N/A
hsa-miR-1227-5p	1846-1853	8mer	-0.18	87	-0.16	0.031	N/A
hsa-miR-128-1-5p	1846-1852	7mer-1A	-0.14	70	-0.12	0.031	N/A
hsa-miR-128-2-5p	1846-1852	7mer-1A	-0.09	68	-0.08	0.031	N/A
hsa-miR-4260	1847-1853	7mer-m8	-0.08	65	-0.07	0	N/A
hsa-miR-16-1-3p	1852-1858	7mer-m8	-0.02	39	-0.02	0.031	N/A
hsa-miR-2278	1856-1862	7mer-m8	-0.06	80	-0.05	0	N/A
hsa-miR-4424	1862-1869	8mer	-0.03	22	-0.03	0	N/A
hsa-miR-1252-3p	1866-1872	7mer-m8	-0.02	64	-0.02	0	N/A
hsa-miR-3662	1867-1873	7mer-m8	-0.02	64	-0.02	0	N/A
hsa-miR-3148	1870-1876	7mer-1A	-0.17	96	-0.15	0	N/A
hsa-miR-6124	1870-1876	7mer-1A	-0.04	89	-0.04	0	N/A
hsa-miR-875-3p	1871-1877	7mer-m8	-0.06	70	-0.06	0.031	N/A
hsa-miR-320e	1874-1881	8mer	-0.3	97	-0.27	0	N/A
hsa-miR-548p	1885-1891	7mer-1A	-0.01	30	-0.01	0.016	N/A
hsa-miR-3121-3p	1889-1895	7mer-1A	-0.01	35	-0.01	0.016	N/A
hsa-miR-6512-5p	1896-1902	7mer-1A	-0.01	17	-0.01	0	N/A
hsa-miR-24-2-5p	1900-1906	7mer-1A	-0.06	33	-0.05	0	N/A
hsa-miR-24-1-5p	1900-1906	7mer-1A	-0.06	33	-0.05	0	N/A
hsa-miR-548q	1904-1910	7mer-m8	-0.02	59	-0.02	0	N/A
hsa-miR-138-5p	1905-1911	7mer-m8	-0.03	34	-0.02	0.093	< 0.1
hsa-miR-302c-3p.2	1913-1919	7mer-m8	-0.04	61	-0.04	0.093	< 0.1
hsa-miR-520f-3p	1913-1919	7mer-m8	-0.02	41	-0.02	0.093	< 0.1
hsa-miR-520d-3p	1914-1920	7mer-m8	-0.04	67	-0.04	0.123	< 0.1
hsa-miR-302e	1914-1920	7mer-m8	-0.03	63	-0.03	0.123	< 0.1
hsa-miR-520a-3p	1914-1920	7mer-m8	-0.02	55	-0.02	0.123	< 0.1
hsa-miR-302c-3p.1	1914-1920	7mer-m8	-0.02	54	-0.02	0.123	< 0.1
hsa-miR-302d-3p	1914-1920	7mer-m8	-0.02	54	-0.02	0.123	< 0.1
hsa-miR-302a-3p	1914-1920	7mer-m8	-0.02	54	-0.02	0.123	< 0.1
hsa-miR-302b-3p	1914-1920	7mer-m8	-0.02	54	-0.02	0.123	< 0.1
hsa-miR-373-3p	1914-1920	7mer-m8	-0.02	36	-0.02	0.123	< 0.1
hsa-miR-520e	1914-1920	7mer-m8	-0.02	28	-0.02	0.123	< 0.1
hsa-miR-520b	1914-1920	7mer-m8	-0.02	27	-0.02	0.123	< 0.1
hsa-miR-372-3p	1914-1920	7mer-m8	-0.02	27	-0.02	0.123	< 0.1
hsa-miR-520c-3p	1914-1920	7mer-m8	-0.02	27	-0.02	0.123	< 0.1
hsa-miR-520f-3p	1923-1930	8mer	-0.09	79	-0.08	1.2	0.1
hsa-miR-302c-3p.2	1923-1930	8mer	-0.08	76	-0.07	1.2	0.1
hsa-miR-4473	1924-1931	8mer	-0.21	81	-0.19	0	N/A
hsa-miR-512-3p	1924-1930	7mer-1A	-0.06	66	-0.05	0.043	N/A
hsa-miR-4671-3p	1925-1931	7mer-1A	-0.16	66	-0.14	0	N/A
hsa-miR-3152-3p	1928-1935	8mer	-0.03	41	-0.03	0	N/A
hsa-miR-1287-3p	1936-1942	7mer-1A	-0.02	27	-0.01	0	N/A
hsa-miR-3168	1938-1945	8mer	-0.03	65	-0.03	0	N/A
hsa-miR-6874-3p	1939-1945	7mer-1A	-0.01	36	-0.01	0	N/A
hsa-miR-148b-5p	1939-1945	7mer-1A	-0.01	33	-0.01	0	N/A
hsa-miR-5584-3p	1939-1945	7mer-1A	-0.01	32	-0.01	0	N/A
hsa-miR-3135a	1943-1949	7mer-1A	-0.07	46	-0.06	0	N/A
hsa-miR-4774-3p	1944-1951	8mer	-0.03	31	-0.03	0	N/A
hsa-miR-3152-5p	1945-1951	7mer-1A	-0.07	64	-0.07	0	N/A
hsa-miR-129-5p	1947-1953	7mer-m8	-0.02	81	-0.02	0.685	< 0.1
hsa-miR-153-5p	1949-1955	7mer-m8	-0.02	50	-0.02	0	N/A
hsa-miR-3168	1958-1964	7mer-m8	-0.02	49	-0.02	0	N/A
hsa-miR-4682	1961-1967	7mer-m8	-0.02	44	-0.02	0	N/A
hsa-miR-8077	1962-1968	7mer-m8	-0.02	64	-0.02	0	N/A
hsa-miR-4311	1962-1974	non-canonical	N/A	N/A	N/A	0	N/A
hsa-miR-4311	1962-1974	non-canonical	N/A	N/A	N/A	0	N/A
hsa-miR-3160-3p	1964-1970	7mer-m8	-0.04	44	-0.04	0	N/A
hsa-miR-5197-3p	1970-1977	8mer	-0.03	61	-0.03	0	N/A
hsa-miR-411-5p.1	1974-1980	7mer-1A	-0.01	32	-0.01	0.061	N/A
hsa-miR-411-5p.2	1974-1980	7mer-m8	-0.02	22	-0.02	0.061	N/A
hsa-miR-325	1975-1981	7mer-m8	-0.11	67	-0.1	0	N/A
hsa-miR-3923	1976-1982	7mer-m8	-0.02	13	-0.02	0	N/A
hsa-miR-6503-3p	1978-1984	7mer-m8	-0.15	83	-0.13	0	N/A
hsa-miR-211-3p	1981-1987	7mer-m8	-0.14	92	-0.13	0	N/A
hsa-miR-425-5p	1986-1992	7mer-1A	-0.01	40	-0.01	0.36	< 0.1
hsa-miR-944	1990-1996	7mer-1A	-0.01	41	-0.01	0.043	N/A
hsa-miR-5692a	1993-1999	7mer-m8	-0.02	73	-0.02	0	N/A
hsa-miR-186-3p	1999-2005	7mer-1A	-0.05	88	-0.04	0	N/A
hsa-miR-4446-5p	2002-2008	7mer-1A	-0.03	54	-0.03	0	N/A
hsa-miR-1250-3p	2004-2010	7mer-m8	-0.02	67	-0.02	0	N/A
hsa-miR-4520-2-3p	2009-2016	8mer	-0.05	35	-0.05	0	N/A
hsa-miR-4520-3p	2009-2015	7mer-1A	-0.01	24	-0.01	0	N/A
hsa-miR-7850-5p	2010-2016	7mer-m8	-0.02	76	-0.02	0	N/A
hsa-miR-4529-3p	2010-2016	7mer-1A	-0.03	28	-0.03	0	N/A
hsa-miR-548au-3p	2015-2021	7mer-m8	-0.09	70	-0.08	0	N/A
hsa-miR-486-3p	2017-2023	7mer-m8	-0.15	61	-0.14	0.031	N/A
hsa-miR-6805-5p	2019-2025	7mer-m8	-0.3	89	-0.26	0	N/A
hsa-miR-376a-5p	2029-2035	7mer-1A	-0.01	45	-0.01	0.031	N/A
hsa-miR-4760-5p	2029-2035	7mer-m8	-0.02	42	-0.02	0	N/A
hsa-miR-8061	2029-2035	7mer-m8	-0.02	40	-0.02	0	N/A
hsa-miR-5006-3p	2034-2040	7mer-m8	-0.02	46	-0.02	0	N/A
hsa-miR-4755-5p	2034-2040	7mer-m8	-0.02	46	-0.02	0	N/A
hsa-miR-623	2034-2040	7mer-1A	-0.01	30	-0.01	0	N/A
hsa-miR-211-5p	2034-2040	7mer-1A	-0.01	26	-0.01	0.134	< 0.1
hsa-miR-204-5p	2034-2040	7mer-1A	-0.01	26	-0.01	0.134	< 0.1
hsa-miR-3938	2035-2041	7mer-m8	-0.07	63	-0.06	0.031	N/A
hsa-miR-942-5p	2045-2057	non-canonical	N/A	N/A	N/A	0	N/A
hsa-miR-942-5p	2045-2057	non-canonical	N/A	N/A	N/A	0	N/A
hsa-miR-19b-2-5p	2046-2052	7mer-1A	-0.01	34	-0.01	0.031	N/A
hsa-miR-19b-1-5p	2046-2052	7mer-1A	-0.01	34	-0.01	0.031	N/A
hsa-miR-19a-5p	2046-2052	7mer-1A	-0.01	34	-0.01	0.031	N/A
hsa-miR-2052	2046-2052	7mer-1A	-0.01	18	-0.01	0	N/A
hsa-miR-3675-3p	2052-2058	7mer-1A	-0.05	64	-0.04	0	N/A
hsa-miR-190a-3p	2056-2062	7mer-m8	-0.02	40	-0.02	0	N/A
hsa-miR-5011-5p	2056-2062	7mer-1A	-0.01	24	-0.01	0	N/A
hsa-miR-489-3p	2065-2071	7mer-1A	-0.05	80	-0.05	1.348	0.14
hsa-miR-380-5p	2067-2074	8mer	-0.25	92	-0.22	0	N/A
hsa-miR-563	2067-2074	8mer	-0.27	92	-0.24	0	N/A
hsa-miR-758-5p	2069-2075	7mer-m8	-0.02	57	-0.02	0	N/A
hsa-miR-224-3p	2071-2077	7mer-m8	-0.02	54	-0.02	0.043	N/A
hsa-miR-522-3p	2071-2077	7mer-m8	-0.02	53	-0.02	0.043	N/A
hsa-miR-203a-3p.1	2073-2079	7mer-1A	-0.01	33	-0.01	0.082	< 0.1
hsa-miR-3646	2076-2082	7mer-m8	-0.02	48	-0.02	0	N/A
hsa-miR-3662	2077-2083	7mer-m8	-0.02	64	-0.02	0	N/A
hsa-miR-4668-5p	2081-2092	non-canonical	N/A	N/A	N/A	0	N/A
hsa-miR-4668-5p	2081-2092	non-canonical	N/A	N/A	N/A	0	N/A
hsa-miR-298	2089-2095	7mer-1A	-0.06	61	-0.05	0.043	N/A
hsa-miR-3910	2095-2101	7mer-m8	-0.02	41	-0.02	0	N/A
hsa-miR-567	2113-2120	8mer	-0.03	36	-0.03	0.016	N/A
hsa-miR-297	2114-2121	8mer	-0.12	78	-0.11	0.043	N/A
hsa-miR-3149	2115-2121	7mer-m8	-0.05	74	-0.05	0.016	N/A
hsa-miR-675-3p	2115-2121	7mer-1A	-0.03	57	-0.02	0.031	N/A
hsa-miR-3121-3p	2123-2129	7mer-1A	-0.01	35	-0.01	0.016	N/A
hsa-miR-302d-5p	2127-2133	7mer-1A	-0.01	50	-0.01	0	N/A
hsa-miR-302b-5p	2127-2133	7mer-1A	-0.01	49	-0.01	0	N/A
hsa-miR-3613-3p	2143-2149	7mer-1A	-0.15	96	-0.13	0	N/A
hsa-miR-373-5p	2144-2151	8mer	-0.03	57	-0.03	0.148	N/A
hsa-miR-371b-5p	2144-2151	8mer	-0.03	57	-0.03	0.148	N/A
hsa-miR-616-5p	2144-2151	8mer	-0.03	52	-0.03	0.148	N/A
hsa-miR-371a-5p	2145-2151	7mer-1A	-0.01	41	-0.01	1.417	N/A
hsa-miR-372-5p	2145-2151	7mer-1A	-0.01	34	-0.01	0.031	N/A
hsa-miR-5708	2153-2159	7mer-m8	-0.08	19	-0.07	0	N/A
hsa-miR-4792	2155-2161	7mer-m8	-0.05	56	-0.04	0	N/A
hsa-miR-7110-5p	2158-2164	7mer-m8	-0.13	43	-0.11	0	N/A
hsa-miR-6842-5p	2158-2164	7mer-m8	-0.1	38	-0.09	0	N/A
hsa-miR-6752-5p	2158-2164	7mer-m8	-0.04	28	-0.04	0	N/A
hsa-miR-7109-5p	2163-2169	7mer-m8	-0.09	62	-0.08	0	N/A
hsa-miR-6795-5p	2163-2169	7mer-1A	-0.12	45	-0.11	0	N/A
hsa-miR-6887-5p	2163-2169	7mer-1A	-0.11	40	-0.1	0	N/A
hsa-miR-6885-5p	2163-2169	7mer-1A	-0.08	39	-0.07	0	N/A
hsa-miR-328-5p	2163-2169	7mer-1A	-0.01	14	-0.01	0	N/A
hsa-miR-4472	2164-2170	7mer-m8	-0.02	39	-0.02	0	N/A
hsa-miR-4447	2164-2170	7mer-m8	-0.02	39	-0.02	0	N/A
hsa-miR-92a-2-5p	2165-2171	7mer-m8	-0.02	39	-0.02	0	N/A
hsa-miR-6756-5p	2166-2173	8mer	-0.09	46	-0.08	0	N/A
hsa-miR-6766-5p	2166-2173	8mer	-0.07	44	-0.06	0	N/A
hsa-miR-363-5p	2167-2173	7mer-1A	-0.07	52	-0.06	0	N/A
hsa-miR-6745	2167-2173	7mer-1A	-0.07	51	-0.06	0	N/A
hsa-miR-4483	2167-2173	7mer-1A	-0.01	34	-0.01	0	N/A
hsa-miR-1293	2167-2173	7mer-1A	-0.01	16	-0.01	0	N/A
hsa-miR-4701-3p	2168-2174	7mer-1A	-0.1	73	-0.09	0	N/A
hsa-miR-1262	2168-2174	7mer-1A	-0.07	63	-0.06	0	N/A
hsa-miR-6736-5p	2168-2174	7mer-1A	-0.06	58	-0.05	0	N/A
hsa-miR-6741-5p	2168-2174	7mer-1A	-0.01	48	-0.01	0	N/A
hsa-miR-92a-1-5p	2170-2177	8mer	-0.12	57	-0.11	0	N/A
hsa-miR-1273g-5p	2172-2178	7mer-m8	-0.02	39	-0.02	0	N/A
hsa-miR-140-5p	2173-2179	7mer-m8	-0.02	35	-0.02	0.633	< 0.1
hsa-miR-30c-1-3p	2178-2184	7mer-1A	-0.19	93	-0.17	0	N/A
hsa-miR-6788-5p	2178-2184	7mer-1A	-0.19	92	-0.17	0	N/A
hsa-miR-30c-2-3p	2178-2184	7mer-1A	-0.15	89	-0.14	0	N/A
hsa-miR-6779-5p	2178-2184	7mer-1A	-0.11	66	-0.1	0	N/A
hsa-miR-887-5p	2178-2185	8mer	-0.07	63	-0.06	0	N/A
hsa-miR-30b-3p	2178-2184	7mer-1A	-0.05	51	-0.04	0	N/A
hsa-miR-3689a-3p	2178-2184	7mer-1A	-0.04	47	-0.03	0	N/A
hsa-miR-3689b-3p	2178-2184	7mer-1A	-0.04	47	-0.03	0	N/A
hsa-miR-3689c	2178-2184	7mer-1A	-0.04	47	-0.03	0	N/A
hsa-miR-1273h-5p	2178-2184	7mer-1A	-0.05	47	-0.04	0	N/A
hsa-miR-6780a-5p	2178-2184	7mer-1A	-0.01	24	-0.01	0	N/A
hsa-miR-450a-1-3p	2179-2185	7mer-1A	-0.04	48	-0.03	0	N/A
hsa-miR-3122	2179-2185	7mer-1A	-0.01	41	-0.01	0	N/A
hsa-miR-3913-5p	2179-2185	7mer-1A	-0.01	35	-0.01	0	N/A
hsa-miR-6513-5p	2179-2185	7mer-1A	-0.01	25	-0.01	0	N/A
hsa-miR-5002-5p	2181-2187	7mer-1A	-0.01	32	-0.01	0	N/A
hsa-miR-4795-3p	2184-2191	8mer	-0.03	63	-0.03	0	N/A
hsa-miR-126-5p	2184-2190	7mer-1A	-0.01	38	-0.01	0	N/A
hsa-miR-126-5p	2186-2192	7mer-m8	-0.02	51	-0.02	0	N/A
hsa-miR-944	2187-2193	7mer-m8	-0.02	56	-0.02	0.043	N/A
hsa-miR-4733-5p	2192-2198	7mer-m8	-0.02	22	-0.02	0	N/A
hsa-miR-324-5p	2194-2200	7mer-m8	-0.16	77	-0.14	0.023	N/A
hsa-miR-4642	2196-2202	7mer-m8	-0.06	66	-0.05	0	N/A
hsa-miR-5197-5p	2198-2204	7mer-m8	-0.03	35	-0.02	0	N/A
hsa-miR-3148	2206-2212	7mer-m8	-0.06	79	-0.05	0	N/A
hsa-miR-651-3p	2208-2214	7mer-m8	-0.02	37	-0.02	0	N/A
hsa-miR-6870-3p	2217-2223	7mer-m8	-0.02	56	-0.02	0	N/A
hsa-miR-6072	2218-2224	7mer-m8	-0.06	67	-0.05	0	N/A
hsa-miR-6891-3p	2218-2224	7mer-m8	-0.03	51	-0.02	0	N/A
hsa-miR-4777-3p	2220-2227	8mer	-0.17	73	-0.15	0	N/A
hsa-miR-4699-3p	2224-2230	7mer-1A	-0.01	32	-0.01	0	N/A
hsa-miR-944	2227-2233	7mer-m8	-0.02	56	-0.02	0.043	N/A
hsa-miR-4282	2230-2236	7mer-1A	-0.01	49	-0.01	0	N/A
hsa-miR-3611	2240-2246	7mer-1A	-0.05	65	-0.04	0	N/A
hsa-miR-545-5p	2255-2261	7mer-m8	-0.08	73	-0.07	0.217	N/A
hsa-miR-6516-5p	2258-2264	7mer-m8	-0.13	88	-0.11	0.3	N/A
hsa-miR-455-3p.2	2258-2264	7mer-1A	-0.01	63	-0.01	0.649	< 0.1
hsa-miR-33a-3p	2272-2278	7mer-m8	-0.02	49	-0.02	0	N/A
hsa-miR-489-3p	2281-2287	7mer-m8	-0.02	62	-0.02	0.127	< 0.1
hsa-miR-3913-3p	2281-2287	7mer-1A	-0.04	24	-0.03	0	N/A
hsa-miR-6719-3p	2282-2288	7mer-m8	-0.02	42	-0.02	0	N/A
hsa-miR-888-3p	2283-2289	7mer-m8	-0.02	29	-0.02	0	N/A
hsa-miR-6855-3p	2284-2291	8mer	-0.14	83	-0.13	0	N/A
hsa-miR-4513	2284-2291	8mer	-0.12	79	-0.1	0	N/A
hsa-miR-4439	2285-2292	8mer	-0.03	50	-0.03	0.016	N/A
hsa-miR-3136-5p	2285-2292	8mer	-0.03	37	-0.03	0.016	N/A
hsa-miR-6857-3p	2285-2291	7mer-1A	-0.01	17	-0.01	0	N/A
hsa-miR-943	2286-2292	7mer-1A	-0.04	58	-0.04	0.17	N/A
hsa-miR-1279	2290-2296	7mer-m8	-0.02	57	-0.02	0	N/A
hsa-miR-10a-3p	2317-2323	7mer-m8	-0.02	75	-0.02	0	N/A
hsa-miR-922	2323-2329	7mer-m8	-0.02	52	-0.02	0.043	N/A
hsa-miR-4530	2324-2330	7mer-m8	-0.09	76	-0.08	0	N/A
hsa-miR-3972	2326-2332	7mer-m8	-0.22	92	-0.2	0.016	N/A
hsa-miR-1202	2326-2332	7mer-m8	-0.13	88	-0.11	0.016	N/A
hsa-miR-3194-5p	2326-2332	7mer-1A	-0.01	25	-0.01	0	N/A
hsa-miR-365b-3p	2329-2335	7mer-1A	-0.04	60	-0.04	0.301	< 0.1
hsa-miR-365a-3p	2329-2335	7mer-1A	-0.04	60	-0.04	0.301	< 0.1
hsa-miR-577	2333-2339	7mer-1A	-0.07	83	-0.06	0.016	N/A
hsa-miR-376b-3p	2336-2343	8mer	-0.12	71	-0.11	0.805	N/A
hsa-miR-376a-3p	2336-2343	8mer	-0.12	71	-0.11	0.805	N/A
hsa-miR-4760-3p	2339-2345	7mer-m8	-0.02	54	-0.02	0	N/A
hsa-miR-6876-5p	2348-2354	7mer-1A	-0.04	67	-0.04	0	N/A
hsa-miR-4476	2348-2354	7mer-1A	-0.04	67	-0.04	0	N/A
hsa-miR-8065	2349-2355	7mer-m8	-0.17	73	-0.15	0	N/A
hsa-miR-562	2352-2358	7mer-1A	-0.01	33	-0.01	0.016	N/A
hsa-miR-4724-5p	2366-2372	7mer-1A	-0.02	61	-0.01	0	N/A
hsa-miR-5007-3p	2372-2378	7mer-1A	-0.01	28	-0.01	0	N/A
hsa-miR-1206	2374-2380	7mer-1A	-0.08	66	-0.07	0.016	N/A
hsa-miR-6853-3p	2374-2380	7mer-1A	-0.01	15	-0.01	0	N/A
hsa-miR-4445-5p	2377-2384	8mer	-0.03	35	-0.03	0.159	N/A
hsa-miR-4782-3p	2378-2384	7mer-1A	-0.03	50	-0.03	1.261	< 0.1
hsa-miR-508-3p	2378-2384	7mer-1A	-0.05	39	-0.04	0.016	N/A
hsa-miR-6766-3p	2378-2384	7mer-1A	-0.01	28	-0.01	1.261	< 0.1
hsa-miR-219a-5p	2378-2384	7mer-1A	-0.01	26	-0.01	1.261	< 0.1
hsa-miR-3935	2387-2393	7mer-m8	-0.02	12	-0.02	0	N/A
hsa-miR-3927-3p	2389-2395	7mer-m8	-0.02	17	-0.02	0.031	N/A
hsa-miR-6831-5p	2389-2395	7mer-m8	-0.02	16	-0.02	0.031	N/A
hsa-miR-4736	2392-2398	7mer-m8	-0.02	33	-0.02	0.223	N/A
hsa-miR-6721-5p	2393-2399	7mer-m8	-0.05	49	-0.05	0.159	N/A
hsa-miR-486-3p	2394-2401	8mer	-0.09	44	-0.08	0	N/A
hsa-miR-6852-5p	2397-2404	8mer	-0.17	89	-0.15	0	N/A
hsa-miR-1343-3p	2398-2404	7mer-m8	-0.05	55	-0.04	0	N/A
hsa-miR-6783-3p	2398-2404	7mer-m8	-0.04	50	-0.04	0	N/A
hsa-miR-939-3p	2398-2404	7mer-1A	-0.01	37	-0.01	0	N/A
hsa-miR-6742-3p	2398-2404	7mer-1A	-0.01	36	-0.01	0	N/A
hsa-miR-4793-5p	2400-2407	8mer	-0.03	51	-0.03	0	N/A
hsa-miR-5196-3p	2401-2407	7mer-1A	-0.01	38	-0.01	0	N/A
hsa-miR-32-3p	2410-2416	7mer-m8	-0.02	73	-0.02	0	N/A
hsa-miR-3606-3p	2412-2418	7mer-1A	-0.01	57	-0.01	0	N/A
hsa-miR-513a-3p	2412-2418	7mer-1A	-0.01	57	-0.01	0	N/A
hsa-miR-513c-3p	2412-2418	7mer-1A	-0.01	57	-0.01	0	N/A
hsa-miR-5009-3p	2414-2420	7mer-m8	-0.02	47	-0.02	0	N/A
hsa-miR-1178-5p	2423-2429	7mer-1A	-0.06	51	-0.06	0	N/A
hsa-miR-1182	2423-2429	7mer-1A	-0.01	24	-0.01	0.016	N/A
hsa-miR-2909	2425-2431	7mer-1A	-0.01	34	-0.01	0	N/A
hsa-miR-6740-3p	2438-2444	7mer-1A	-0.01	15	-0.01	0	N/A
hsa-miR-6760-3p	2441-2447	7mer-m8	-0.09	81	-0.08	0	N/A
hsa-miR-383-3p	2444-2451	8mer	-0.03	60	-0.03	0	N/A
hsa-miR-3065-3p	2445-2451	7mer-1A	-0.01	44	-0.01	0	N/A
hsa-miR-515-3p	2451-2457	7mer-m8	-0.02	35	-0.02	0.016	N/A
hsa-miR-33b-3p	2451-2457	7mer-m8	-0.02	23	-0.02	0.016	N/A
hsa-miR-519e-3p	2451-2457	7mer-m8	-0.02	21	-0.02	0.016	N/A
hsa-miR-526b-3p	2453-2459	7mer-m8	-0.02	62	-0.02	0.199	< 0.1
hsa-miR-93-5p	2453-2459	7mer-m8	-0.02	59	-0.02	0.199	< 0.1
hsa-miR-17-5p	2453-2459	7mer-m8	-0.02	58	-0.02	0.199	< 0.1
hsa-miR-20a-5p	2453-2459	7mer-m8	-0.02	58	-0.02	0.199	< 0.1
hsa-miR-106b-5p	2453-2459	7mer-m8	-0.02	58	-0.02	0.199	< 0.1
hsa-miR-20b-5p	2453-2459	7mer-m8	-0.02	58	-0.02	0.199	< 0.1
hsa-miR-519d-3p	2453-2459	7mer-m8	-0.02	57	-0.02	0.199	< 0.1
hsa-miR-106a-5p	2453-2459	7mer-m8	-0.02	56	-0.02	0.199	< 0.1
hsa-miR-651-3p	2457-2463	7mer-m8	-0.02	37	-0.02	0	N/A
hsa-miR-2115-3p	2464-2470	7mer-m8	-0.02	26	-0.02	0.159	N/A
hsa-miR-186-3p	2479-2485	7mer-1A	-0.04	86	-0.03	0	N/A
hsa-miR-10b-3p	2484-2490	7mer-m8	-0.05	73	-0.05	0	N/A
hsa-miR-95-5p	2492-2499	8mer	-0.03	47	-0.03	0	N/A
hsa-miR-4724-3p	2498-2504	7mer-m8	-0.08	83	-0.08	0	N/A
hsa-miR-606	2502-2508	7mer-1A	-0.02	25	-0.01	0.016	N/A
hsa-miR-4637	2504-2511	8mer	-0.04	47	-0.04	0	N/A
hsa-miR-606	2508-2514	7mer-m8	-0.02	28	-0.02	0.016	N/A
hsa-miR-4639-3p	2515-2521	7mer-m8	-0.07	78	-0.06	0	N/A
hsa-miR-7703	2517-2523	7mer-m8	-0.12	85	-0.1	0	N/A
hsa-miR-105-5p	2521-2527	7mer-m8	-0.09	88	-0.08	0.043	N/A
hsa-miR-7853-5p	2521-2527	7mer-m8	-0.06	86	-0.06	0.043	N/A
hsa-miR-548p	2524-2530	7mer-1A	-0.01	30	-0.01	0.016	N/A
hsa-miR-6882-5p	2540-2546	7mer-1A	-0.01	37	-0.01	0	N/A
hsa-miR-300	2541-2547	7mer-m8	-0.02	67	-0.02	1.1	N/A
hsa-miR-381-3p	2541-2547	7mer-m8	-0.02	65	-0.02	1.1	N/A
hsa-miR-6876-5p	2548-2554	7mer-1A	-0.01	42	-0.01	0	N/A
hsa-miR-4476	2548-2554	7mer-1A	-0.01	42	-0.01	0	N/A
hsa-miR-127-5p	2554-2560	7mer-m8	-0.07	69	-0.06	0	N/A
hsa-miR-6806-3p	2554-2560	7mer-1A	-0.01	45	-0.01	0	N/A
hsa-miR-3928-5p	2554-2560	7mer-1A	-0.01	34	-0.01	0	N/A
hsa-miR-8060	2556-2563	8mer	-0.03	61	-0.03	0	N/A
hsa-miR-7154-5p	2557-2563	7mer-m8	-0.02	28	-0.02	0	N/A
hsa-miR-6891-3p	2560-2566	7mer-1A	-0.01	33	-0.01	0	N/A
hsa-miR-6072	2560-2566	7mer-1A	-0.01	30	-0.01	0	N/A
hsa-miR-670-3p	2561-2567	7mer-m8	-0.02	28	-0.02	1.205	N/A
hsa-miR-4326	2562-2569	8mer	-0.03	47	-0.03	0	N/A
hsa-miR-26b-3p	2565-2571	7mer-1A	-0.03	50	-0.03	0.031	N/A
hsa-miR-4652-3p	2566-2573	8mer	-0.03	75	-0.03	0	N/A
hsa-miR-4743-3p	2567-2573	7mer-1A	-0.01	39	-0.01	0	N/A
hsa-miR-130b-5p	2570-2576	7mer-m8	-0.02	54	-0.02	0.031	N/A
hsa-miR-5092	2577-2583	7mer-1A	-0.06	61	-0.05	0	N/A
hsa-miR-6807-5p	2584-2590	7mer-m8	-0.02	32	-0.02	0	N/A
hsa-miR-6751-3p	2585-2591	7mer-m8	-0.09	72	-0.08	0.148	N/A
hsa-miR-1199-5p	2585-2591	7mer-m8	-0.06	67	-0.05	0.148	N/A
hsa-miR-4319	2587-2593	7mer-m8	-0.07	60	-0.06	1.126	< 0.1
hsa-miR-125a-5p	2587-2593	7mer-m8	-0.03	45	-0.03	1.126	< 0.1
hsa-miR-125b-5p	2587-2593	7mer-m8	-0.03	45	-0.03	1.126	< 0.1
hsa-miR-3620-3p	2589-2595	7mer-m8	-0.06	64	-0.05	0	N/A
hsa-miR-3064-3p	2594-2600	7mer-m8	-0.02	23	-0.02	0	N/A
hsa-miR-6727-3p	2596-2602	7mer-m8	-0.03	35	-0.02	0	N/A
hsa-miR-4722-3p	2596-2602	7mer-m8	-0.02	20	-0.02	0	N/A
hsa-miR-6752-3p	2597-2604	8mer	-0.1	67	-0.09	0	N/A
hsa-miR-4433b-5p	2601-2607	7mer-1A	-0.17	81	-0.15	0	N/A
hsa-miR-4646-3p	2601-2607	7mer-m8	-0.09	65	-0.08	0	N/A
hsa-miR-3909	2610-2616	7mer-1A	-0.09	61	-0.08	0	N/A
hsa-miR-6852-3p	2610-2616	7mer-1A	-0.03	31	-0.03	0	N/A
hsa-miR-676-3p	2611-2617	7mer-1A	-0.12	80	-0.11	0.016	N/A
hsa-miR-2355-3p	2611-2618	8mer	-0.03	34	-0.03	0	N/A
hsa-miR-4646-3p	2612-2618	7mer-1A	-0.01	26	-0.01	0	N/A
hsa-miR-219b-3p	2621-2627	7mer-1A	-0.05	62	-0.04	0	N/A
hsa-miR-219a-2-3p	2621-2627	7mer-1A	-0.02	30	-0.02	1.27	N/A
hsa-miR-4452	2622-2628	7mer-1A	-0.01	46	-0.01	0	N/A
hsa-miR-183-3p	2622-2628	7mer-1A	-0.01	43	-0.01	0.239	N/A
hsa-miR-4719	2629-2635	7mer-m8	-0.02	55	-0.02	0	N/A
hsa-miR-1180-5p	2633-2640	8mer	-0.2	93	-0.17	0.031	N/A
hsa-miR-7114-3p	2633-2640	8mer	-0.22	90	-0.2	0.031	N/A
hsa-miR-4750-3p	2635-2642	8mer	-0.21	92	-0.19	0	N/A
hsa-miR-4256	2636-2643	8mer	-0.11	74	-0.1	0	N/A
hsa-miR-4762-3p	2638-2644	7mer-1A	-0.01	35	-0.01	0	N/A
hsa-miR-519d-5p	2667-2674	8mer	-0.08	75	-0.07	0	N/A
hsa-miR-5695	2668-2674	7mer-1A	-0.09	75	-0.08	0	N/A
hsa-miR-515-5p	2668-2675	8mer	-0.05	57	-0.04	0.031	N/A
hsa-miR-519e-5p	2668-2675	8mer	-0.04	53	-0.03	0.031	N/A
hsa-miR-629-3p	2670-2676	7mer-1A	-0.01	45	-0.01	0	N/A
hsa-miR-525-5p	2677-2683	7mer-m8	-0.04	53	-0.03	0.175	N/A
hsa-miR-520a-5p	2677-2683	7mer-m8	-0.02	36	-0.02	0.175	N/A
hsa-miR-410-3p	2686-2692	7mer-m8	-0.02	79	-0.02	0.387	N/A
hsa-miR-5589-3p	2691-2697	7mer-1A	-0.07	62	-0.06	0	N/A
hsa-miR-3910	2697-2703	7mer-m8	-0.02	41	-0.02	0	N/A
hsa-miR-548an	2698-2704	7mer-m8	-0.02	26	-0.02	0	N/A
hsa-miR-3185	2704-2710	7mer-1A	-0.02	45	-0.02	0	N/A
hsa-miR-4709-3p	2705-2711	7mer-1A	-0.01	36	-0.01	0.137	N/A
hsa-miR-3200-3p	2722-2728	7mer-m8	-0.11	81	-0.1	0.043	N/A
hsa-miR-187-5p	2728-2735	8mer	-0.03	40	-0.03	0.031	N/A
hsa-miR-221-3p	2729-2735	7mer-1A	-0.11	72	-0.1	0.236	< 0.1
hsa-miR-222-3p	2729-2735	7mer-1A	-0.09	65	-0.08	0.236	< 0.1
hsa-miR-548v	2729-2735	7mer-1A	-0.07	52	-0.06	0	N/A
hsa-miR-8061	2735-2741	7mer-1A	-0.01	25	-0.01	0	N/A
hsa-miR-4760-5p	2735-2741	7mer-1A	-0.01	23	-0.01	0	N/A
hsa-miR-4307	2745-2751	7mer-1A	-0.01	32	-0.01	0	N/A
hsa-miR-4522	2752-2758	7mer-1A	-0.07	55	-0.06	0	N/A
hsa-miR-345-5p	2753-2760	8mer	-0.1	87	-0.09	0.043	N/A
hsa-miR-5002-5p	2762-2769	8mer	-0.03	58	-0.03	0	N/A
hsa-miR-5582-3p	2774-2781	8mer	-0.03	83	-0.03	0.159	N/A
hsa-miR-548ar-3p	2775-2781	7mer-1A	-0.05	85	-0.04	0.17	N/A
hsa-miR-548a-3p	2775-2781	7mer-1A	-0.02	60	-0.02	0.17	N/A
hsa-miR-548f-3p	2775-2781	7mer-1A	-0.01	55	-0.01	0.17	N/A
hsa-miR-548az-3p	2775-2781	7mer-1A	-0.01	46	-0.01	0.17	N/A
hsa-miR-548e-3p	2775-2781	7mer-1A	-0.01	46	-0.01	0.17	N/A
hsa-miR-4495	2778-2785	8mer	-0.03	55	-0.03	0	N/A
hsa-miR-411-3p	2779-2785	7mer-1A	-0.01	49	-0.01	1.555	N/A
hsa-miR-379-3p	2779-2785	7mer-1A	-0.01	48	-0.01	1.555	N/A
hsa-miR-380-3p	2779-2785	7mer-1A	-0.01	33	-0.01	0.244	N/A
hsa-miR-3924	2780-2786	7mer-1A	-0.05	68	-0.04	0	N/A
hsa-miR-5689	2791-2797	7mer-m8	-0.11	45	-0.09	0	N/A
hsa-miR-3945	2793-2800	8mer	-0.12	65	-0.11	0	N/A
hsa-miR-4253	2794-2800	7mer-1A	-0.11	54	-0.09	0	N/A
hsa-miR-6862-5p	2794-2800	7mer-1A	-0.1	52	-0.09	0	N/A
hsa-miR-6860	2795-2801	7mer-m8	-0.15	85	-0.13	0.016	N/A
hsa-miR-612	2795-2801	7mer-m8	-0.08	81	-0.07	0.016	N/A
hsa-miR-1285-3p	2795-2801	7mer-m8	-0.13	80	-0.11	0.016	N/A
hsa-miR-5189-5p	2795-2801	7mer-m8	-0.12	80	-0.1	0.016	N/A
hsa-miR-3187-5p	2795-2801	7mer-m8	-0.11	77	-0.1	0.016	N/A
hsa-miR-495-3p	2801-2807	7mer-m8	-0.02	78	-0.02	0.203	N/A
hsa-miR-5688	2801-2807	7mer-m8	-0.02	77	-0.02	0.203	N/A
hsa-miR-1229-3p	2810-2816	7mer-m8	-0.1	77	-0.09	0	N/A
hsa-miR-6511b-3p	2810-2816	7mer-1A	-0.12	72	-0.11	0	N/A
hsa-miR-6511a-3p	2810-2816	7mer-1A	-0.12	72	-0.11	0	N/A
hsa-miR-6862-3p	2810-2816	7mer-1A	-0.02	47	-0.02	0	N/A
hsa-miR-6784-3p	2810-2816	7mer-1A	-0.01	30	-0.01	0	N/A
hsa-miR-1285-5p	2811-2817	7mer-m8	-0.02	71	-0.02	0	N/A
hsa-miR-216a-5p	2812-2818	7mer-m8	-0.02	27	-0.02	1.632	< 0.1
hsa-miR-8066	2819-2826	8mer	-0.03	51	-0.03	0	N/A
hsa-miR-3607-3p	2824-2830	7mer-1A	-0.12	89	-0.11	0	N/A
hsa-miR-3686	2824-2831	8mer	-0.03	37	-0.03	0	N/A
hsa-miR-4743-3p	2826-2832	7mer-1A	-0.01	39	-0.01	0	N/A
hsa-miR-4652-3p	2826-2832	7mer-1A	-0.01	36	-0.01	0	N/A
hsa-miR-3671	2834-2840	7mer-m8	-0.02	41	-0.02	0	N/A
hsa-miR-372-5p	2835-2841	7mer-m8	-0.02	63	-0.02	0.276	N/A
hsa-miR-4268	2839-2846	8mer	-0.26	95	-0.23	0	N/A
hsa-miR-6772-3p	2840-2846	7mer-m8	-0.13	79	-0.12	0	N/A
hsa-miR-4448	2840-2846	7mer-1A	-0.01	30	-0.01	0	N/A
hsa-miR-335-3p	2846-2852	7mer-m8	-0.02	61	-0.02	0.031	N/A
hsa-miR-1250-3p	2848-2854	7mer-m8	-0.02	67	-0.02	0	N/A
hsa-miR-660-5p	2851-2857	7mer-m8	-0.13	81	-0.12	0.408	N/A
hsa-miR-1273d	2852-2859	8mer	-0.09	89	-0.08	0	N/A
hsa-miR-3148	2869-2875	7mer-1A	-0.11	91	-0.1	0	N/A
hsa-miR-6124	2869-2875	7mer-1A	-0.01	49	-0.01	0	N/A
hsa-miR-875-3p	2870-2876	7mer-m8	-0.04	59	-0.04	0	N/A
hsa-miR-192-3p	2878-2884	7mer-1A	-0.03	47	-0.02	0	N/A
hsa-miR-4776-3p	2879-2885	7mer-1A	-0.07	66	-0.06	0	N/A
hsa-miR-4539	2886-2893	8mer	-0.08	84	-0.07	0	N/A
hsa-miR-8066	2900-2906	7mer-m8	-0.02	34	-0.02	0	N/A
hsa-miR-3908	2903-2909	7mer-m8	-0.02	57	-0.02	0	N/A
hsa-miR-330-3p	2906-2912	7mer-m8	-0.02	39	-0.02	1.376	N/A
hsa-miR-4761-3p	2911-2917	7mer-1A	-0.07	81	-0.06	0	N/A
hsa-miR-4632-5p	2911-2917	7mer-1A	-0.08	76	-0.07	0.322	N/A
hsa-miR-6879-5p	2911-2917	7mer-1A	-0.13	75	-0.12	0.322	N/A
hsa-miR-6735-5p	2911-2917	7mer-1A	-0.12	73	-0.11	0.322	N/A
hsa-miR-4436b-3p	2911-2917	7mer-1A	-0.12	73	-0.11	0.322	N/A
hsa-miR-7843-5p	2911-2917	7mer-1A	-0.06	68	-0.05	0.322	N/A
hsa-miR-2909	2912-2918	7mer-m8	-0.12	84	-0.11	0	N/A
hsa-miR-1296-5p	2912-2918	7mer-1A	-0.09	53	-0.08	0.244	N/A
hsa-miR-1468-3p	2918-2924	7mer-m8	-0.02	40	-0.02	0	N/A
hsa-miR-3187-5p	2922-2929	8mer	-0.19	90	-0.17	0.234	N/A
hsa-miR-6860	2922-2929	8mer	-0.17	88	-0.15	0.234	N/A
hsa-miR-5189-5p	2922-2929	8mer	-0.16	88	-0.14	0.234	N/A
hsa-miR-612	2922-2929	8mer	-0.1	86	-0.09	0.234	N/A
hsa-miR-1285-3p	2922-2929	8mer	-0.16	86	-0.14	0.234	N/A
hsa-miR-4486	2923-2929	7mer-1A	-0.14	92	-0.12	0	N/A
hsa-miR-378g	2923-2929	7mer-1A	-0.07	74	-0.07	0	N/A
hsa-miR-4314	2924-2930	7mer-1A	-0.08	60	-0.07	0	N/A
hsa-miR-4282	2929-2935	7mer-1A	-0.01	49	-0.01	0	N/A
hsa-miR-3163	2930-2936	7mer-m8	-0.02	65	-0.02	0	N/A
hsa-miR-577	2932-2938	7mer-m8	-0.02	38	-0.02	0.016	N/A
hsa-miR-4662a-3p	2934-2940	7mer-1A	-0.03	62	-0.03	0	N/A
hsa-miR-3975	2939-2945	7mer-m8	-0.1	82	-0.09	0	N/A
hsa-miR-6758-5p	2942-2948	7mer-m8	-0.05	68	-0.05	0	N/A
hsa-miR-6856-5p	2942-2948	7mer-m8	-0.02	44	-0.02	0	N/A
hsa-miR-4756-3p	2946-2952	7mer-1A	-0.01	40	-0.01	0	N/A
hsa-miR-3919	2946-2952	7mer-1A	-0.01	33	-0.01	0	N/A
hsa-miR-6760-3p	2951-2958	8mer	-0.09	82	-0.08	0	N/A
hsa-miR-1208	2952-2958	7mer-1A	-0.09	83	-0.08	0.016	N/A
hsa-miR-8055	2967-2974	8mer	-0.03	74	-0.03	0	N/A
hsa-miR-3140-3p	2970-2976	7mer-m8	-0.02	42	-0.02	0	N/A
hsa-miR-3119	2971-2978	8mer	-0.03	46	-0.03	0	N/A
hsa-miR-135a-5p	2973-2979	7mer-m8	-0.04	51	-0.04	1.35	< 0.1
hsa-miR-135b-5p	2973-2979	7mer-m8	-0.04	51	-0.04	1.35	< 0.1
hsa-miR-302a-5p	2994-3000	7mer-1A	-0.01	50	-0.01	0	N/A
hsa-miR-200c-5p	2996-3002	7mer-1A	-0.01	24	-0.01	0.031	N/A
hsa-miR-550a-3p	2996-3002	7mer-1A	-0.01	22	-0.01	0.031	N/A
hsa-miR-4421	2998-3004	7mer-m8	-0.12	75	-0.1	0	N/A
hsa-miR-5699-3p	2998-3004	7mer-m8	-0.07	65	-0.06	0	N/A
hsa-miR-339-5p	2999-3006	8mer	-0.19	85	-0.17	0.122	N/A
hsa-miR-670-5p	3001-3007	7mer-1A	-0.03	65	-0.03	0	N/A
hsa-miR-4446-5p	3002-3008	7mer-m8	-0.02	40	-0.02	0	N/A
hsa-miR-5006-3p	3002-3008	7mer-1A	-0.01	30	-0.01	0	N/A
hsa-miR-4755-5p	3002-3008	7mer-1A	-0.01	30	-0.01	0	N/A
hsa-miR-6832-3p	3006-3012	7mer-1A	-0.06	67	-0.05	0	N/A
hsa-miR-204-5p	3006-3012	7mer-m8	-0.02	41	-0.02	0.134	< 0.1
hsa-miR-211-5p	3006-3012	7mer-m8	-0.02	41	-0.02	0.134	< 0.1
hsa-miR-6866-3p	3007-3013	7mer-m8	-0.05	73	-0.05	0.023	N/A
hsa-miR-188-5p	3007-3013	7mer-m8	-0.05	57	-0.04	0.023	N/A
hsa-miR-3151-3p	3010-3016	7mer-m8	-0.13	79	-0.12	0	N/A
hsa-miR-24-1-5p	3015-3021	7mer-m8	-0.1	51	-0.09	0	N/A
hsa-miR-24-2-5p	3015-3021	7mer-m8	-0.1	51	-0.09	0	N/A
hsa-miR-4485-5p	3018-3024	7mer-1A	-0.17	72	-0.15	0	N/A
hsa-miR-6875-3p	3027-3034	8mer	-0.03	62	-0.03	0	N/A
hsa-miR-4659b-3p	3028-3034	7mer-1A	-0.01	24	-0.01	0	N/A
hsa-miR-4659a-3p	3028-3034	7mer-1A	-0.01	24	-0.01	0	N/A
hsa-miR-513a-3p	3031-3037	7mer-m8	-0.02	78	-0.02	0	N/A
hsa-miR-513c-3p	3031-3037	7mer-m8	-0.02	78	-0.02	0	N/A
hsa-miR-3606-3p	3031-3037	7mer-m8	-0.02	78	-0.02	0	N/A
hsa-miR-205-3p	3046-3052	7mer-1A	-0.01	50	-0.01	0	N/A
hsa-miR-6505-5p	3051-3057	7mer-m8	-0.02	34	-0.02	0.031	N/A
hsa-miR-216a-5p	3059-3065	7mer-m8	-0.02	27	-0.02	0.134	< 0.1
hsa-miR-4496	3064-3070	7mer-1A	-0.01	64	-0.01	0	N/A
hsa-miR-651-5p	3066-3072	7mer-1A	-0.01	25	-0.01	0.016	N/A
hsa-miR-6832-3p	3070-3076	7mer-1A	-0.05	63	-0.04	0	N/A
hsa-miR-204-5p	3070-3076	7mer-m8	-0.02	41	-0.02	0.134	< 0.1
hsa-miR-211-5p	3070-3076	7mer-m8	-0.02	41	-0.02	0.134	< 0.1
hsa-miR-4646-3p	3073-3080	8mer	-0.17	82	-0.15	0	N/A
hsa-miR-4433b-5p	3073-3079	7mer-1A	-0.15	78	-0.14	0	N/A
hsa-miR-2355-3p	3074-3080	7mer-1A	-0.02	29	-0.02	0.159	N/A
hsa-miR-4446-5p	3084-3090	7mer-1A	-0.14	89	-0.13	0	N/A
hsa-miR-4762-5p	3107-3113	7mer-m8	-0.02	41	-0.02	0	N/A
hsa-miR-4662a-5p	3111-3117	7mer-m8	-0.03	22	-0.03	0	N/A
hsa-miR-1277-3p	3115-3121	7mer-1A	-0.12	47	-0.1	0	N/A
hsa-miR-3175	3132-3138	7mer-m8	-0.15	73	-0.14	0	N/A
hsa-miR-6783-5p	3134-3140	7mer-1A	-0.08	61	-0.07	0	N/A
hsa-miR-6824-5p	3134-3140	7mer-m8	-0.06	36	-0.05	0	N/A
hsa-miR-135b-3p	3136-3142	7mer-m8	-0.12	65	-0.11	0.031	N/A
hsa-miR-3668	3138-3144	7mer-1A	-0.03	26	-0.03	0	N/A
hsa-miR-7852-3p	3138-3144	7mer-1A	-0.01	17	-0.01	0	N/A
hsa-miR-567	3140-3146	7mer-1A	-0.05	51	-0.04	0.016	N/A
hsa-miR-297	3140-3146	7mer-m8	-0.02	29	-0.02	0.25	N/A
hsa-miR-3924	3142-3148	7mer-m8	-0.02	39	-0.02	0	N/A
hsa-miR-567	3144-3150	7mer-1A	-0.07	60	-0.06	0.016	N/A
hsa-miR-297	3144-3150	7mer-m8	-0.02	29	-0.02	0.25	N/A
hsa-miR-6514-3p	3148-3155	8mer	-0.13	88	-0.12	0	N/A
hsa-miR-214-5p	3148-3154	7mer-1A	-0.04	68	-0.04	0.556	< 0.1
hsa-miR-6811-3p	3148-3154	7mer-1A	-0.07	57	-0.06	0	N/A
hsa-miR-6894-3p	3149-3155	7mer-1A	-0.01	43	-0.01	0	N/A
hsa-miR-7849-3p	3153-3160	8mer	-0.03	84	-0.03	0	N/A
hsa-miR-4666a-3p	3155-3161	7mer-m8	-0.02	61	-0.02	0	N/A
hsa-miR-539-3p	3161-3168	8mer	-0.11	59	-0.09	0.043	N/A
hsa-miR-485-3p	3161-3168	8mer	-0.03	46	-0.03	0.043	N/A
hsa-miR-4789-3p	3179-3185	7mer-m8	-0.02	40	-0.02	0	N/A
hsa-miR-8485	3181-3187	7mer-m8	-0.02	19	-0.02	0	N/A
hsa-miR-8485	3183-3190	8mer	-0.03	44	-0.03	0	N/A
hsa-miR-603	3184-3190	7mer-1A	-0.07	84	-0.06	0.031	N/A
hsa-miR-3941	3184-3190	7mer-m8	-0.08	80	-0.07	0	N/A
hsa-miR-329-3p	3184-3190	7mer-1A	-0.01	53	-0.01	0.948	N/A
hsa-miR-362-3p	3184-3190	7mer-1A	-0.01	48	-0.01	0.948	N/A
hsa-miR-4789-5p	3186-3192	7mer-m8	-0.02	73	-0.02	0	N/A
hsa-miR-6867-5p	3195-3201	7mer-1A	-0.01	11	-0.01	0	N/A
hsa-miR-6867-5p	3196-3203	8mer	-0.06	38	-0.05	0	N/A
hsa-miR-186-5p	3203-3209	7mer-m8	-0.02	73	-0.02	0.893	N/A
hsa-miR-302d-5p	3209-3215	7mer-1A	-0.01	50	-0.01	0	N/A
hsa-miR-302b-5p	3209-3215	7mer-1A	-0.01	49	-0.01	0	N/A
hsa-miR-130b-5p	3211-3217	7mer-1A	-0.04	72	-0.04	0.031	N/A
hsa-miR-4753-3p	3211-3218	8mer	-0.03	61	-0.03	0	N/A
hsa-miR-6809-3p	3212-3218	7mer-m8	-0.02	49	-0.02	0	N/A
hsa-miR-5571-5p	3214-3220	7mer-m8	-0.02	69	-0.02	0	N/A
hsa-miR-4452	3216-3222	7mer-m8	-0.04	79	-0.04	0	N/A
hsa-miR-5581-3p	3221-3227	7mer-1A	-0.01	34	-0.01	0	N/A
hsa-miR-587	3222-3228	7mer-1A	-0.01	25	-0.01	0	N/A
hsa-miR-3140-3p	3230-3236	7mer-1A	-0.07	71	-0.06	0	N/A
hsa-miR-3145-5p	3238-3244	7mer-m8	-0.04	50	-0.04	0.031	N/A
hsa-miR-483-3p.2	3240-3246	7mer-1A	-0.02	52	-0.02	0.134	N/A
hsa-miR-3192-3p	3245-3251	7mer-m8	-0.09	84	-0.08	0	N/A
hsa-miR-3151-3p	3245-3251	7mer-1A	-0.01	33	-0.01	0	N/A
hsa-miR-106a-3p	3255-3261	7mer-1A	-0.06	69	-0.05	0	N/A
hsa-miR-450b-5p	3256-3263	8mer	-0.03	52	-0.03	0	N/A
hsa-miR-557	3257-3263	7mer-1A	-0.01	51	-0.01	0.016	N/A
hsa-miR-507	3257-3263	7mer-1A	-0.01	43	-0.01	0.016	N/A
hsa-miR-3680-3p	3257-3263	7mer-1A	-0.01	33	-0.01	0	N/A
hsa-miR-129-5p	3258-3264	7mer-m8	-0.02	81	-0.02	0.107	< 0.1
hsa-miR-4307	3261-3268	8mer	-0.03	66	-0.03	0	N/A
hsa-miR-567	3263-3270	8mer	-0.07	63	-0.07	0.016	N/A
hsa-miR-297	3264-3270	7mer-m8	-0.06	62	-0.06	0.043	N/A
hsa-miR-4742-3p	3266-3272	7mer-1A	-0.05	61	-0.05	0	N/A
hsa-miR-3191-5p	3269-3275	7mer-1A	-0.02	49	-0.02	0	N/A
hsa-miR-5571-5p	3271-3277	7mer-m8	-0.02	69	-0.02	0	N/A
hsa-miR-10a-3p	3273-3279	7mer-1A	-0.01	61	-0.01	0	N/A
hsa-miR-4729	3278-3284	7mer-1A	-0.04	83	-0.04	0	N/A
hsa-miR-5696	3278-3284	7mer-m8	-0.02	50	-0.02	0	N/A
hsa-miR-616-3p	3280-3286	7mer-1A	-0.06	57	-0.05	0	N/A
hsa-miR-215-3p	3281-3287	7mer-m8	-0.13	89	-0.12	0.031	N/A
hsa-miR-16-1-3p	3284-3295	non-canonical	N/A	N/A	N/A	0	N/A
hsa-miR-16-1-3p	3284-3295	non-canonical	N/A	N/A	N/A	0	N/A
hsa-miR-5681b	3290-3296	7mer-1A	-0.13	75	-0.11	0	N/A
hsa-miR-578	3295-3301	7mer-1A	-0.01	34	-0.01	0	N/A
hsa-miR-4735-5p	3299-3305	7mer-m8	-0.02	33	-0.02	0	N/A
hsa-miR-3129-3p	3301-3307	7mer-m8	-0.02	50	-0.02	0	N/A
hsa-miR-5583-5p	3301-3307	7mer-m8	-0.02	49	-0.02	0	N/A
hsa-miR-6771-3p	3308-3314	7mer-1A	-0.01	42	-0.01	0	N/A
hsa-miR-548aq-5p	3312-3319	8mer	-0.03	79	-0.03	0.016	N/A
hsa-miR-559	3312-3319	8mer	-0.03	67	-0.03	0.016	N/A
hsa-miR-548ap-5p	3312-3319	8mer	-0.03	67	-0.03	0.016	N/A
hsa-miR-548as-5p	3312-3319	8mer	-0.03	67	-0.03	0.016	N/A
hsa-miR-548ak	3312-3319	8mer	-0.03	66	-0.03	0.016	N/A
hsa-miR-548j-5p	3312-3319	8mer	-0.03	66	-0.03	0.016	N/A
hsa-miR-548au-5p	3312-3319	8mer	-0.03	66	-0.03	0.016	N/A
hsa-miR-548h-5p	3312-3319	8mer	-0.03	66	-0.03	0.016	N/A
hsa-miR-548o-5p	3312-3319	8mer	-0.03	65	-0.03	0.016	N/A
hsa-miR-548ae-5p	3312-3319	8mer	-0.03	65	-0.03	0.016	N/A
hsa-miR-548ay-5p	3312-3319	8mer	-0.03	65	-0.03	0.016	N/A
hsa-miR-548d-5p	3312-3319	8mer	-0.03	65	-0.03	0.016	N/A
hsa-miR-548am-5p	3312-3319	8mer	-0.03	65	-0.03	0.016	N/A
hsa-miR-548b-5p	3312-3319	8mer	-0.03	65	-0.03	0.016	N/A
hsa-miR-548c-5p	3312-3319	8mer	-0.03	65	-0.03	0.016	N/A
hsa-miR-548w	3312-3319	8mer	-0.03	65	-0.03	0.016	N/A
hsa-miR-548ad-5p	3312-3319	8mer	-0.03	65	-0.03	0.016	N/A
hsa-miR-548bb-5p	3312-3319	8mer	-0.03	64	-0.03	0.016	N/A
hsa-miR-548y	3312-3319	8mer	-0.03	64	-0.03	0.016	N/A
hsa-miR-548i	3312-3319	8mer	-0.03	64	-0.03	0.016	N/A
hsa-miR-548a-5p	3312-3319	8mer	-0.03	64	-0.03	0.016	N/A
hsa-miR-548ab	3312-3319	8mer	-0.03	63	-0.03	0.016	N/A
hsa-miR-548ar-5p	3312-3319	8mer	-0.03	63	-0.03	0.016	N/A
hsa-miR-8054	3313-3319	7mer-1A	-0.01	59	-0.01	0.016	N/A
hsa-miR-548av-5p	3313-3319	7mer-1A	-0.01	52	-0.01	0.016	N/A
hsa-miR-548k	3313-3319	7mer-1A	-0.01	51	-0.01	0.016	N/A
hsa-miR-548l	3313-3319	7mer-1A	-0.01	43	-0.01	0.016	N/A
hsa-miR-142-5p	3314-3320	7mer-m8	-0.02	59	-0.02	0.267	< 0.1
hsa-miR-5590-3p	3314-3320	7mer-m8	-0.02	56	-0.02	0.267	< 0.1
hsa-miR-337-3p	3330-3336	7mer-1A	-0.13	78	-0.12	0.043	N/A
hsa-miR-202-5p	3330-3336	7mer-1A	-0.03	47	-0.03	0.093	< 0.1
hsa-miR-145-3p	3332-3339	8mer	-0.08	74	-0.07	0.031	N/A
hsa-miR-8062	3335-3342	8mer	-0.03	61	-0.03	0	N/A
hsa-miR-8079	3336-3342	7mer-1A	-0.01	39	-0.01	0.016	N/A
hsa-miR-1245a	3336-3342	7mer-1A	-0.01	34	-0.01	0.016	N/A
hsa-miR-3606-5p	3337-3343	7mer-1A	-0.11	68	-0.1	0	N/A
hsa-miR-921	3337-3343	7mer-1A	-0.03	29	-0.02	0	N/A
hsa-miR-3591-5p	3338-3344	7mer-1A	-0.01	22	-0.01	0	N/A
hsa-miR-628-3p	3349-3355	7mer-m8	-0.03	23	-0.03	0.043	N/A
hsa-miR-3923	3350-3356	7mer-m8	-0.02	10	-0.02	0	N/A
hsa-miR-4704-5p	3352-3358	7mer-m8	-0.02	51	-0.02	0	N/A
hsa-miR-603	3354-3360	7mer-m8	-0.02	54	-0.02	0.031	N/A
hsa-miR-548u	3359-3365	7mer-1A	-0.02	45	-0.01	0	N/A
hsa-miR-7161-5p	3359-3365	7mer-1A	-0.01	35	-0.01	0	N/A
hsa-miR-4744	3360-3366	7mer-m8	-0.02	30	-0.02	0	N/A
hsa-miR-5009-3p	3362-3368	7mer-1A	-0.01	28	-0.01	0	N/A
hsa-miR-7152-3p	3366-3372	7mer-m8	-0.09	74	-0.08	0	N/A
hsa-miR-4252	3370-3377	8mer	-0.03	53	-0.03	0	N/A
hsa-miR-4715-3p	3372-3378	7mer-1A	-0.01	40	-0.01	0	N/A
hsa-miR-3064-3p	3372-3378	7mer-1A	-0.02	20	-0.01	0	N/A
hsa-miR-6501-5p	3373-3379	7mer-m8	-0.04	13	-0.03	0	N/A
hsa-miR-3658	3380-3386	7mer-1A	-0.01	24	-0.01	0	N/A
hsa-miR-561-3p	3390-3396	7mer-m8	-0.02	54	-0.02	0	N/A
hsa-miR-186-3p	3393-3399	7mer-m8	-0.06	90	-0.05	0	N/A
hsa-miR-711	3396-3402	7mer-m8	-0.16	84	-0.14	0.043	N/A
hsa-miR-6816-3p	3398-3405	8mer	-0.11	87	-0.09	0	N/A
hsa-miR-8080	3399-3405	7mer-1A	-0.02	27	-0.01	0	N/A
hsa-miR-577	3406-3412	7mer-1A	-0.1	89	-0.09	0.043	N/A
hsa-miR-3935	3407-3413	7mer-m8	-0.13	71	-0.12	0	N/A
hsa-miR-562	3410-3416	7mer-1A	-0.01	33	-0.01	0.016	N/A
hsa-miR-3607-3p	3414-3420	7mer-1A	-0.05	71	-0.04	0	N/A
hsa-miR-3686	3414-3421	8mer	-0.03	37	-0.03	0	N/A
hsa-miR-4273	3418-3424	7mer-1A	-0.01	47	-0.01	0	N/A
hsa-miR-6739-3p	3418-3425	8mer	-0.03	44	-0.03	0	N/A
hsa-miR-7156-5p	3418-3424	7mer-1A	-0.01	40	-0.01	0	N/A
hsa-miR-4677-5p	3418-3424	7mer-1A	-0.01	31	-0.01	0.031	N/A
hsa-miR-375	3419-3425	7mer-1A	-0.01	36	-0.01	1.53	< 0.1
hsa-miR-8068	3430-3437	8mer	-0.03	42	-0.03	0	N/A
hsa-miR-4289	3435-3441	7mer-1A	-0.02	50	-0.02	0	N/A
hsa-miR-34a-3p	3446-3452	7mer-m8	-0.08	81	-0.07	0	N/A
hsa-miR-323a-3p	3474-3480	7mer-1A	-0.01	52	-0.01	0.078	N/A
hsa-miR-5582-3p	3481-3487	7mer-m8	-0.02	65	-0.02	0	N/A
hsa-miR-548aq-3p	3482-3488	7mer-m8	-0.02	67	-0.02	0.031	N/A
hsa-miR-548ae-3p	3482-3488	7mer-m8	-0.02	67	-0.02	0.031	N/A
hsa-miR-548j-3p	3482-3488	7mer-m8	-0.02	67	-0.02	0.031	N/A
hsa-miR-548ah-3p	3482-3488	7mer-m8	-0.02	67	-0.02	0.031	N/A
hsa-miR-548aj-3p	3482-3488	7mer-m8	-0.02	67	-0.02	0.031	N/A
hsa-miR-548am-3p	3482-3488	7mer-m8	-0.02	67	-0.02	0.031	N/A
hsa-miR-548x-3p	3482-3488	7mer-m8	-0.02	67	-0.02	0.031	N/A
hsa-miR-3613-3p	3484-3490	7mer-m8	-0.02	36	-0.02	0	N/A
hsa-miR-6875-3p	3497-3503	7mer-1A	-0.01	31	-0.01	0	N/A
hsa-miR-4659a-3p	3497-3503	7mer-1A	-0.01	24	-0.01	0	N/A
hsa-miR-4659b-3p	3497-3503	7mer-1A	-0.01	24	-0.01	0	N/A
hsa-miR-4680-3p	3503-3510	8mer	-0.04	69	-0.03	0	N/A
hsa-miR-5187-3p	3504-3510	7mer-1A	-0.05	78	-0.05	0	N/A
hsa-miR-4427	3504-3510	7mer-1A	-0.05	65	-0.05	0	N/A
hsa-miR-4762-3p	3506-3512	7mer-1A	-0.04	70	-0.04	0	N/A
hsa-miR-5692c	3517-3523	7mer-m8	-0.02	58	-0.02	0	N/A
hsa-miR-5692b	3517-3523	7mer-m8	-0.02	58	-0.02	0	N/A
hsa-miR-599	3520-3526	7mer-m8	-0.05	56	-0.04	0.441	N/A
hsa-miR-3161	3520-3526	7mer-1A	-0.01	39	-0.01	0	N/A
hsa-miR-1267	3523-3529	7mer-m8	-0.14	82	-0.13	0.016	N/A
hsa-miR-192-3p	3536-3543	8mer	-0.14	87	-0.13	0	N/A
hsa-miR-4776-3p	3538-3544	7mer-1A	-0.09	70	-0.08	0	N/A
hsa-miR-138-2-3p	3542-3548	7mer-1A	-0.01	48	-0.01	0	N/A
hsa-miR-4684-5p	3545-3551	7mer-1A	-0.01	33	-0.01	0	N/A
hsa-miR-6833-3p	3546-3552	7mer-1A	-0.01	38	-0.01	0	N/A
hsa-miR-4768-5p	3546-3552	7mer-1A	-0.01	38	-0.01	0	N/A
hsa-miR-6809-3p	3546-3552	7mer-1A	-0.01	32	-0.01	0	N/A
hsa-miR-6830-3p	3549-3556	8mer	-0.05	73	-0.05	0	N/A
hsa-miR-511-5p	3550-3557	8mer	-0.03	72	-0.03	0.016	N/A
hsa-miR-3655	3553-3559	7mer-1A	-0.04	70	-0.04	0	N/A
hsa-miR-578	3554-3560	7mer-m8	-0.02	50	-0.02	0.031	N/A
hsa-miR-26a-1-3p	3557-3563	7mer-m8	-0.03	49	-0.03	0.031	N/A
hsa-miR-26a-2-3p	3557-3563	7mer-m8	-0.03	49	-0.03	0.031	N/A
hsa-miR-7844-5p	3561-3567	7mer-1A	-0.01	49	-0.01	0	N/A
hsa-miR-4284	3568-3574	7mer-m8	-0.05	80	-0.04	0	N/A
hsa-miR-4437	3569-3575	7mer-m8	-0.1	59	-0.09	0	N/A
hsa-miR-4655-5p	3573-3579	7mer-1A	-0.21	67	-0.19	0	N/A
hsa-miR-548ae-3p	3584-3590	7mer-1A	-0.07	94	-0.06	0	N/A
hsa-miR-548am-3p	3584-3590	7mer-1A	-0.07	94	-0.06	0	N/A
hsa-miR-548aq-3p	3584-3590	7mer-1A	-0.07	94	-0.06	0	N/A
hsa-miR-548j-3p	3584-3590	7mer-1A	-0.07	94	-0.06	0	N/A
hsa-miR-548ah-3p	3584-3590	7mer-1A	-0.07	94	-0.06	0	N/A
hsa-miR-548x-3p	3584-3590	7mer-1A	-0.04	92	-0.04	0	N/A
hsa-miR-548aj-3p	3584-3590	7mer-1A	-0.04	92	-0.04	0	N/A
hsa-miR-548bb-3p	3584-3590	7mer-1A	-0.01	57	-0.01	0.159	N/A
hsa-miR-548d-3p	3584-3590	7mer-1A	-0.01	57	-0.01	0.159	N/A
hsa-miR-548z	3584-3590	7mer-1A	-0.01	57	-0.01	0.159	N/A
hsa-miR-548ac	3584-3590	7mer-1A	-0.01	57	-0.01	0.159	N/A
hsa-miR-548h-3p	3584-3590	7mer-1A	-0.01	57	-0.01	0.159	N/A
hsa-miR-3163	3586-3592	7mer-1A	-0.01	45	-0.01	0	N/A
hsa-miR-548ae-3p	3592-3599	8mer	-0.03	84	-0.03	0.031	N/A
hsa-miR-548aj-3p	3592-3599	8mer	-0.03	84	-0.03	0.031	N/A
hsa-miR-548aq-3p	3592-3599	8mer	-0.03	84	-0.03	0.031	N/A
hsa-miR-548am-3p	3592-3599	8mer	-0.03	84	-0.03	0.031	N/A
hsa-miR-548x-3p	3592-3599	8mer	-0.03	84	-0.03	0.031	N/A
hsa-miR-548ah-3p	3592-3599	8mer	-0.03	84	-0.03	0.031	N/A
hsa-miR-548j-3p	3592-3599	8mer	-0.03	84	-0.03	0.031	N/A
hsa-miR-548z	3593-3599	7mer-1A	-0.01	57	-0.01	0.031	N/A
hsa-miR-548h-3p	3593-3599	7mer-1A	-0.01	57	-0.01	0.031	N/A
hsa-miR-548d-3p	3593-3599	7mer-1A	-0.01	57	-0.01	0.031	N/A
hsa-miR-548bb-3p	3593-3599	7mer-1A	-0.01	57	-0.01	0.031	N/A
hsa-miR-548ac	3593-3599	7mer-1A	-0.01	57	-0.01	0.031	N/A
hsa-miR-577	3596-3602	7mer-m8	-0.02	38	-0.02	0.043	N/A
hsa-let-7c-3p	3606-3613	8mer	-0.03	48	-0.03	0.031	N/A
hsa-let-7g-3p	3607-3613	7mer-1A	-0.07	74	-0.07	0.031	N/A
hsa-let-7a-2-3p	3607-3613	7mer-1A	-0.06	69	-0.06	0.031	N/A
hsa-miR-493-5p	3607-3613	7mer-1A	-0.01	31	-0.01	0.123	N/A
hsa-miR-3613-5p	3608-3614	7mer-m8	-0.13	81	-0.12	0	N/A
hsa-miR-219a-1-3p	3611-3617	7mer-1A	-0.11	65	-0.09	0.016	N/A
hsa-miR-571	3611-3617	7mer-1A	-0.1	64	-0.09	0.016	N/A
hsa-miR-758-3p	3615-3621	7mer-1A	-0.01	34	-0.01	1.554	N/A
hsa-miR-2113	3616-3622	7mer-1A	-0.01	42	-0.01	0	N/A
hsa-miR-5010-3p	3616-3622	7mer-1A	-0.01	31	-0.01	0	N/A
hsa-miR-8087	3628-3634	7mer-m8	-0.02	57	-0.02	0	N/A
hsa-miR-7161-5p	3629-3635	7mer-m8	-0.02	49	-0.02	0	N/A
hsa-miR-548u	3629-3635	7mer-m8	-0.02	48	-0.02	0	N/A
hsa-miR-3163	3639-3646	8mer	-0.03	86	-0.03	0	N/A
hsa-miR-340-5p	3641-3647	7mer-1A	-0.05	93	-0.05	1.475	N/A
hsa-miR-4729	3644-3650	7mer-m8	-0.02	55	-0.02	0	N/A
hsa-miR-2053	3652-3658	7mer-1A	-0.01	46	-0.01	0	N/A
hsa-miR-513c-3p	3658-3664	7mer-1A	-0.01	57	-0.01	0.306	N/A
hsa-miR-513a-3p	3658-3664	7mer-1A	-0.01	57	-0.01	0.306	N/A
hsa-miR-3606-3p	3658-3664	7mer-1A	-0.01	57	-0.01	0.306	N/A
hsa-miR-4495	3661-3667	7mer-m8	-0.02	30	-0.02	0	N/A
hsa-miR-3171	3663-3669	7mer-1A	-0.18	83	-0.16	0	N/A
hsa-miR-4502	3665-3671	7mer-1A	-0.13	89	-0.12	0	N/A
hsa-miR-532-5p	3674-3680	7mer-m8	-0.14	87	-0.12	1.287	N/A
hsa-miR-4799-5p	3679-3685	7mer-m8	-0.02	57	-0.02	0	N/A
hsa-miR-452-3p	3683-3689	7mer-1A	-0.01	32	-0.01	0	N/A
hsa-miR-335-3p	3685-3691	7mer-m8	-0.02	61	-0.02	0.031	N/A
hsa-miR-4775	3688-3694	7mer-m8	-0.02	47	-0.02	0	N/A
hsa-miR-590-3p	3688-3694	7mer-1A	-0.01	34	-0.01	0.164	N/A
hsa-miR-4803	3695-3701	7mer-m8	-0.02	41	-0.02	0.031	N/A
hsa-miR-7153-5p	3699-3705	7mer-1A	-0.06	62	-0.05	0.134	< 0.1
hsa-miR-146b-5p	3699-3705	7mer-1A	-0.04	49	-0.03	0.134	< 0.1
hsa-miR-146a-5p	3699-3705	7mer-1A	-0.04	49	-0.03	0.134	< 0.1
hsa-miR-589-5p	3699-3705	7mer-1A	-0.01	30	-0.01	0.043	N/A
hsa-miR-3174	3702-3708	7mer-1A	-0.07	81	-0.07	0	N/A
hsa-miR-921	3702-3708	7mer-m8	-0.13	72	-0.12	0	N/A
hsa-miR-4662a-3p	3706-3712	7mer-m8	-0.02	49	-0.02	0	N/A
hsa-miR-7-5p	3709-3715	7mer-1A	-0.04	68	-0.03	0.123	< 0.1
hsa-miR-6077	3709-3715	7mer-1A	-0.02	49	-0.02	0	N/A
hsa-miR-6079	3710-3716	7mer-1A	-0.01	41	-0.01	0	N/A
hsa-miR-4282	3715-3722	8mer	-0.03	87	-0.03	0	N/A
hsa-miR-3163	3717-3723	7mer-m8	-0.02	65	-0.02	0	N/A
hsa-miR-1265	3726-3732	7mer-1A	-0.07	75	-0.06	0.016	N/A
hsa-miR-2392	3726-3732	7mer-1A	-0.02	38	-0.02	0.016	N/A
hsa-miR-1270	3732-3739	8mer	-0.17	91	-0.15	0	N/A
hsa-miR-620	3732-3739	8mer	-0.17	91	-0.15	0	N/A
hsa-miR-4683	3732-3738	7mer-1A	-0.01	38	-0.01	0	N/A
hsa-miR-4531	3733-3739	7mer-1A	-0.18	89	-0.16	0	N/A
hsa-miR-7850-5p	3735-3741	7mer-1A	-0.01	52	-0.01	0	N/A
hsa-miR-1250-3p	3738-3744	7mer-1A	-0.01	46	-0.01	0	N/A
hsa-miR-153-5p	3738-3744	7mer-1A	-0.01	33	-0.01	0.031	N/A
hsa-miR-6828-3p	3763-3769	7mer-m8	-0.13	84	-0.11	0	N/A
hsa-miR-767-3p	3763-3769	7mer-1A	-0.05	57	-0.05	0.031	N/A
hsa-miR-6856-3p	3772-3779	8mer	-0.1	75	-0.09	0.031	N/A
hsa-miR-2681-5p	3777-3783	7mer-1A	-0.01	53	-0.01	0	N/A
hsa-miR-643	3783-3789	7mer-m8	-0.02	27	-0.02	0.016	N/A
hsa-miR-1273e	3786-3792	7mer-1A	-0.04	46	-0.04	0	N/A
hsa-miR-6885-3p	3787-3794	8mer	-0.03	64	-0.03	0	N/A
hsa-miR-129-5p	3789-3796	8mer	-0.03	88	-0.03	0.016	< 0.1
hsa-miR-4328	3793-3799	7mer-m8	-0.02	47	-0.02	0	N/A
hsa-miR-6743-5p	3802-3809	8mer	-0.08	57	-0.07	0.223	N/A
hsa-miR-4688	3802-3809	8mer	-0.07	49	-0.06	0.223	N/A
hsa-miR-6813-5p	3803-3809	7mer-1A	-0.07	63	-0.06	0	N/A
hsa-miR-6789-5p	3803-3809	7mer-m8	-0.04	43	-0.03	0	N/A
hsa-miR-6085	3803-3809	7mer-1A	-0.04	35	-0.04	0	N/A
hsa-miR-7844-5p	3807-3813	7mer-m8	-0.02	61	-0.02	0	N/A
hsa-miR-4738-3p	3809-3815	7mer-1A	-0.01	29	-0.01	0	N/A
hsa-miR-5001-3p	3815-3822	8mer	-0.08	70	-0.07	0	N/A
hsa-miR-4727-5p	3816-3822	7mer-1A	-0.13	75	-0.11	0	N/A
hsa-miR-6738-3p	3816-3822	7mer-m8	-0.04	59	-0.04	0	N/A
hsa-miR-6874-3p	3818-3824	7mer-m8	-0.02	45	-0.02	0	N/A
hsa-miR-148b-5p	3818-3824	7mer-m8	-0.02	42	-0.02	0	N/A
hsa-miR-148a-5p	3819-3826	8mer	-0.03	55	-0.03	0.031	N/A
hsa-miR-4645-3p	3828-3834	7mer-1A	-0.15	78	-0.13	0	N/A
hsa-miR-4526	3829-3836	8mer	-0.03	65	-0.03	0.016	N/A
hsa-miR-3660	3829-3836	8mer	-0.03	46	-0.03	0.016	N/A
hsa-miR-6730-3p	3830-3836	7mer-1A	-0.01	39	-0.01	0	N/A
hsa-miR-6719-3p	3830-3836	7mer-1A	-0.01	28	-0.01	0	N/A
hsa-miR-301a-5p	3831-3837	7mer-m8	-0.02	68	-0.02	0.031	N/A
hsa-miR-301b-5p	3831-3837	7mer-m8	-0.02	68	-0.02	0.031	N/A
hsa-miR-6800-3p	3834-3840	7mer-1A	-0.01	39	-0.01	0	N/A
hsa-miR-624-5p	3837-3843	7mer-1A	-0.09	54	-0.08	0	N/A
hsa-miR-6516-3p	3846-3852	7mer-m8	-0.06	55	-0.05	0	N/A
hsa-miR-96-3p	3847-3853	7mer-m8	-0.05	64	-0.04	0	N/A
hsa-miR-7-2-3p	3852-3858	7mer-m8	-0.02	72	-0.02	0	N/A
hsa-miR-7-1-3p	3852-3858	7mer-m8	-0.02	72	-0.02	0	N/A
hsa-miR-548at-5p	3862-3868	7mer-m8	-0.02	46	-0.02	0	N/A
hsa-miR-4804-5p	3879-3885	7mer-1A	-0.14	61	-0.13	0	N/A
hsa-miR-7850-5p	3880-3887	8mer	-0.03	82	-0.03	0	N/A
hsa-miR-4520-2-3p	3880-3886	7mer-1A	-0.08	47	-0.07	0	N/A
hsa-miR-4529-3p	3880-3886	7mer-1A	-0.04	35	-0.04	0	N/A
hsa-miR-153-5p	3884-3890	7mer-m8	-0.02	50	-0.02	0	N/A
hsa-miR-7151-5p	3888-3894	7mer-1A	-0.01	43	-0.01	0	N/A
hsa-miR-32-3p	3893-3899	7mer-1A	-0.01	54	-0.01	0	N/A
hsa-miR-380-3p	3896-3902	7mer-m8	-0.03	64	-0.03	0.043	N/A
hsa-miR-4719	3901-3907	7mer-m8	-0.03	73	-0.03	0	N/A
hsa-miR-3682-3p	3910-3917	8mer	-0.08	63	-0.08	0	N/A
hsa-miR-4502	3912-3918	7mer-m8	-0.06	71	-0.05	0	N/A
hsa-miR-891b	3917-3923	7mer-1A	-0.04	47	-0.04	0	N/A
hsa-miR-3662	3922-3928	7mer-1A	-0.01	47	-0.01	0	N/A
hsa-miR-3163	3923-3929	7mer-m8	-0.02	65	-0.02	0	N/A
hsa-miR-374c-5p	3929-3935	7mer-m8	-0.04	47	-0.03	0.32	N/A
hsa-miR-655-3p	3929-3935	7mer-m8	-0.04	46	-0.03	0.32	N/A
hsa-miR-369-3p	3930-3936	7mer-m8	-0.04	87	-0.04	0.454	N/A
hsa-miR-5692a	3932-3938	7mer-m8	-0.02	73	-0.02	0	N/A
hsa-miR-4477a	3938-3944	7mer-1A	-0.01	46	-0.01	0	N/A
hsa-miR-3942-3p	3950-3956	7mer-m8	-0.05	77	-0.04	0	N/A
hsa-miR-5100	3950-3956	7mer-1A	-0.01	38	-0.01	0	N/A
hsa-miR-892c-5p	3951-3957	7mer-m8	-0.02	32	-0.02	0.016	N/A
hsa-miR-1298-5p	3954-3960	7mer-1A	-0.01	38	-0.01	0.091	N/A
hsa-miR-299-5p	3969-3975	7mer-1A	-0.01	27	-0.01	0.131	N/A
hsa-miR-29b-1-5p	3970-3977	8mer	-0.04	70	-0.04	0	N/A
hsa-miR-2110	3981-3988	8mer	-0.13	78	-0.11	0	N/A
hsa-miR-4271	3981-3987	7mer-1A	-0.05	55	-0.04	0	N/A
hsa-miR-6780b-5p	3981-3987	7mer-1A	-0.06	49	-0.06	0	N/A
hsa-miR-4725-3p	3981-3987	7mer-1A	-0.05	45	-0.05	0	N/A
hsa-miR-6763-5p	3982-3988	7mer-1A	-0.16	79	-0.14	0	N/A
hsa-miR-3150a-3p	3982-3988	7mer-1A	-0.13	73	-0.11	0	N/A
hsa-miR-6857-5p	3982-3988	7mer-1A	-0.08	71	-0.07	0	N/A
hsa-miR-450a-2-3p	3982-3989	8mer	-0.15	69	-0.13	0	N/A
hsa-miR-6810-5p	3982-3988	7mer-1A	-0.04	58	-0.04	0	N/A
hsa-miR-4260	3983-3989	7mer-1A	-0.06	60	-0.06	0.223	N/A
hsa-miR-5572	3983-3989	7mer-1A	-0.03	50	-0.03	0	N/A
hsa-miR-876-5p	3987-3993	7mer-1A	-0.01	30	-0.01	0.916	N/A
hsa-miR-3167	3987-3993	7mer-1A	-0.01	29	-0.01	0.916	N/A
hsa-miR-1290	3987-3993	7mer-1A	-0.01	20	-0.01	0.016	N/A
hsa-miR-5004-3p	3988-3995	8mer	-0.03	45	-0.03	0	N/A
hsa-miR-7850-5p	3990-3996	7mer-1A	-0.01	52	-0.01	0	N/A
hsa-miR-3156-3p	4006-4013	8mer	-0.2	91	-0.18	0	N/A
hsa-miR-4301	4006-4012	7mer-1A	-0.15	85	-0.13	0	N/A
hsa-miR-188-3p	4007-4013	7mer-1A	-0.17	82	-0.16	0	N/A
hsa-miR-1260a	4007-4013	7mer-1A	-0.01	24	-0.01	0.016	N/A
hsa-miR-1260b	4007-4013	7mer-1A	-0.01	24	-0.01	0.016	N/A
hsa-miR-1236-3p	4010-4016	7mer-m8	-0.07	69	-0.06	0	N/A
hsa-miR-877-3p	4011-4017	7mer-m8	-0.08	70	-0.07	0	N/A
hsa-miR-1306-5p	4014-4020	7mer-1A	-0.05	60	-0.04	0.135	< 0.1
hsa-miR-5096	4016-4022	7mer-m8	-0.02	65	-0.02	0	N/A
hsa-miR-4731-3p	4030-4036	7mer-1A	-0.01	48	-0.01	0	N/A
hsa-miR-4801	4030-4036	7mer-1A	-0.01	42	-0.01	0	N/A
hsa-miR-4789-5p	4032-4038	7mer-m8	-0.02	81	-0.02	0	N/A
hsa-miR-5007-3p	4036-4042	7mer-1A	-0.07	72	-0.07	0	N/A
hsa-miR-4662a-3p	4046-4052	7mer-1A	-0.02	45	-0.01	0	N/A
hsa-miR-654-3p	4052-4058	7mer-1A	-0.04	55	-0.03	0.016	N/A
hsa-miR-548c-3p	4058-4064	7mer-1A	-0.01	57	-0.01	0.016	N/A
hsa-miR-4531	4066-4072	7mer-m8	-0.07	65	-0.07	0	N/A
hsa-miR-4434	4066-4072	7mer-1A	-0.03	49	-0.02	0	N/A
hsa-miR-5703	4066-4072	7mer-1A	-0.03	48	-0.02	0	N/A
hsa-miR-4516	4066-4072	7mer-1A	-0.01	45	-0.01	0	N/A
hsa-miR-4738-3p	4071-4077	7mer-m8	-0.02	53	-0.02	0	N/A
hsa-miR-298	4075-4081	7mer-1A	-0.13	82	-0.12	0.016	N/A
hsa-miR-3678-3p	4076-4082	7mer-1A	-0.08	70	-0.07	0	N/A
hsa-miR-1273h-3p	4076-4082	7mer-1A	-0.01	43	-0.01	0	N/A
hsa-miR-6516-5p	4077-4083	7mer-1A	-0.11	86	-0.09	0.38	N/A
hsa-miR-557	4078-4084	7mer-1A	-0.01	51	-0.01	0.016	N/A
hsa-miR-450b-5p	4078-4084	7mer-1A	-0.03	49	-0.02	0.217	N/A
hsa-miR-507	4078-4084	7mer-1A	-0.01	43	-0.01	0.016	N/A
hsa-miR-3680-3p	4078-4084	7mer-1A	-0.01	33	-0.01	0	N/A
hsa-miR-944	4083-4090	8mer	-0.03	81	-0.03	0.016	N/A
hsa-miR-1183	4096-4102	7mer-1A	-0.03	53	-0.03	0.016	N/A
hsa-miR-4693-5p	4097-4103	7mer-1A	-0.04	47	-0.04	0	N/A
hsa-miR-935	4100-4106	7mer-m8	-0.03	68	-0.03	0.337	N/A
hsa-miR-4786-5p	4105-4111	7mer-m8	-0.1	70	-0.09	0	N/A
hsa-miR-6888-5p	4108-4114	7mer-1A	-0.11	88	-0.1	0	N/A
hsa-miR-4266	4109-4115	7mer-1A	-0.05	41	-0.04	0	N/A
hsa-miR-651-5p	4110-4116	7mer-1A	-0.01	25	-0.01	0.016	N/A
hsa-miR-506-5p	4118-4124	7mer-m8	-0.11	84	-0.1	0	N/A
hsa-miR-10a-3p	4121-4127	7mer-1A	-0.03	82	-0.03	0.226	N/A
hsa-miR-323a-3p	4126-4132	7mer-1A	-0.01	52	-0.01	2.385	N/A
hsa-miR-4803	4141-4147	7mer-m8	-0.02	41	-0.02	0	N/A
hsa-miR-3133	4145-4152	8mer	-0.03	87	-0.03	0	N/A
hsa-miR-186-5p	4146-4152	7mer-1A	-0.01	59	-0.01	0.802	N/A
hsa-miR-5590-3p	4148-4154	7mer-1A	-0.04	77	-0.03	0.827	< 0.1
hsa-miR-340-5p	4148-4154	7mer-m8	-0.02	76	-0.02	0.827	N/A
hsa-miR-142-5p	4148-4154	7mer-1A	-0.01	44	-0.01	0.827	< 0.1
hsa-miR-593-5p	4156-4162	7mer-m8	-0.2	79	-0.18	0	N/A
hsa-miR-548an	4159-4165	7mer-m8	-0.02	26	-0.02	0	N/A
hsa-miR-586	4170-4176	7mer-m8	-0.02	40	-0.02	0.016	N/A
hsa-miR-5700	4171-4177	7mer-m8	-0.02	48	-0.02	0.137	N/A
hsa-miR-4639-3p	4178-4184	7mer-m8	-0.1	84	-0.09	0.223	N/A
hsa-miR-4772-3p	4195-4201	7mer-m8	-0.02	54	-0.02	0	N/A
hsa-let-7g-3p	4202-4209	8mer	-0.03	56	-0.03	0	N/A
hsa-let-7a-2-3p	4202-4209	8mer	-0.03	55	-0.03	0	N/A
hsa-miR-493-5p	4203-4209	7mer-1A	-0.01	31	-0.01	0.062	N/A
hsa-let-7c-3p	4203-4209	7mer-1A	-0.01	23	-0.01	0	N/A
hsa-miR-3613-5p	4204-4211	8mer	-0.07	65	-0.06	0	N/A
hsa-miR-548az-5p	4210-4217	8mer	-0.03	78	-0.03	0.223	N/A
hsa-miR-548t-5p	4210-4217	8mer	-0.03	78	-0.03	0.223	N/A
hsa-miR-548n	4211-4217	7mer-1A	-0.02	51	-0.01	0.016	N/A
hsa-miR-448	4218-4224	7mer-m8	-0.1	78	-0.09	0.109	N/A
hsa-miR-5700	4220-4226	7mer-m8	-0.09	85	-0.08	0	N/A
hsa-miR-548c-3p	4224-4230	7mer-1A	-0.01	57	-0.01	0.17	N/A
hsa-miR-8062	4233-4239	7mer-m8	-0.09	82	-0.08	0	N/A
hsa-miR-7856-5p	4238-4244	7mer-1A	-0.01	40	-0.01	0	N/A
hsa-miR-590-3p	4240-4246	7mer-m8	-0.02	59	-0.02	0.016	N/A
hsa-miR-888-5p	4245-4251	7mer-1A	-0.1	80	-0.09	0	N/A
hsa-miR-1278	4248-4254	7mer-1A	-0.01	24	-0.01	0.016	N/A
hsa-miR-190a-3p	4253-4259	7mer-1A	-0.01	27	-0.01	0	N/A
hsa-miR-183-3p	4257-4263	7mer-m8	-0.02	59	-0.02	0.223	N/A
hsa-miR-4770	4261-4267	7mer-m8	-0.12	80	-0.11	0.238	< 0.1
hsa-miR-143-3p	4261-4267	7mer-m8	-0.11	77	-0.1	0.238	< 0.1
hsa-miR-6088	4261-4267	7mer-m8	-0.04	53	-0.04	0.238	< 0.1
hsa-miR-4756-3p	4263-4269	7mer-m8	-0.02	52	-0.02	0	N/A
hsa-miR-3678-3p	4265-4271	7mer-m8	-0.15	85	-0.13	0	N/A
hsa-miR-2467-3p	4265-4271	7mer-1A	-0.05	53	-0.04	0	N/A
hsa-miR-548c-3p	4271-4277	7mer-1A	-0.01	57	-0.01	0.016	N/A
hsa-miR-4325	4277-4283	7mer-1A	-0.11	83	-0.1	0	N/A
hsa-miR-7703	4277-4283	7mer-1A	-0.01	30	-0.01	0	N/A
hsa-miR-507	4278-4284	7mer-m8	-0.09	89	-0.08	0.016	N/A
hsa-miR-557	4278-4284	7mer-m8	-0.03	85	-0.03	0.016	N/A
hsa-miR-4744	4285-4292	8mer	-0.03	46	-0.03	0	N/A
hsa-miR-4509	4286-4292	7mer-1A	-0.06	70	-0.06	0	N/A
hsa-miR-520f-5p	4287-4293	7mer-m8	-0.02	28	-0.02	0	N/A
hsa-miR-6502-5p	4289-4295	7mer-1A	-0.15	74	-0.14	0	N/A
hsa-miR-1301-5p	4289-4295	7mer-1A	-0.11	67	-0.1	0	N/A
hsa-miR-6805-3p	4290-4296	7mer-1A	-0.01	35	-0.01	0	N/A
hsa-miR-5691	4290-4296	7mer-1A	-0.01	27	-0.01	0	N/A
hsa-miR-302f	4292-4298	7mer-m8	-0.02	29	-0.02	0.016	N/A
hsa-miR-5680	4296-4302	7mer-1A	-0.01	53	-0.01	0	N/A
hsa-miR-4684-5p	4304-4310	7mer-1A	-0.01	33	-0.01	0	N/A
hsa-miR-4768-5p	4305-4311	7mer-1A	-0.01	38	-0.01	0	N/A
hsa-miR-6833-3p	4305-4311	7mer-1A	-0.01	38	-0.01	0	N/A
hsa-miR-6809-3p	4305-4311	7mer-1A	-0.01	32	-0.01	0	N/A
hsa-miR-513c-3p	4308-4314	7mer-m8	-0.02	78	-0.02	0	N/A
hsa-miR-3606-3p	4308-4314	7mer-m8	-0.02	78	-0.02	0	N/A
hsa-miR-513a-3p	4308-4314	7mer-m8	-0.02	78	-0.02	0	N/A
hsa-miR-4282	4309-4315	7mer-m8	-0.02	66	-0.02	0	N/A
hsa-miR-3160-3p	4315-4322	8mer	-0.07	60	-0.06	0	N/A
hsa-miR-4487	4316-4322	7mer-1A	-0.05	46	-0.04	0	N/A
hsa-miR-558	4316-4322	7mer-1A	-0.01	30	-0.01	0.043	N/A
hsa-miR-4663	4318-4324	7mer-m8	-0.12	86	-0.11	0	N/A
hsa-miR-302c-5p	4325-4331	7mer-1A	-0.01	35	-0.01	0	N/A
hsa-miR-552-5p	4326-4332	7mer-1A	-0.01	47	-0.01	0	N/A
hsa-miR-561-3p	4341-4347	7mer-m8	-0.02	54	-0.02	0	N/A
hsa-miR-520h	4343-4349	7mer-1A	-0.13	94	-0.12	0.016	N/A
hsa-miR-520g-3p	4343-4349	7mer-1A	-0.13	94	-0.12	0.016	N/A
hsa-miR-3973	4343-4349	7mer-1A	-0.11	88	-0.1	0	N/A
hsa-miR-607	4345-4351	7mer-1A	-0.01	40	-0.01	0	N/A
hsa-miR-6507-3p	4355-4361	7mer-1A	-0.01	46	-0.01	0	N/A
hsa-miR-196b-5p	4361-4367	7mer-m8	-0.17	85	-0.15	0	< 0.1
hsa-miR-196a-5p	4361-4367	7mer-m8	-0.17	85	-0.15	0	< 0.1
hsa-miR-548m	4363-4369	7mer-m8	-0.02	37	-0.02	0	N/A
hsa-miR-4738-3p	4372-4378	7mer-1A	-0.01	29	-0.01	0	N/A
hsa-miR-8084	4379-4385	7mer-m8	-0.02	56	-0.02	0	N/A
hsa-miR-892c-5p	4386-4393	8mer	-0.03	49	-0.03	0.043	N/A
hsa-miR-506-5p	4387-4393	7mer-1A	-0.01	36	-0.01	0.031	N/A
hsa-miR-6074	4388-4394	7mer-m8	-0.02	45	-0.02	0	N/A
hsa-miR-1279	4390-4396	7mer-1A	-0.01	42	-0.01	0	N/A
hsa-miR-2054	4396-4402	7mer-1A	-0.06	78	-0.05	0	N/A
hsa-miR-643	4398-4404	7mer-1A	-0.11	79	-0.1	0.043	N/A
hsa-miR-2681-5p	4412-4418	7mer-m8	-0.02	78	-0.02	0	N/A
hsa-miR-6794-3p	4422-4429	8mer	-0.23	93	-0.2	0	N/A
hsa-miR-4639-3p	4422-4428	7mer-1A	-0.01	35	-0.01	0.031	N/A
hsa-miR-561-3p	4428-4435	8mer	-0.03	76	-0.03	0	N/A
hsa-miR-548at-5p	4429-4435	7mer-1A	-0.01	35	-0.01	0	N/A
hsa-miR-513a-5p	4436-4443	8mer	-0.13	86	-0.12	0.043	N/A
hsa-miR-27b-3p	4437-4443	7mer-1A	-0.04	64	-0.04	1.933	< 0.1
hsa-miR-27a-3p	4437-4443	7mer-1A	-0.04	64	-0.04	1.933	< 0.1
hsa-miR-4760-3p	4445-4451	7mer-1A	-0.04	76	-0.03	0	N/A
hsa-miR-374b-5p	4448-4454	7mer-1A	-0.05	81	-0.05	0.122	N/A
hsa-miR-374a-5p	4448-4454	7mer-1A	-0.03	65	-0.03	0.122	N/A
hsa-miR-4719	4454-4460	7mer-m8	-0.13	94	-0.12	0	N/A
hsa-miR-548ae-3p	4471-4477	7mer-1A	-0.05	93	-0.05	0.031	N/A
hsa-miR-548aq-3p	4471-4477	7mer-1A	-0.05	93	-0.05	0.031	N/A
hsa-miR-548ah-3p	4471-4477	7mer-1A	-0.05	93	-0.05	0.031	N/A
hsa-miR-548am-3p	4471-4477	7mer-1A	-0.05	93	-0.05	0.031	N/A
hsa-miR-548j-3p	4471-4477	7mer-1A	-0.04	91	-0.04	0.031	N/A
hsa-miR-548x-3p	4471-4477	7mer-1A	-0.03	90	-0.03	0.031	N/A
hsa-miR-548aj-3p	4471-4477	7mer-1A	-0.03	90	-0.03	0.031	N/A
hsa-miR-548z	4471-4477	7mer-1A	-0.01	57	-0.01	0.175	N/A
hsa-miR-548ac	4471-4477	7mer-1A	-0.01	57	-0.01	0.175	N/A
hsa-miR-548bb-3p	4471-4477	7mer-1A	-0.01	57	-0.01	0.175	N/A
hsa-miR-548d-3p	4471-4477	7mer-1A	-0.01	57	-0.01	0.175	N/A
hsa-miR-548h-3p	4471-4477	7mer-1A	-0.01	57	-0.01	0.175	N/A
hsa-miR-6875-3p	4479-4485	7mer-m8	-0.03	61	-0.03	0	N/A
hsa-miR-599	4495-4501	7mer-1A	-0.08	69	-0.07	0.298	N/A
hsa-miR-578	4501-4507	7mer-m8	-0.02	50	-0.02	0.031	N/A
hsa-miR-10a-3p	4505-4511	7mer-1A	-0.01	61	-0.01	0	N/A
hsa-miR-3613-3p	4520-4526	7mer-m8	-0.02	36	-0.02	0	N/A
hsa-miR-4742-3p	4535-4541	7mer-m8	-0.11	80	-0.1	0	N/A
hsa-miR-1183	4537-4543	7mer-1A	-0.07	73	-0.07	0.016	N/A
hsa-miR-200b-3p	4539-4545	7mer-m8	-0.09	82	-0.08	2.663	0.3
hsa-miR-200c-3p	4539-4545	7mer-m8	-0.09	82	-0.08	2.663	0.3
hsa-miR-429	4539-4545	7mer-m8	-0.09	82	-0.08	2.663	0.3
hsa-miR-3646	4544-4550	7mer-m8	-0.02	48	-0.02	0	N/A
hsa-miR-4668-3p	4551-4557	7mer-m8	-0.02	74	-0.02	0	N/A
hsa-miR-6088	4557-4563	7mer-m8	-0.02	31	-0.02	0.337	< 0.1
hsa-miR-4770	4557-4563	7mer-m8	-0.02	29	-0.02	0.337	< 0.1
hsa-miR-143-3p	4557-4563	7mer-m8	-0.02	27	-0.02	0.337	< 0.1
hsa-miR-1270	4559-4565	7mer-m8	-0.02	41	-0.02	0	N/A
hsa-miR-620	4559-4565	7mer-m8	-0.02	38	-0.02	0	N/A
hsa-miR-4683	4559-4565	7mer-1A	-0.01	27	-0.01	0	N/A
hsa-miR-516b-5p	4561-4567	7mer-m8	-0.07	59	-0.07	0.043	N/A
hsa-miR-3923	4567-4573	7mer-1A	-0.06	44	-0.06	0	N/A
hsa-miR-8084	4569-4575	7mer-m8	-0.02	56	-0.02	0	N/A
hsa-miR-4773	4575-4581	7mer-1A	-0.01	44	-0.01	0	N/A
hsa-miR-10b-3p	4588-4594	7mer-m8	-0.09	83	-0.08	0	N/A
hsa-miR-5683	4590-4596	7mer-1A	-0.01	33	-0.01	0	N/A
hsa-miR-4263	4609-4615	7mer-1A	-0.01	40	-0.01	0	N/A
hsa-miR-576-5p	4609-4615	7mer-1A	-0.01	37	-0.01	0.031	N/A
hsa-miR-138-2-3p	4614-4620	7mer-1A	-0.01	48	-0.01	0	N/A
hsa-miR-3675-3p	4617-4623	7mer-m8	-0.06	72	-0.05	0	N/A
hsa-miR-216b-5p	4618-4624	7mer-m8	-0.05	65	-0.04	0.134	< 0.1
hsa-miR-1305	4623-4629	7mer-1A	-0.01	49	-0.01	0	N/A
hsa-miR-6884-3p	4631-4637	7mer-1A	-0.06	72	-0.06	0	N/A
hsa-miR-23a-3p	4640-4647	8mer	-0.07	72	-0.07	0.134	< 0.1
hsa-miR-23b-3p	4640-4647	8mer	-0.07	70	-0.06	0.134	< 0.1
hsa-miR-23c	4640-4647	8mer	-0.07	69	-0.06	0.134	< 0.1
hsa-miR-130a-5p	4640-4647	8mer	-0.03	54	-0.03	0.134	< 0.1
hsa-miR-5096	4643-4649	7mer-1A	-0.01	44	-0.01	0	N/A
hsa-miR-335-3p	4644-4650	7mer-1A	-0.01	40	-0.01	0.031	N/A
hsa-miR-3140-3p	4647-4653	7mer-1A	-0.06	68	-0.05	0	N/A
hsa-miR-4428	4664-4670	7mer-m8	-0.06	65	-0.06	0.016	N/A
hsa-miR-6830-5p	4666-4672	7mer-1A	-0.08	71	-0.08	0	N/A
hsa-miR-561-5p	4666-4673	8mer	-0.05	49	-0.05	0	N/A
hsa-miR-375	4671-4677	7mer-1A	-0.01	36	-0.01	2.391	0.21
hsa-miR-6739-3p	4671-4677	7mer-1A	-0.01	18	-0.01	0	N/A
hsa-miR-1251-3p	4674-4680	7mer-1A	-0.04	64	-0.04	0.031	N/A
hsa-miR-6885-3p	4676-4683	8mer	-0.03	64	-0.03	0	N/A
hsa-miR-19b-2-5p	4678-4684	7mer-m8	-0.13	88	-0.12	0.031	N/A
hsa-miR-19b-1-5p	4678-4684	7mer-m8	-0.13	88	-0.12	0.031	N/A
hsa-miR-19a-5p	4678-4684	7mer-m8	-0.12	87	-0.11	0.031	N/A
hsa-miR-4328	4680-4687	8mer	-0.03	66	-0.03	0	N/A
hsa-miR-943	4688-4694	7mer-m8	-0.11	80	-0.09	0.016	N/A
hsa-miR-190b	4693-4699	7mer-1A	-0.05	49	-0.04	1.186	< 0.1
hsa-miR-190a-5p	4693-4699	7mer-1A	-0.03	33	-0.02	1.186	< 0.1
hsa-miR-3689a-5p	4694-4701	8mer	-0.07	62	-0.07	0	N/A
hsa-miR-3689b-5p	4694-4701	8mer	-0.07	62	-0.07	0	N/A
hsa-miR-3689e	4694-4701	8mer	-0.07	62	-0.07	0	N/A
hsa-miR-3689f	4694-4701	8mer	-0.06	54	-0.05	0	N/A
hsa-miR-8066	4697-4703	7mer-m8	-0.02	34	-0.02	0	N/A
hsa-miR-3908	4700-4707	8mer	-0.03	71	-0.03	0	N/A
hsa-miR-3942-5p	4701-4707	7mer-1A	-0.04	58	-0.04	0	N/A
hsa-miR-4766-3p	4701-4707	7mer-m8	-0.02	31	-0.02	0	N/A
hsa-miR-4703-5p	4701-4707	7mer-1A	-0.01	25	-0.01	0	N/A
hsa-miR-4531	4708-4715	8mer	-0.11	75	-0.1	0	N/A
hsa-miR-4516	4708-4714	7mer-1A	-0.01	45	-0.01	0	N/A
hsa-miR-4434	4708-4714	7mer-1A	-0.02	40	-0.02	0	N/A
hsa-miR-5703	4708-4714	7mer-1A	-0.02	38	-0.02	0	N/A
hsa-miR-620	4709-4715	7mer-1A	-0.12	84	-0.11	0	N/A
hsa-miR-1270	4709-4715	7mer-1A	-0.1	81	-0.09	0	N/A
hsa-miR-1251-3p	4713-4719	7mer-1A	-0.01	34	-0.01	0.031	N/A
hsa-miR-5186	4721-4727	7mer-1A	-0.01	29	-0.01	0	N/A
hsa-miR-190b	4736-4742	7mer-1A	-0.07	59	-0.06	0.062	< 0.1
hsa-miR-190a-5p	4736-4742	7mer-1A	-0.05	47	-0.04	0.062	< 0.1
hsa-miR-4731-3p	4746-4752	7mer-1A	-0.01	48	-0.01	0	N/A
hsa-miR-4801	4746-4752	7mer-1A	-0.01	42	-0.01	0	N/A
hsa-miR-655-3p	4749-4755	7mer-m8	-0.02	18	-0.02	1.807	N/A
hsa-miR-374c-5p	4749-4755	7mer-m8	-0.02	18	-0.02	1.807	N/A
hsa-miR-660-5p	4761-4767	7mer-m8	-0.02	27	-0.02	0.016	N/A
hsa-miR-362-3p	4765-4771	7mer-m8	-0.13	92	-0.12	0.016	N/A
hsa-miR-329-3p	4765-4771	7mer-m8	-0.09	88	-0.08	0.016	N/A
hsa-miR-215-3p	4778-4784	7mer-m8	-0.02	47	-0.02	0.239	N/A
hsa-miR-320b	4782-4788	7mer-m8	-0.02	48	-0.02	2.407	N/A
hsa-miR-320c	4782-4788	7mer-m8	-0.02	48	-0.02	2.407	N/A
hsa-miR-320d	4782-4788	7mer-m8	-0.02	48	-0.02	2.407	N/A
hsa-miR-4429	4782-4788	7mer-m8	-0.02	48	-0.02	2.407	N/A
hsa-miR-320a	4782-4788	7mer-m8	-0.02	48	-0.02	2.407	N/A
hsa-miR-153-5p	4793-4800	8mer	-0.03	71	-0.03	0.031	N/A
hsa-miR-1250-3p	4794-4800	7mer-1A	-0.01	46	-0.01	0	N/A
hsa-miR-4660	4799-4805	7mer-m8	-0.19	88	-0.17	0.016	N/A
hsa-miR-646	4800-4806	7mer-m8	-0.02	33	-0.02	0.016	N/A
hsa-miR-4530	4802-4808	7mer-m8	-0.02	49	-0.02	0	N/A
hsa-miR-634	4803-4809	7mer-m8	-0.06	51	-0.05	0.016	N/A
hsa-miR-568	4809-4816	8mer	-0.03	42	-0.03	0.164	N/A
hsa-miR-3149	4811-4817	7mer-1A	-0.01	28	-0.01	0.016	N/A
hsa-miR-1251-3p	4814-4820	7mer-1A	-0.07	74	-0.06	0	N/A
hsa-miR-6885-3p	4816-4822	7mer-m8	-0.02	46	-0.02	0	N/A
hsa-miR-5007-3p	4826-4832	7mer-m8	-0.02	39	-0.02	0	N/A
hsa-miR-5587-5p	4830-4836	7mer-1A	-0.01	29	-0.01	0.223	N/A
hsa-miR-103a-2-5p	4835-4841	7mer-m8	-0.02	33	-0.02	0.276	N/A
hsa-miR-4704-5p	4851-4857	7mer-m8	-0.02	51	-0.02	0.137	N/A
hsa-miR-4704-5p	4870-4876	7mer-1A	-0.01	39	-0.01	0	N/A
hsa-miR-655-3p	4873-4879	7mer-m8	-0.02	18	-0.02	0.128	N/A
hsa-miR-374c-5p	4873-4879	7mer-m8	-0.02	18	-0.02	0.128	N/A
hsa-miR-628-3p	4877-4883	7mer-m8	-0.02	10	-0.02	0.043	N/A
hsa-miR-6878-3p	4882-4888	7mer-1A	-0.03	51	-0.03	0.3	N/A
hsa-miR-5002-5p	4885-4891	7mer-1A	-0.01	32	-0.01	0	N/A
hsa-miR-4528	4889-4895	7mer-1A	-0.05	69	-0.05	0	N/A
hsa-miR-616-3p	4891-4897	7mer-1A	-0.04	49	-0.04	0.016	N/A
hsa-miR-4761-5p	4896-4903	8mer	-0.19	91	-0.17	0	N/A
hsa-miR-561-5p	4898-4904	7mer-1A	-0.11	71	-0.1	0	N/A
hsa-miR-4272	4900-4906	7mer-1A	-0.01	53	-0.01	0	N/A
hsa-miR-6074	4901-4907	7mer-m8	-0.02	45	-0.02	0	N/A
hsa-miR-548c-3p	4906-4912	7mer-1A	-0.01	57	-0.01	0.17	N/A
hsa-miR-4495	4909-4915	7mer-m8	-0.02	30	-0.02	0	N/A
hsa-miR-95-5p	4915-4921	7mer-m8	-0.02	22	-0.02	0.031	N/A
hsa-miR-4772-3p	4919-4925	7mer-1A	-0.02	64	-0.02	0	N/A
hsa-miR-2276-3p	4919-4925	7mer-1A	-0.03	60	-0.02	0	N/A
hsa-miR-6738-3p	4921-4927	7mer-1A	-0.01	32	-0.01	0	N/A
hsa-miR-7856-5p	4928-4934	7mer-m8	-0.02	67	-0.02	0	N/A
hsa-miR-4477b	4928-4934	7mer-1A	-0.05	55	-0.05	0	N/A
hsa-miR-561-3p	4932-4938	7mer-m8	-0.02	54	-0.02	0	N/A
hsa-miR-5093	4942-4948	7mer-1A	-0.06	70	-0.05	0.306	N/A
hsa-miR-3688-3p	4943-4950	8mer	-0.03	49	-0.03	0	N/A
hsa-miR-548h-3p	4952-4959	8mer	-0.03	87	-0.03	0.031	N/A
hsa-miR-548ac	4952-4959	8mer	-0.03	87	-0.03	0.031	N/A
hsa-miR-548bb-3p	4952-4959	8mer	-0.03	87	-0.03	0.031	N/A
hsa-miR-548d-3p	4952-4959	8mer	-0.03	87	-0.03	0.031	N/A
hsa-miR-548z	4952-4959	8mer	-0.03	87	-0.03	0.031	N/A
hsa-miR-548aq-3p	4953-4959	7mer-1A	-0.01	50	-0.01	0.031	N/A
hsa-miR-548ae-3p	4953-4959	7mer-1A	-0.01	50	-0.01	0.031	N/A
hsa-miR-548am-3p	4953-4959	7mer-1A	-0.01	50	-0.01	0.031	N/A
hsa-miR-548ah-3p	4953-4959	7mer-1A	-0.01	50	-0.01	0.031	N/A
hsa-miR-548j-3p	4953-4959	7mer-1A	-0.01	50	-0.01	0.031	N/A
hsa-miR-548aj-3p	4953-4959	7mer-1A	-0.01	49	-0.01	0.031	N/A
hsa-miR-548x-3p	4953-4959	7mer-1A	-0.01	49	-0.01	0.031	N/A
hsa-miR-6504-3p	4960-4966	7mer-1A	-0.04	86	-0.04	0	N/A
hsa-miR-3121-3p	4968-4974	7mer-m8	-0.02	48	-0.02	0.016	N/A
hsa-miR-5680	4971-4977	7mer-1A	-0.01	53	-0.01	0	N/A
hsa-miR-6508-5p	4972-4978	7mer-m8	-0.07	71	-0.06	0	N/A
hsa-miR-8067	4972-4978	7mer-m8	-0.06	68	-0.06	0	N/A
hsa-miR-548e-3p	4985-4991	7mer-1A	-0.02	58	-0.01	0.016	N/A
hsa-miR-5582-3p	4985-4991	7mer-1A	-0.01	47	-0.01	0	N/A
hsa-miR-548a-3p	4985-4991	7mer-1A	-0.01	47	-0.01	0.016	N/A
hsa-miR-548az-3p	4985-4991	7mer-1A	-0.01	46	-0.01	0.016	N/A
hsa-miR-548ar-3p	4985-4991	7mer-1A	-0.01	46	-0.01	0.016	N/A
hsa-miR-548f-3p	4985-4991	7mer-1A	-0.01	45	-0.01	0.016	N/A
hsa-miR-577	4988-4994	7mer-m8	-0.02	38	-0.02	0.043	N/A
hsa-miR-451b	4992-4998	7mer-m8	-0.02	30	-0.02	0	N/A
hsa-miR-3120-3p	4994-5001	8mer	-0.03	52	-0.03	0.326	N/A
hsa-miR-144-3p	5000-5006	7mer-1A	-0.04	63	-0.04	2.095	< 0.1
hsa-miR-582-5p	5001-5007	7mer-1A	-0.01	27	-0.01	1.944	N/A
hsa-miR-600	5002-5008	7mer-m8	-0.08	70	-0.07	0.016	N/A
hsa-miR-371a-5p	5008-5014	7mer-m8	-0.02	74	-0.02	0.134	N/A
hsa-miR-125a-3p	5023-5029	7mer-m8	-0.06	67	-0.05	0	N/A
hsa-miR-3665	5024-5031	8mer	-0.17	79	-0.15	0	N/A
hsa-miR-657	5025-5031	7mer-1A	-0.03	51	-0.02	0	N/A
hsa-miR-3189-5p	5061-5067	7mer-m8	-0.04	46	-0.03	0	N/A
hsa-miR-4323	5062-5068	7mer-m8	-0.07	63	-0.06	0	N/A
hsa-miR-766-5p	5069-5075	7mer-m8	-0.02	18	-0.02	0	N/A
hsa-miR-7106-5p	5070-5077	8mer	-0.03	39	-0.03	0	N/A
hsa-miR-6780a-5p	5071-5077	7mer-m8	-0.1	64	-0.09	0.031	N/A
hsa-miR-3689b-3p	5071-5077	7mer-m8	-0.08	62	-0.07	0.031	N/A
hsa-miR-3689c	5071-5077	7mer-m8	-0.08	62	-0.07	0.031	N/A
hsa-miR-3689a-3p	5071-5077	7mer-m8	-0.08	62	-0.07	0.031	N/A
hsa-miR-1273h-5p	5071-5077	7mer-m8	-0.08	58	-0.07	0.031	N/A
hsa-miR-30b-3p	5071-5077	7mer-m8	-0.06	55	-0.05	0.031	N/A
hsa-miR-6779-5p	5071-5077	7mer-m8	-0.06	53	-0.05	0.031	N/A
hsa-miR-6799-5p	5071-5077	7mer-1A	-0.01	35	-0.01	0	N/A
hsa-miR-6883-5p	5071-5077	7mer-1A	-0.01	25	-0.01	0	N/A
hsa-miR-6785-5p	5071-5077	7mer-1A	-0.01	25	-0.01	0	N/A
hsa-miR-149-3p	5071-5077	7mer-1A	-0.01	23	-0.01	0	N/A
hsa-miR-4728-5p	5071-5077	7mer-1A	-0.01	22	-0.01	0	N/A
hsa-miR-6871-5p	5072-5079	8mer	-0.05	53	-0.05	0	N/A
hsa-miR-3115	5074-5080	7mer-1A	-0.05	34	-0.04	0	N/A
hsa-miR-6499-3p	5080-5087	8mer	-0.12	89	-0.1	0	N/A
hsa-miR-7853-5p	5085-5091	7mer-m8	-0.11	91	-0.1	0.228	N/A
hsa-miR-105-5p	5085-5091	7mer-m8	-0.09	89	-0.08	0.228	N/A
hsa-miR-300	5089-5095	7mer-1A	-0.01	51	-0.01	1.687	N/A
hsa-miR-381-3p	5089-5095	7mer-1A	-0.01	48	-0.01	1.687	N/A
hsa-miR-4666a-3p	5089-5095	7mer-1A	-0.01	46	-0.01	0	N/A
hsa-let-7b-3p	5089-5095	7mer-m8	-0.02	36	-0.02	0.175	N/A
hsa-miR-98-3p	5089-5095	7mer-m8	-0.02	35	-0.02	0.175	N/A
hsa-let-7a-3p	5089-5095	7mer-m8	-0.02	35	-0.02	0.175	N/A
hsa-let-7f-1-3p	5089-5095	7mer-m8	-0.02	35	-0.02	0.175	N/A
hsa-miR-1185-2-3p	5100-5107	8mer	-0.07	79	-0.06	0.538	N/A
hsa-miR-1185-1-3p	5100-5107	8mer	-0.07	79	-0.06	0.538	N/A
hsa-let-7f-2-3p	5100-5107	8mer	-0.06	76	-0.05	0.538	N/A
hsa-miR-98-3p	5101-5107	7mer-1A	-0.06	76	-0.06	0.576	N/A
hsa-let-7f-1-3p	5101-5107	7mer-1A	-0.04	64	-0.04	0.576	N/A
hsa-miR-4789-5p	5101-5107	7mer-1A	-0.01	51	-0.01	0.223	N/A
hsa-let-7b-3p	5101-5107	7mer-1A	-0.02	33	-0.01	0.576	N/A
hsa-let-7a-3p	5101-5107	7mer-1A	-0.02	32	-0.01	0.576	N/A
hsa-miR-4789-3p	5110-5116	7mer-m8	-0.02	40	-0.02	0	N/A
hsa-miR-5003-5p	5114-5120	7mer-m8	-0.02	20	-0.02	0	N/A
hsa-miR-4731-3p	5116-5122	7mer-1A	-0.01	48	-0.01	0	N/A
hsa-miR-4801	5116-5122	7mer-1A	-0.01	42	-0.01	0	N/A
hsa-miR-374c-5p	5119-5126	8mer	-0.03	38	-0.03	0.134	N/A
hsa-miR-655-3p	5119-5126	8mer	-0.03	36	-0.03	0.134	N/A
hsa-miR-548m	5126-5132	7mer-1A	-0.05	67	-0.05	0	N/A
hsa-miR-6871-5p	5133-5139	7mer-1A	-0.11	72	-0.1	0	N/A
hsa-miR-4742-3p	5137-5143	7mer-1A	-0.01	20	-0.01	0	N/A
hsa-miR-6817-3p	5140-5146	7mer-m8	-0.09	75	-0.08	0	N/A
hsa-miR-4639-3p	5142-5148	7mer-m8	-0.03	66	-0.03	0.031	N/A
hsa-miR-6777-3p	5143-5149	7mer-m8	-0.04	54	-0.04	0	N/A
hsa-miR-1255b-2-3p	5145-5151	7mer-1A	-0.01	25	-0.01	0	N/A
hsa-miR-6516-3p	5150-5157	8mer	-0.04	42	-0.04	0	N/A
hsa-miR-7844-5p	5161-5167	7mer-m8	-0.02	61	-0.02	0	N/A
hsa-miR-8080	5175-5181	7mer-m8	-0.02	50	-0.02	0	N/A
hsa-miR-95-5p	5182-5188	7mer-m8	-0.02	22	-0.02	0.031	N/A
hsa-miR-513b-5p	5186-5192	7mer-1A	-0.01	34	-0.01	0.043	N/A
hsa-miR-6083	5197-5203	7mer-1A	-0.01	45	-0.01	0	N/A
hsa-miR-302d-5p	5205-5211	7mer-m8	-0.02	75	-0.02	0	N/A
hsa-miR-302b-5p	5205-5211	7mer-m8	-0.02	73	-0.02	0	N/A
hsa-miR-4512	5210-5216	7mer-m8	-0.2	90	-0.18	0	N/A
hsa-miR-2467-3p	5214-5220	7mer-m8	-0.05	54	-0.04	0.159	N/A
hsa-miR-4524b-5p	5217-5223	7mer-1A	-0.09	67	-0.08	0	N/A
hsa-miR-4524a-5p	5217-5223	7mer-1A	-0.07	59	-0.06	0	N/A
hsa-miR-374b-3p	5217-5223	7mer-m8	-0.02	37	-0.02	0	N/A
hsa-miR-374c-3p	5219-5225	7mer-m8	-0.07	73	-0.07	0	N/A
hsa-miR-6820-3p	5222-5229	8mer	-0.27	95	-0.24	0	N/A
hsa-miR-3164	5222-5229	8mer	-0.28	95	-0.24	0	N/A
hsa-miR-134-5p	5223-5229	7mer-1A	-0.17	84	-0.15	0.289	N/A
hsa-miR-3118	5223-5229	7mer-1A	-0.14	76	-0.12	0.289	N/A
hsa-miR-4501	5224-5231	8mer	-0.08	80	-0.07	0	N/A
hsa-miR-4718	5234-5241	8mer	-0.25	91	-0.23	0	N/A
hsa-miR-4999-5p	5235-5241	7mer-1A	-0.15	80	-0.13	0	N/A
hsa-miR-1537-5p	5235-5241	7mer-1A	-0.21	80	-0.18	0	N/A
hsa-miR-4728-3p	5237-5243	7mer-1A	-0.09	74	-0.08	0	N/A
hsa-miR-4729	5263-5270	8mer	-0.03	74	-0.03	0	N/A
hsa-miR-5696	5264-5270	7mer-m8	-0.02	50	-0.02	0	N/A
hsa-miR-6890-3p	5275-5281	7mer-1A	-0.02	62	-0.01	0	N/A
hsa-miR-653-3p	5276-5282	7mer-1A	-0.01	44	-0.01	0.239	N/A
hsa-miR-4420	5276-5282	7mer-1A	-0.01	42	-0.01	0.223	N/A
hsa-miR-181b-3p	5276-5282	7mer-1A	-0.02	42	-0.02	0.223	N/A
hsa-miR-181b-2-3p	5276-5282	7mer-1A	-0.02	42	-0.02	0.223	N/A
hsa-miR-3136-3p	5283-5289	7mer-m8	-0.16	84	-0.14	0	N/A
hsa-miR-7155-3p	5283-5289	7mer-m8	-0.15	82	-0.13	0	N/A
hsa-miR-4493	5286-5293	8mer	-0.27	94	-0.24	0	N/A
hsa-miR-6126	5287-5294	8mer	-0.08	83	-0.07	0	N/A
hsa-miR-605-3p	5287-5293	7mer-1A	-0.09	59	-0.08	0	N/A
hsa-miR-6864-5p	5288-5294	7mer-1A	-0.06	62	-0.05	0	N/A
hsa-miR-202-3p	5297-5303	7mer-1A	-0.1	66	-0.09	0.234	N/A
hsa-miR-3614-5p	5302-5308	7mer-1A	-0.08	72	-0.07	0	N/A
hsa-miR-6500-3p	5302-5308	7mer-1A	-0.04	64	-0.04	0	N/A
hsa-miR-668-3p	5304-5310	7mer-1A	-0.03	52	-0.02	2.513	N/A
hsa-miR-6773-3p	5305-5312	8mer	-0.11	79	-0.09	0	N/A
hsa-miR-215-3p	5306-5312	7mer-1A	-0.02	44	-0.01	0	N/A
hsa-miR-550b-3p	5314-5320	7mer-1A	-0.01	34	-0.01	0	N/A
hsa-miR-627-3p	5318-5324	7mer-m8	-0.06	73	-0.05	0.306	N/A
hsa-miR-208a-5p	5320-5326	7mer-m8	-0.02	57	-0.02	0.652	N/A
hsa-miR-208b-5p	5320-5326	7mer-m8	-0.02	42	-0.02	0.652	N/A
hsa-miR-7158-5p	5329-5335	7mer-1A	-0.01	36	-0.01	0	N/A
hsa-miR-767-3p	5330-5336	7mer-m8	-0.02	25	-0.02	0.031	N/A
hsa-miR-6821-3p	5340-5346	7mer-1A	-0.08	67	-0.07	0.223	N/A
hsa-miR-6790-3p	5340-5346	7mer-1A	-0.02	31	-0.02	0	N/A
hsa-miR-5190	5343-5350	8mer	-0.03	71	-0.03	0	N/A
hsa-miR-4276	5344-5351	8mer	-0.03	38	-0.03	0	N/A
hsa-miR-4450	5350-5356	7mer-m8	-0.12	66	-0.11	0	N/A
hsa-miR-6783-5p	5352-5358	7mer-1A	-0.11	72	-0.1	0.306	N/A
hsa-miR-6824-5p	5352-5358	7mer-m8	-0.09	51	-0.08	0	N/A
hsa-miR-519b-3p	5362-5369	8mer	-0.06	65	-0.06	0.25	N/A
hsa-miR-519c-3p	5362-5369	8mer	-0.06	65	-0.06	0.25	N/A
hsa-miR-519a-3p	5362-5369	8mer	-0.06	65	-0.06	0.25	N/A
hsa-miR-4668-3p	5374-5380	7mer-1A	-0.01	56	-0.01	0	N/A
hsa-miR-548aq-5p	5382-5389	8mer	-0.03	79	-0.03	0.043	N/A
hsa-miR-548ap-5p	5382-5389	8mer	-0.03	67	-0.03	0.043	N/A
hsa-miR-559	5382-5389	8mer	-0.03	67	-0.03	0.043	N/A
hsa-miR-548as-5p	5382-5389	8mer	-0.03	67	-0.03	0.043	N/A
hsa-miR-548au-5p	5382-5389	8mer	-0.03	66	-0.03	0.043	N/A
hsa-miR-548h-5p	5382-5389	8mer	-0.03	66	-0.03	0.043	N/A
hsa-miR-548j-5p	5382-5389	8mer	-0.03	66	-0.03	0.043	N/A
hsa-miR-548ak	5382-5389	8mer	-0.03	66	-0.03	0.043	N/A
hsa-miR-548w	5382-5389	8mer	-0.03	65	-0.03	0.043	N/A
hsa-miR-548am-5p	5382-5389	8mer	-0.03	65	-0.03	0.043	N/A
hsa-miR-548b-5p	5382-5389	8mer	-0.03	65	-0.03	0.043	N/A
hsa-miR-548d-5p	5382-5389	8mer	-0.03	65	-0.03	0.043	N/A
hsa-miR-548ad-5p	5382-5389	8mer	-0.03	65	-0.03	0.043	N/A
hsa-miR-548c-5p	5382-5389	8mer	-0.03	65	-0.03	0.043	N/A
hsa-miR-548ae-5p	5382-5389	8mer	-0.03	65	-0.03	0.043	N/A
hsa-miR-548o-5p	5382-5389	8mer	-0.03	65	-0.03	0.043	N/A
hsa-miR-548ay-5p	5382-5389	8mer	-0.03	65	-0.03	0.043	N/A
hsa-miR-548a-5p	5382-5389	8mer	-0.03	64	-0.03	0.043	N/A
hsa-miR-548bb-5p	5382-5389	8mer	-0.03	64	-0.03	0.043	N/A
hsa-miR-548i	5382-5389	8mer	-0.03	64	-0.03	0.043	N/A
hsa-miR-548y	5382-5389	8mer	-0.03	64	-0.03	0.043	N/A
hsa-miR-548ab	5382-5389	8mer	-0.03	63	-0.03	0.043	N/A
hsa-miR-548ar-5p	5382-5389	8mer	-0.03	63	-0.03	0.043	N/A
hsa-miR-548l	5383-5389	7mer-1A	-0.03	75	-0.03	0.016	N/A
hsa-miR-8054	5383-5389	7mer-1A	-0.01	59	-0.01	0.016	N/A
hsa-miR-548av-5p	5383-5389	7mer-1A	-0.01	52	-0.01	0.016	N/A
[truncated: 783 more rows]

## Sheet: Venn
Only starBase	Only TarBase v.8	Only Targetscan	Only miRDB	starBase AND TarBase v.8 NOT Targetscan NOT miRDB	starBase AND Targetscan NOT TarBase v.8 NOT miRDB	starBase AND miRDB NOT TarBase v.8 NOT Targetscan	TarBase v.8 AND Targetscan NOT starBase NOT miRDB	TarBase v.8 AND miRDB NOT starBase NOT Targetscan	Targetscan AND miRDB NOT starBase NOT TarBase v.8	starBase AND TarBase v.8 AND Targetscan NOT miRDB	starBase AND TarBase v.8 AND miRDB NOT Targetscan	starBase AND Targetscan AND miRDB NOT TarBase v.8	TarBase v.8 AND Targetscan AND miRDB NOT starBase	starBase AND TarBase v.8 AND Targetscan AND miRDB
hsa-miR-18a-5p	ebv-miR-BART3-3p	hsa-miR-302c-3p.1	hsa-miR-520e-3p	hsa-miR-22-3p	hsa-miR-15a-5p	hsa-miR-101-3p	hsa-miR-3928-3p		hsa-miR-3127-3p	hsa-miR-16-5p	hsa-miR-505-3p	hsa-let-7d-5p	hsa-miR-5680	hsa-let-7a-5p
hsa-miR-33a-5p	ebv-miR-BART7-5p	hsa-miR-653-5p	hsa-miR-12119	hsa-miR-130a-3p	hsa-miR-21-5p	hsa-miR-124-3p	hsa-miR-138-5p		hsa-miR-6756-3p	hsa-miR-7-5p		hsa-miR-17-5p	hsa-let-7g-3p	hsa-let-7b-5p
hsa-miR-197-3p	ebv-miR-BHRF1-2-5p	hsa-miR-124-3p.1	hsa-miR-520b-3p	hsa-miR-301a-3p	hsa-miR-214-3p	hsa-miR-302c-3p	hsa-miR-125b-5p		hsa-miR-143-5p	hsa-miR-497-5p		hsa-miR-20a-5p	hsa-miR-548an	hsa-let-7c-5p
hsa-miR-199a-3p	hsa-miR-3177-5p	hsa-miR-101-3p.1	hsa-miR-12131	hsa-miR-130b-3p	hsa-miR-219a-5p	hsa-miR-506-3p	hsa-miR-146a-5p		hsa-miR-3944-5p	hsa-miR-129-2-3p		hsa-miR-23a-3p		hsa-let-7e-5p
hsa-miR-148a-3p	hsa-miR-3605-5p	hsa-miR-101-3p.2	hsa-miR-9902	hsa-miR-338-3p	hsa-miR-122-5p				hsa-miR-6516-3p	hsa-miR-224-3p		hsa-miR-93-5p		hsa-let-7f-5p
hsa-miR-139-5p	hsa-miR-3679-5p	hsa-miR-302c-3p.2	hsa-miR-9851-3p	hsa-miR-301b-3p	hsa-miR-135a-5p				hsa-miR-6875-3p			hsa-miR-105-5p		hsa-miR-25-3p
hsa-miR-147a	hsa-miR-4484	hsa-miR-496.2	hsa-miR-190b-5p		hsa-miR-144-3p				hsa-miR-4659a-3p			hsa-miR-106a-5p		hsa-miR-27a-3p
hsa-miR-181a-5p	hsa-miR-4511	Poorly conserved sites&#10;	hsa-miR-9985		hsa-miR-9-5p				hsa-miR-4659b-3p			hsa-miR-192-5p		hsa-miR-30a-5p
hsa-miR-181b-5p	hsa-miR-671-5p	hsa-miR-615-5p	hsa-miR-544a		hsa-miR-134-5p				hsa-miR-16-1-3p			hsa-miR-208a-3p		hsa-miR-32-5p
hsa-miR-181c-5p	hsa-miR-107	hsa-miR-6782-5p	hsa-miR-548bc		hsa-miR-188-5p				hsa-miR-3915			hsa-miR-129-5p		hsa-miR-92a-3p
hsa-miR-212-3p		hsa-miR-3682-5p	hsa-miR-12136		hsa-miR-195-5p				hsa-miR-548m			hsa-miR-204-5p		hsa-miR-98-5p
hsa-miR-217		hsa-miR-5584-3p	hsa-miR-9983-3p		hsa-miR-320a				hsa-miR-5692b			hsa-miR-211-5p		hsa-miR-30c-5p
hsa-miR-218-5p		hsa-miR-4277	hsa-miR-498-5p		hsa-miR-34b-5p				hsa-miR-5692c			hsa-miR-215-5p		hsa-miR-30d-5p
hsa-miR-1-3p		hsa-miR-3607-5p	hsa-miR-9718		hsa-miR-365a-3p				hsa-miR-4709-5p			hsa-miR-216a-5p		hsa-let-7g-5p
hsa-miR-132-3p		hsa-miR-5089-5p	hsa-miR-12122		hsa-miR-375				hsa-miR-6507-5p			hsa-miR-23b-3p		hsa-let-7i-5p
hsa-miR-133a-3p		hsa-miR-4654	hsa-miR-1912-3p		hsa-miR-328-3p				hsa-miR-6501-3p			hsa-miR-27b-3p		hsa-miR-30b-5p
hsa-miR-137		hsa-miR-4769-5p	hsa-miR-103a-1-5p		hsa-miR-342-3p				hsa-miR-6511a-5p			hsa-miR-128-3p		hsa-miR-30e-5p
hsa-miR-152-3p		hsa-miR-6730-5p	hsa-miR-10527-5p		hsa-miR-135b-5p				hsa-miR-1910-3p			hsa-miR-141-3p		hsa-miR-361-5p
hsa-miR-136-5p		hsa-miR-4689	hsa-miR-10393-5p		hsa-miR-325				hsa-miR-4423-3p			hsa-miR-142-5p		hsa-miR-363-3p
hsa-miR-154-5p		hsa-miR-6858-5p	hsa-miR-10226		hsa-miR-433-3p				hsa-miR-4652-3p			hsa-miR-143-3p		hsa-miR-429
hsa-miR-206		hsa-miR-1304-5p	hsa-miR-10399-5p		hsa-miR-452-5p				hsa-miR-3182			hsa-miR-145-5p		hsa-miR-92b-3p
hsa-miR-155-5p		hsa-miR-505-3p.1	hsa-miR-10394-5p		hsa-miR-409-3p				hsa-miR-6873-3p			hsa-miR-153-3p		hsa-miR-944
hsa-miR-362-5p		hsa-miR-6836-3p	hsa-miR-320a-3p		hsa-miR-410-3p				hsa-miR-6817-3p			hsa-miR-126-5p
hsa-miR-370-3p		hsa-miR-6778-3p	hsa-miR-520e-5p		hsa-miR-485-3p				hsa-miR-3938			hsa-miR-150-5p
hsa-miR-151a-3p		hsa-miR-6829-3p	hsa-miR-10393-3p		hsa-miR-494-3p				hsa-miR-3133			hsa-miR-186-5p
hsa-miR-148b-3p		hsa-miR-6791-3p	hsa-miR-10526-3p		hsa-miR-512-3p				hsa-miR-188-3p			hsa-miR-190a-5p
hsa-miR-335-5p		hsa-miR-6890-3p	hsa-miR-10522-5p		hsa-miR-498				hsa-miR-3156-3p			hsa-miR-106b-5p
hsa-miR-133b		hsa-miR-3117-5p	hsa-miR-12135		hsa-miR-520e				hsa-miR-1260a			hsa-miR-200a-3p
hsa-miR-346		hsa-miR-6808-5p			hsa-miR-519c-5p				hsa-miR-1260b			hsa-miR-302a-3p
hsa-miR-384		hsa-miR-6893-5p			hsa-miR-520b				hsa-miR-10a-3p			hsa-miR-302b-3p
hsa-miR-18b-5p		hsa-miR-940			hsa-miR-526a				hsa-miR-1288-3p			hsa-miR-302d-3p
hsa-miR-409-5p		hsa-miR-6827-3p			hsa-miR-520g-3p				hsa-miR-4740-5p			hsa-miR-367-3p
hsa-miR-486-5p		hsa-miR-6515-3p			hsa-miR-520h				hsa-miR-1269b			hsa-miR-376c-3p
hsa-miR-496		hsa-miR-1236-3p			hsa-miR-522-3p				hsa-miR-1269a			hsa-miR-369-3p
hsa-miR-181d-5p		hsa-miR-7110-3p			hsa-miR-508-3p				hsa-miR-4515			hsa-miR-372-3p
hsa-miR-503-5p		hsa-miR-6833-3p			hsa-miR-545-3p				hsa-miR-4650-3p			hsa-miR-373-3p
hsa-miR-510-5p		hsa-miR-4768-5p			hsa-miR-487b-3p				hsa-miR-532-5p			hsa-miR-374a-5p
hsa-miR-455-5p		hsa-miR-5088-3p			hsa-miR-552-3p				hsa-miR-4422			hsa-miR-376a-3p
hsa-miR-584-5p		hsa-miR-7108-3p			hsa-miR-576-5p				hsa-miR-330-3p			hsa-miR-377-3p
hsa-miR-588		hsa-miR-4258			hsa-miR-579-3p				hsa-miR-607			hsa-miR-380-3p
hsa-miR-613		hsa-miR-195-3p			hsa-miR-590-5p				hsa-miR-1305			hsa-miR-381-3p
hsa-miR-33b-5p		hsa-miR-16-2-3p			hsa-miR-599				hsa-miR-335-3p			hsa-miR-323a-3p
hsa-miR-641		hsa-miR-338-5p			hsa-miR-656-3p				hsa-miR-6800-5p			hsa-miR-339-5p
hsa-miR-642a-5p		hsa-miR-125a-3p			hsa-miR-421				hsa-miR-3688-5p			hsa-miR-345-5p
hsa-miR-411-5p		hsa-miR-302a-5p			hsa-miR-425-5p				hsa-miR-5693			hsa-miR-20b-5p
hsa-miR-654-5p		hsa-miR-4694-3p			hsa-miR-668-3p				hsa-miR-4427			hsa-miR-448
hsa-miR-542-3p		hsa-miR-4451			hsa-miR-769-5p				hsa-miR-4680-3p			hsa-miR-329-3p
hsa-miR-454-3p		hsa-miR-379-5p			hsa-miR-802				hsa-miR-5571-5p			hsa-miR-376b-3p
hsa-miR-199b-3p		hsa-miR-3529-5p			hsa-miR-129-1-3p				hsa-miR-4421			hsa-miR-490-3p
hsa-miR-140-3p		hsa-miR-4312			hsa-miR-374a-3p				hsa-miR-7152-5p			hsa-miR-493-5p
hsa-miR-193a-5p		hsa-miR-4633-5p			hsa-miR-340-5p				hsa-miR-146a-3p			hsa-miR-432-5p
hsa-miR-501-3p		hsa-miR-8062			hsa-miR-488-3p				hsa-miR-1295b-5p			hsa-miR-495-3p
hsa-miR-502-3p		hsa-miR-6513-3p			hsa-miR-532-3p				hsa-miR-153-5p			hsa-miR-515-5p
hsa-miR-556-3p		hsa-miR-15b-3p			hsa-miR-629-5p				hsa-miR-548at-5p			hsa-miR-519e-5p
hsa-miR-582-3p		hsa-miR-6802-5p			hsa-miR-654-3p				hsa-miR-561-3p			hsa-miR-520f-3p
hsa-miR-541-3p		hsa-miR-4470			hsa-miR-875-5p				hsa-miR-4778-3p			hsa-miR-519c-3p
hsa-miR-889-3p		hsa-miR-194-3p			hsa-miR-876-5p				hsa-miR-510-3p			hsa-miR-520a-3p
hsa-miR-543		hsa-miR-3074-3p			hsa-miR-190b				hsa-miR-3613-3p			hsa-miR-526b-3p
hsa-miR-513c-5p		hsa-miR-5187-3p			hsa-miR-374b-3p				hsa-miR-5010-3p			hsa-miR-519b-3p
hsa-miR-1179		hsa-miR-6884-3p			hsa-miR-942-5p				hsa-miR-181b-2-3p			hsa-miR-520c-3p
hsa-miR-1287-5p		hsa-miR-6740-3p			hsa-miR-519b-5p				hsa-miR-181b-3p			hsa-miR-524-5p
hsa-miR-1276		hsa-miR-5699-3p			hsa-miR-520c-5p				hsa-miR-4420			hsa-miR-519d-3p
hsa-miR-3129-5p		hsa-miR-6748-3p			hsa-miR-518d-5p				hsa-miR-4653-3p			hsa-miR-520d-5p
hsa-miR-3179		hsa-miR-3074-5p			hsa-miR-1224-5p				hsa-miR-4266			hsa-miR-520d-3p
hsa-miR-4295		hsa-miR-3124-3p			hsa-miR-1301-3p				hsa-miR-4268			hsa-miR-519a-3p
hsa-miR-4262		hsa-miR-4539			hsa-miR-1298-5p				hsa-miR-3529-3p			hsa-miR-499a-5p
hsa-miR-3666		hsa-miR-4714-5p			hsa-miR-1286				hsa-miR-5003-5p			hsa-miR-513a-5p
hsa-miR-4436a		hsa-miR-1912			hsa-miR-675-3p				hsa-miR-548ax			hsa-miR-299-5p
hsa-miR-4640-5p		hsa-miR-4482-5p			hsa-miR-449c-5p				hsa-miR-548ao-5p			hsa-miR-577
hsa-miR-4726-5p		hsa-miR-3130-5p			hsa-miR-761				hsa-miR-4725-3p			hsa-miR-582-5p
hsa-miR-4735-3p		hsa-miR-6507-3p			hsa-miR-2114-5p				hsa-miR-6780b-5p			hsa-miR-620
hsa-miR-5000-3p		hsa-miR-6776-3p			hsa-miR-2116-3p				hsa-miR-4271			hsa-miR-651-5p
		hsa-miR-497-3p			hsa-miR-2682-5p				hsa-miR-6783-5p			hsa-miR-655-3p
		hsa-miR-6512-5p			hsa-miR-3164				hsa-miR-6824-5p			hsa-miR-660-5p
		hsa-miR-3144-3p			hsa-miR-323b-3p				hsa-miR-587			hsa-miR-770-5p
		hsa-miR-29b-2-5p			hsa-miR-2355-3p				hsa-miR-183-3p			hsa-miR-130a-5p
		hsa-miR-3185			hsa-miR-3614-5p				hsa-miR-150-3p			hsa-miR-362-3p
		hsa-miR-301a-5p			hsa-miR-3619-5p				hsa-miR-5579-5p			hsa-miR-371a-5p
		hsa-miR-301b-5p			hsa-miR-3909				hsa-miR-6885-3p			hsa-miR-379-3p
		hsa-miR-3921			hsa-miR-3942-5p				hsa-miR-19b-2-5p			hsa-miR-545-5p
		hsa-miR-4653-5p			hsa-miR-642b-3p				hsa-miR-19b-1-5p			hsa-miR-616-3p
		hsa-miR-7641			hsa-miR-4676-3p				hsa-miR-19a-5p			hsa-miR-624-3p
		hsa-miR-4695-3p			hsa-miR-4766-5p				hsa-miR-548n			hsa-miR-628-5p
		hsa-miR-124-5p			hsa-miR-4782-3p				hsa-miR-548t-5p			hsa-miR-411-3p
		hsa-miR-8068			hsa-miR-2467-3p				hsa-miR-548az-5p			hsa-miR-300
		hsa-miR-34c-3p			hsa-miR-5047				hsa-miR-4703-3p			hsa-miR-450b-5p
		hsa-miR-101-5p			hsa-miR-642a-3p				hsa-miR-20b-3p			hsa-miR-374b-5p
		hsa-miR-4433b-3p			hsa-miR-5094				hsa-miR-606			hsa-miR-216b-5p
		hsa-miR-6881-3p			hsa-miR-664b-3p				hsa-miR-6861-3p			hsa-miR-208b-3p
		hsa-miR-877-3p			hsa-miR-5581-3p				hsa-miR-3148			hsa-miR-513b-5p
		hsa-miR-6736-3p			hsa-miR-766-5p				hsa-miR-6124			hsa-miR-320b
		hsa-miR-6787-3p			hsa-miR-1306-5p				hsa-miR-3688-3p			hsa-miR-320c
		hsa-miR-512-5p			hsa-miR-374c-3p				hsa-miR-3662			hsa-miR-1323
		hsa-miR-4724-5p			hsa-miR-365b-3p				hsa-miR-4796-5p			hsa-miR-548o-3p
		hsa-miR-8076							hsa-miR-548aq-5p			hsa-miR-1270
		hsa-miR-938							hsa-miR-559			hsa-miR-302e
		hsa-miR-6851-3p							hsa-miR-548as-5p			hsa-miR-320d
		hsa-miR-6775-3p							hsa-miR-548ap-5p			hsa-miR-2115-3p
		hsa-miR-1291							hsa-miR-548h-5p			hsa-miR-2278
		hsa-miR-663b							hsa-miR-548j-5p			hsa-miR-3121-3p
		hsa-miR-6865-5p							hsa-miR-548c-5p			hsa-miR-3163
		hsa-miR-6815-5p							hsa-miR-548ak			hsa-miR-3613-5p
		hsa-miR-135b-3p							hsa-miR-548w			hsa-miR-23c
		hsa-miR-3171							hsa-miR-548bb-5p			hsa-miR-3681-3p
		hsa-miR-1245b-3p							hsa-miR-548am-5p			hsa-miR-3924
		hsa-miR-4330							hsa-miR-548d-5p			hsa-miR-374c-5p
		hsa-miR-4700-3p							hsa-miR-548au-5p			hsa-miR-4458
		hsa-miR-3156-5p							hsa-miR-548ad-5p			hsa-miR-4500
		hsa-miR-5006-5p							hsa-miR-548ay-5p			hsa-miR-4712-5p
		hsa-miR-4755-3p							hsa-miR-548b-5p			hsa-miR-4761-5p
		hsa-miR-6731-3p							hsa-miR-548ae-5p			hsa-miR-4770
		hsa-miR-8084							hsa-miR-548o-5p			hsa-miR-5009-3p
		hsa-miR-4778-5p							hsa-miR-548y			hsa-miR-5195-3p
		hsa-miR-3684							hsa-miR-548a-5p			hsa-miR-5579-3p
		hsa-miR-5092							hsa-miR-548i			hsa-miR-5590-3p
		hsa-miR-3136-5p							hsa-miR-548ab			hsa-miR-5688
		hsa-miR-4439							hsa-miR-548ar-5p			hsa-miR-5691
		hsa-miR-1470							hsa-miR-4694-5p			hsa-miR-506-5p
		hsa-miR-4667-3p							hsa-miR-548c-3p			hsa-miR-539-3p
		hsa-miR-6817-5p							hsa-miR-570-3p			hsa-miR-1277-5p
		hsa-miR-4769-3p							hsa-miR-6502-3p			hsa-miR-216a-3p
		hsa-miR-6882-3p							hsa-miR-6777-3p			hsa-miR-6088
		hsa-miR-5003-3p							hsa-miR-5002-3p			hsa-miR-892c-5p
		hsa-miR-1-5p							hsa-miR-943
		hsa-miR-4504							hsa-miR-7-2-3p
		hsa-miR-8075							hsa-miR-7-1-3p
		hsa-miR-3920							hsa-miR-616-5p
		hsa-miR-3692-5p							hsa-miR-371b-5p
		hsa-miR-6828-3p							hsa-miR-372-5p
		hsa-miR-892c-3p							hsa-miR-373-5p
		hsa-miR-6867-3p							hsa-miR-6800-3p
		hsa-miR-6839-3p							hsa-miR-4728-3p
		hsa-miR-6793-5p							hsa-miR-5580-3p
		hsa-miR-3167							hsa-miR-3609
		hsa-miR-4311							hsa-miR-548ah-5p
		hsa-miR-3606-5p							hsa-miR-4796-3p
		hsa-miR-7844-5p							hsa-miR-93-3p
		hsa-miR-4635							hsa-miR-6071
		hsa-miR-1193							hsa-miR-6738-3p
		hsa-miR-370-5p							hsa-miR-629-3p
		hsa-miR-6799-5p							hsa-miR-4713-5p
		hsa-miR-181d-3p							hsa-miR-4263
		hsa-miR-548ao-3p							hsa-miR-539-5p
		hsa-miR-3667-5p							hsa-miR-548ah-3p
		hsa-miR-4784							hsa-miR-548aq-3p
		hsa-miR-3150b-3p							hsa-miR-548ae-3p
		hsa-miR-3194-3p							hsa-miR-548am-3p
		hsa-miR-4766-3p							hsa-miR-548x-3p
		hsa-miR-3908							hsa-miR-548aj-3p
		hsa-miR-4703-5p							hsa-miR-548j-3p
		hsa-miR-4650-5p							hsa-miR-589-3p
		hsa-miR-10b-3p							hsa-miR-4520-3p
		hsa-miR-1297							hsa-miR-7158-3p
		hsa-miR-26b-5p							hsa-miR-3658
		hsa-miR-26a-5p							hsa-miR-7856-5p
		hsa-miR-4465							hsa-miR-8087
		hsa-miR-6823-5p							hsa-miR-6888-5p
		hsa-miR-7151-3p							hsa-miR-7162-3p
		hsa-miR-5095							hsa-miR-4649-3p
		hsa-miR-600							hsa-miR-6805-3p
		hsa-miR-3607-3p							hsa-miR-302f
		hsa-miR-6779-3p							hsa-miR-3926
		hsa-miR-4687-5p							hsa-miR-1972
		hsa-miR-6844							hsa-miR-3686
		hsa-miR-5588-3p							hsa-miR-148b-5p
		hsa-miR-3912-5p							hsa-miR-6874-3p
		hsa-miR-6755-3p							hsa-miR-3168
		hsa-miR-1267							hsa-miR-3651
		hsa-miR-367-5p							hsa-miR-627-3p
		hsa-miR-4729							hsa-miR-6832-3p
		hsa-miR-4775							hsa-miR-4755-5p
		hsa-miR-3154							hsa-miR-623
		hsa-miR-3145-5p							hsa-miR-5006-3p
		hsa-miR-4305							hsa-miR-4445-5p
		hsa-miR-523-5p							hsa-miR-5695
		hsa-miR-518e-5p							hsa-miR-6773-3p
		hsa-miR-522-5p							hsa-miR-215-3p
		hsa-miR-519a-5p							hsa-miR-4743-3p
		hsa-miR-518f-5p							hsa-miR-450a-2-3p
		hsa-miR-4777-5p							hsa-miR-4261
		hsa-miR-6888-3p							hsa-miR-7850-5p
		hsa-miR-152-5p							hsa-miR-4307
		hsa-miR-6803-5p							hsa-miR-33a-3p
		hsa-miR-6751-5p							hsa-miR-4731-3p
		hsa-miR-6835-5p							hsa-miR-4801
		hsa-miR-6842-5p							hsa-miR-3941
		hsa-miR-6752-5p							hsa-miR-4672
		hsa-miR-7110-5p							hsa-miR-3660
		hsa-miR-1275							hsa-miR-4526
		hsa-miR-7109-5p							hsa-miR-6719-3p
		hsa-miR-4665-5p							hsa-miR-4762-3p
		hsa-miR-5572							hsa-miR-5589-3p
		hsa-miR-4260							hsa-miR-4793-3p
		hsa-miR-3121-5p							hsa-miR-4668-3p
		hsa-miR-8083							hsa-miR-3646
		hsa-miR-4722-5p							hsa-miR-1252-3p
		hsa-miR-873-5p.2							hsa-miR-527
		hsa-miR-3978							hsa-miR-518a-5p
		hsa-miR-2052							hsa-miR-8066
		hsa-miR-466							hsa-miR-4326
		hsa-miR-6730-3p							hsa-miR-4297
		hsa-miR-4256							hsa-miR-6793-3p
		hsa-miR-5696							hsa-miR-4719
		hsa-miR-664a-3p							hsa-miR-501-5p
		hsa-miR-5186							hsa-miR-4662a-3p
		hsa-miR-4461							hsa-miR-4742-3p
		hsa-miR-4475							hsa-miR-6809-3p
		hsa-miR-6892-5p							hsa-miR-4753-3p
		hsa-miR-1284							hsa-miR-1227-5p
		hsa-miR-3936							hsa-miR-875-3p
		hsa-miR-7153-3p							hsa-miR-320e
		hsa-miR-4714-3p							hsa-miR-548p
		hsa-miR-196a-3p							hsa-miR-5197-3p
		hsa-miR-183-5p.1							hsa-miR-211-3p
		hsa-miR-5583-3p							hsa-miR-5692a
		hsa-miR-3130-3p							hsa-miR-4446-5p
		hsa-miR-339-3p							hsa-miR-1250-3p
		hsa-miR-378d							hsa-miR-4520-2-3p
		hsa-miR-378h							hsa-miR-190a-3p
		hsa-miR-378i							hsa-miR-5011-5p
		hsa-miR-378c							hsa-miR-380-5p
		hsa-miR-378f							hsa-miR-563
		hsa-miR-378e							hsa-miR-298
		hsa-miR-378b							hsa-miR-567
		hsa-miR-422a							hsa-miR-297
		hsa-miR-378a-3p							hsa-miR-3149
		hsa-miR-3652							hsa-miR-302d-5p
		hsa-miR-4430							hsa-miR-302b-5p
		hsa-miR-6842-3p							hsa-miR-140-5p
		hsa-miR-5787							hsa-miR-5002-5p
		hsa-miR-4505							hsa-miR-4795-3p
		hsa-miR-4474-3p							hsa-miR-651-3p
		hsa-miR-6795-3p							hsa-miR-4282
		hsa-miR-6826-3p							hsa-miR-6516-5p
		hsa-miR-6887-3p							hsa-miR-1279
		hsa-miR-6749-3p							hsa-miR-922
		hsa-miR-4691-5p							hsa-miR-4530
		hsa-miR-6792-3p							hsa-miR-3972
		hsa-miR-6070							hsa-miR-1202
		hsa-miR-6834-3p							hsa-miR-4760-3p
		hsa-miR-3691-3p							hsa-miR-6876-5p
		hsa-miR-5581-5p							hsa-miR-4476
		hsa-miR-5001-3p							hsa-miR-32-3p
		hsa-miR-4727-5p							hsa-miR-3606-3p
		hsa-miR-148a-5p							hsa-miR-513a-3p
		hsa-miR-15b-5p							hsa-miR-513c-3p
		hsa-miR-424-5p							hsa-miR-6760-3p
		hsa-miR-6838-5p							hsa-miR-95-5p
		hsa-miR-6852-3p							hsa-miR-7703
		hsa-miR-6753-3p							hsa-miR-7853-5p
		hsa-miR-7107-3p							hsa-miR-6882-5p
		hsa-miR-4704-3p							hsa-miR-130b-5p
		hsa-miR-487a-5p							hsa-miR-4646-3p
		hsa-miR-487b-5p							hsa-miR-1180-5p
		hsa-miR-222-5p							hsa-miR-7114-3p
		hsa-miR-30d-3p							hsa-miR-519d-5p
		hsa-miR-30e-3p							hsa-miR-5582-3p
		hsa-miR-30a-3p							hsa-miR-548ar-3p
		hsa-miR-205-3p							hsa-miR-548a-3p
		hsa-miR-935							hsa-miR-548f-3p
		hsa-miR-1303							hsa-miR-548az-3p
		hsa-miR-580-5p							hsa-miR-548e-3p
		hsa-miR-4310							hsa-miR-4495
		hsa-miR-7157-5p							hsa-miR-6860
		hsa-miR-4291							hsa-miR-612
		hsa-miR-4477a							hsa-miR-1285-3p
		hsa-miR-140-3p.2							hsa-miR-5189-5p
		hsa-miR-6845-5p							hsa-miR-3187-5p
		hsa-miR-6762-5p							hsa-miR-1468-3p
		hsa-miR-128-1-5p							hsa-miR-4314
		hsa-miR-128-2-5p							hsa-miR-8055
		hsa-miR-4424							hsa-miR-3119
		hsa-miR-24-2-5p							hsa-miR-6505-5p
		hsa-miR-24-1-5p							hsa-miR-7852-3p
		hsa-miR-548q							hsa-miR-6514-3p
		hsa-miR-4473							hsa-miR-4666a-3p
		hsa-miR-4671-3p							hsa-miR-4789-3p
		hsa-miR-3152-3p							hsa-miR-8485
		hsa-miR-1287-3p							hsa-miR-603
		hsa-miR-3135a							hsa-miR-4789-5p
		hsa-miR-4774-3p							hsa-miR-6867-5p
		hsa-miR-3152-5p							hsa-miR-507
		hsa-miR-4682							hsa-miR-5681b
		hsa-miR-8077							hsa-miR-548l
		hsa-miR-3160-3p							hsa-miR-711
		hsa-miR-411-5p.1							hsa-miR-6739-3p
		hsa-miR-411-5p.2							hsa-miR-548bb-3p
		hsa-miR-3923							hsa-miR-548d-3p
		hsa-miR-6503-3p							hsa-miR-548z
		hsa-miR-186-3p							hsa-miR-548ac
		hsa-miR-4529-3p							hsa-miR-548h-3p
		hsa-miR-548au-3p							hsa-let-7c-3p
		hsa-miR-486-3p							hsa-let-7a-2-3p
		hsa-miR-6805-5p							hsa-miR-4799-5p
		hsa-miR-376a-5p							hsa-miR-590-3p
		hsa-miR-4760-5p							hsa-miR-4531
		hsa-miR-8061							hsa-miR-4328
		hsa-miR-3675-3p							hsa-miR-6743-5p
		hsa-miR-489-3p							hsa-miR-4688
		hsa-miR-758-5p							hsa-miR-4738-3p
		hsa-miR-203a-3p.1							hsa-miR-4516
		hsa-miR-4668-5p							hsa-miR-3678-3p
		hsa-miR-3910							hsa-miR-1183
		hsa-miR-5708							hsa-miR-593-5p
		hsa-miR-4792							hsa-miR-586
		hsa-miR-6795-5p							hsa-miR-5700
		hsa-miR-6887-5p							hsa-miR-4325
		hsa-miR-6885-5p							hsa-miR-302c-5p
		hsa-miR-328-5p							hsa-miR-552-5p
		hsa-miR-4472							hsa-miR-6794-3p
		hsa-miR-4447							hsa-miR-200b-3p
		hsa-miR-92a-2-5p							hsa-miR-200c-3p
		hsa-miR-6756-5p							hsa-miR-1251-3p
		hsa-miR-6766-5p							hsa-miR-4429
		hsa-miR-363-5p							hsa-miR-4660
		hsa-miR-6745							hsa-miR-646
		hsa-miR-4483							hsa-miR-103a-2-5p
		hsa-miR-1293							hsa-miR-5093
		hsa-miR-4701-3p							hsa-miR-6504-3p
		hsa-miR-1262							hsa-miR-6508-5p
		hsa-miR-6736-5p							hsa-miR-8067
		hsa-miR-6741-5p							hsa-miR-451b
		hsa-miR-92a-1-5p							hsa-miR-3120-3p
		hsa-miR-1273g-5p							hsa-miR-3665
		hsa-miR-30c-1-3p							hsa-miR-7106-5p
		hsa-miR-6788-5p							hsa-miR-6499-3p
		hsa-miR-30c-2-3p							hsa-let-7b-3p
		hsa-miR-6779-5p							hsa-miR-98-3p
		hsa-miR-887-5p							hsa-let-7a-3p
		hsa-miR-30b-3p							hsa-let-7f-1-3p
		hsa-miR-3689a-3p							hsa-miR-1185-2-3p
		hsa-miR-3689b-3p							hsa-miR-1185-1-3p
		hsa-miR-3689c							hsa-let-7f-2-3p
		hsa-miR-1273h-5p							hsa-miR-6083
		hsa-miR-6780a-5p							hsa-miR-4501
		hsa-miR-450a-1-3p							hsa-miR-4718
		hsa-miR-3122							hsa-miR-4493
		hsa-miR-3913-5p							hsa-miR-202-3p
		hsa-miR-6513-5p							hsa-miR-6500-3p
		hsa-miR-4733-5p							hsa-miR-5190
		hsa-miR-324-5p							hsa-miR-4276
		hsa-miR-4642							hsa-miR-3180-5p
		hsa-miR-5197-5p							hsa-miR-6780b-3p
		hsa-miR-6870-3p							hsa-miR-8063
		hsa-miR-6072							hsa-miR-6768-5p
		hsa-miR-6891-3p							hsa-miR-6782-3p
		hsa-miR-4777-3p							hsa-miR-4510
		hsa-miR-4699-3p							hsa-miR-6130
		hsa-miR-3611							hsa-miR-6129
		hsa-miR-455-3p.2							hsa-miR-6133
		hsa-miR-3913-3p							hsa-miR-6127
		hsa-miR-888-3p							hsa-miR-4432
		hsa-miR-6855-3p							hsa-miR-6128
		hsa-miR-4513							hsa-miR-619-3p
		hsa-miR-6857-3p							hsa-miR-1197
		hsa-miR-3194-5p							hsa-miR-4643
		hsa-miR-8065							hsa-miR-6506-5p
		hsa-miR-562							hsa-miR-619-5p
		hsa-miR-5007-3p							hsa-miR-6801-5p
		hsa-miR-1206							hsa-miR-4303
		hsa-miR-6853-3p							hsa-miR-17-3p
		hsa-miR-6766-3p							hsa-miR-3158-5p
		hsa-miR-3935							hsa-miR-1205
		hsa-miR-3927-3p							hsa-miR-1184
		hsa-miR-6831-5p							hsa-miR-500a-5p
		hsa-miR-4736							hsa-miR-1324
		hsa-miR-6721-5p							hsa-miR-4324
		hsa-miR-6852-5p							hsa-miR-1200
		hsa-miR-1343-3p							hsa-miR-1253
		hsa-miR-6783-3p							hsa-miR-4251
		hsa-miR-939-3p							hsa-miR-6761-5p
		hsa-miR-6742-3p							hsa-miR-4329
		hsa-miR-4793-5p							hsa-miR-548av-3p
		hsa-miR-5196-3p
		hsa-miR-1178-5p
		hsa-miR-1182
		hsa-miR-2909
		hsa-miR-383-3p
		hsa-miR-3065-3p
		hsa-miR-515-3p
		hsa-miR-33b-3p
		hsa-miR-519e-3p
		hsa-miR-4724-3p
		hsa-miR-4637
		hsa-miR-4639-3p
		hsa-miR-127-5p
		hsa-miR-6806-3p
		hsa-miR-3928-5p
		hsa-miR-8060
		hsa-miR-7154-5p
		hsa-miR-670-3p
		hsa-miR-26b-3p
		hsa-miR-6807-5p
		hsa-miR-6751-3p
		hsa-miR-1199-5p
		hsa-miR-4319
		hsa-miR-125a-5p
		hsa-miR-3620-3p
		hsa-miR-3064-3p
		hsa-miR-6727-3p
		hsa-miR-4722-3p
		hsa-miR-6752-3p
		hsa-miR-4433b-5p
		hsa-miR-676-3p
		hsa-miR-219b-3p
		hsa-miR-219a-2-3p
		hsa-miR-4452
		hsa-miR-4750-3p
		hsa-miR-525-5p
		hsa-miR-520a-5p
		hsa-miR-4709-3p
		hsa-miR-3200-3p
		hsa-miR-187-5p
		hsa-miR-221-3p
		hsa-miR-222-3p
		hsa-miR-548v
		hsa-miR-4522
		hsa-miR-5689
		hsa-miR-3945
		hsa-miR-4253
		hsa-miR-6862-5p
		hsa-miR-1229-3p
		hsa-miR-6511b-3p
		hsa-miR-6511a-3p
		hsa-miR-6862-3p
		hsa-miR-6784-3p
		hsa-miR-1285-5p
		hsa-miR-3671
		hsa-miR-6772-3p
		hsa-miR-4448
		hsa-miR-1273d
		hsa-miR-192-3p
		hsa-miR-4776-3p
		hsa-miR-4761-3p
		hsa-miR-4632-5p
		hsa-miR-6879-5p
		hsa-miR-6735-5p
		hsa-miR-4436b-3p
		hsa-miR-7843-5p
		hsa-miR-1296-5p
		hsa-miR-4486
		hsa-miR-378g
		hsa-miR-3975
		hsa-miR-6758-5p
		hsa-miR-6856-5p
		hsa-miR-4756-3p
		hsa-miR-3919
		hsa-miR-1208
		hsa-miR-3140-3p
		hsa-miR-200c-5p
		hsa-miR-550a-3p
		hsa-miR-670-5p
		hsa-miR-6866-3p
		hsa-miR-3151-3p
		hsa-miR-4485-5p
		hsa-miR-4496
		hsa-miR-4762-5p
		hsa-miR-4662a-5p
		hsa-miR-1277-3p
		hsa-miR-3175
		hsa-miR-3668
		hsa-miR-214-5p
		hsa-miR-6811-3p
		hsa-miR-6894-3p
		hsa-miR-7849-3p
		hsa-miR-483-3p.2
		hsa-miR-3192-3p
		hsa-miR-106a-3p
		hsa-miR-557
		hsa-miR-3680-3p
		hsa-miR-3191-5p
		hsa-miR-578
		hsa-miR-4735-5p
		hsa-miR-3129-3p
		hsa-miR-5583-5p
		hsa-miR-6771-3p
		hsa-miR-8054
		hsa-miR-548av-5p
		hsa-miR-548k
		hsa-miR-337-3p
		hsa-miR-202-5p
		hsa-miR-145-3p
		hsa-miR-8079
		hsa-miR-1245a
		hsa-miR-921
		hsa-miR-3591-5p
		hsa-miR-628-3p
		hsa-miR-4704-5p
		hsa-miR-548u
		hsa-miR-7161-5p
		hsa-miR-4744
		hsa-miR-7152-3p
		hsa-miR-4252
		hsa-miR-4715-3p
		hsa-miR-6501-5p
		hsa-miR-6816-3p
		hsa-miR-8080
		hsa-miR-4273
		hsa-miR-7156-5p
		hsa-miR-4677-5p
		hsa-miR-4289
		hsa-miR-34a-3p
		hsa-miR-3161
		hsa-miR-138-2-3p
		hsa-miR-4684-5p
		hsa-miR-6830-3p
		hsa-miR-511-5p
		hsa-miR-3655
		hsa-miR-26a-1-3p
		hsa-miR-26a-2-3p
		hsa-miR-4284
		hsa-miR-4437
		hsa-miR-4655-5p
		hsa-miR-219a-1-3p
		hsa-miR-571
		hsa-miR-758-3p
		hsa-miR-2113
		hsa-miR-2053
		hsa-miR-4502
		hsa-miR-452-3p
		hsa-miR-4803
		hsa-miR-7153-5p
		hsa-miR-146b-5p
		hsa-miR-589-5p
		hsa-miR-3174
		hsa-miR-6077
		hsa-miR-6079
		hsa-miR-1265
		hsa-miR-2392
		hsa-miR-4683
		hsa-miR-767-3p
		hsa-miR-6856-3p
		hsa-miR-2681-5p
		hsa-miR-643
		hsa-miR-1273e
		hsa-miR-6813-5p
		hsa-miR-6789-5p
		hsa-miR-6085
		hsa-miR-4645-3p
		hsa-miR-624-5p
		hsa-miR-96-3p
		hsa-miR-4804-5p
		hsa-miR-7151-5p
		hsa-miR-3682-3p
		hsa-miR-891b
		hsa-miR-3942-3p
		hsa-miR-5100
		hsa-miR-29b-1-5p
		hsa-miR-2110
		hsa-miR-6763-5p
		hsa-miR-3150a-3p
		hsa-miR-6857-5p
		hsa-miR-6810-5p
		hsa-miR-1290
		hsa-miR-5004-3p
		hsa-miR-4301
		hsa-miR-5096
		hsa-miR-4434
		hsa-miR-5703
		hsa-miR-1273h-3p
		hsa-miR-4693-5p
		hsa-miR-4786-5p
		hsa-miR-4772-3p
		hsa-miR-888-5p
		hsa-miR-1278
		hsa-miR-4509
		hsa-miR-520f-5p
		hsa-miR-6502-5p
		hsa-miR-1301-5p
		hsa-miR-4487
		hsa-miR-558
		hsa-miR-4663
		hsa-miR-3973
		hsa-miR-196b-5p
		hsa-miR-196a-5p
		hsa-miR-6074
		hsa-miR-2054
		hsa-miR-516b-5p
		hsa-miR-4773
		hsa-miR-5683
		hsa-miR-4428
		hsa-miR-6830-5p
		hsa-miR-561-5p
		hsa-miR-3689a-5p
		hsa-miR-3689b-5p
		hsa-miR-3689e
		hsa-miR-3689f
		hsa-miR-634
		hsa-miR-568
		hsa-miR-5587-5p
		hsa-miR-6878-3p
		hsa-miR-4528
		hsa-miR-4272
		hsa-miR-2276-3p
		hsa-miR-4477b
		hsa-miR-657
		hsa-miR-3189-5p
		hsa-miR-4323
		hsa-miR-6883-5p
		hsa-miR-6785-5p
		hsa-miR-149-3p
		hsa-miR-4728-5p
		hsa-miR-6871-5p
		hsa-miR-3115
		hsa-miR-1255b-2-3p
		hsa-miR-4512
		hsa-miR-4524b-5p
		hsa-miR-4524a-5p
		hsa-miR-6820-3p
		hsa-miR-3118
		hsa-miR-4999-5p
		hsa-miR-1537-5p
		hsa-miR-653-3p
		hsa-miR-3136-3p
		hsa-miR-7155-3p
		hsa-miR-6126
		hsa-miR-605-3p
		hsa-miR-6864-5p
		hsa-miR-550b-3p
		hsa-miR-208a-5p
		hsa-miR-208b-5p
		hsa-miR-7158-5p
		hsa-miR-6821-3p
		hsa-miR-6790-3p
		hsa-miR-4450
		hsa-miR-551b-5p
		hsa-miR-4280
		hsa-miR-4780
		hsa-miR-6734-3p
		hsa-miR-548as-3p
		hsa-miR-3065-5p
		hsa-miR-203b-3p
		hsa-miR-4698
		hsa-miR-7515
		hsa-miR-3202
		hsa-miR-5196-5p
		hsa-miR-4747-5p
		hsa-miR-9500
		hsa-miR-5681a
		hsa-miR-6759-3p
		hsa-miR-194-5p
		hsa-miR-6760-5p
		hsa-miR-4419a
		hsa-miR-6875-5p
		hsa-miR-3126-5p
		hsa-miR-6834-5p
		hsa-miR-7160-5p
		hsa-miR-4419b
		hsa-miR-4478
		hsa-miR-3929
		hsa-miR-485-5p
		hsa-miR-6884-5p
		hsa-miR-583
		hsa-miR-139-3p
		hsa-miR-6715b-3p
		hsa-miR-676-5p
		hsa-miR-708-3p
		hsa-miR-598-3p
		hsa-miR-6082
		hsa-miR-496.1
		hsa-miR-6869-5p
		hsa-miR-633
		hsa-miR-6804-5p
		hsa-miR-331-5p
		hsa-miR-6509-5p
		hsa-miR-5585-5p
		hsa-miR-3159
		hsa-miR-625-3p
		hsa-miR-6894-5p
		hsa-miR-765
		hsa-miR-7154-3p
		hsa-miR-6515-5p
		hsa-miR-4443
		hsa-miR-554
		hsa-miR-8078
		hsa-miR-548aw
		hsa-miR-3591-3p
		hsa-miR-21-3p
		hsa-miR-6835-3p
		hsa-miR-9-3p
		hsa-miR-4640-3p
		hsa-miR-6859-3p
		hsa-miR-4254
		hsa-miR-3116
		hsa-miR-1254
		hsa-miR-2861
		hsa-miR-3675-5p
		hsa-miR-6890-5p
		hsa-miR-601
		hsa-miR-4717-3p
		hsa-miR-204-3p
		hsa-miR-3192-5p
		hsa-miR-4646-5p
		hsa-miR-382-3p
		hsa-miR-3143
		hsa-miR-4669
		hsa-miR-3657
		hsa-miR-592
		hsa-miR-3659
		hsa-miR-504-3p
		hsa-miR-7847-3p
		hsa-miR-6833-5p
		hsa-miR-4752
		hsa-miR-3692-3p
		hsa-miR-203b-5p
		hsa-miR-4460
		hsa-miR-6718-5p
		hsa-miR-499b-5p
		hsa-miR-4494
		hsa-miR-383-5p.1
		hsa-miR-383-5p.2
		hsa-miR-548x-5p
		hsa-miR-548g-5p
		hsa-miR-548aj-5p
		hsa-miR-548f-5p
		hsa-miR-3117-3p
		hsa-miR-4699-5p
		hsa-miR-3653-3p
		hsa-miR-6729-5p
		hsa-miR-4649-5p
		hsa-miR-1228-5p
		hsa-miR-2116-5p
		hsa-miR-6878-5p
		hsa-miR-5690
		hsa-miR-595
		hsa-miR-6826-5p
		hsa-miR-3169
		hsa-miR-8064
		hsa-miR-585-5p
		hsa-miR-5682
		hsa-miR-7845-5p
		hsa-miR-548s
		hsa-miR-4474-5p
		hsa-miR-548g-3p
		hsa-miR-3977
		hsa-miR-5087
		hsa-miR-655-5p
		hsa-miR-377-5p
		hsa-miR-6086
		hsa-miR-2355-5p
		hsa-miR-3679-3p
		hsa-miR-2114-3p
		hsa-miR-6823-3p
		hsa-miR-1236-5p
		hsa-miR-5586-3p
		hsa-miR-4774-5p
		hsa-miR-658
		hsa-miR-7846-3p
		hsa-miR-4321
		hsa-miR-4433a-5p
		hsa-miR-511-3p
		hsa-miR-6883-3p
		hsa-miR-544b
		hsa-miR-378a-5p
		hsa-miR-6770-5p

## Sheet: miRNA_lncRNA
ID	Accession	Target	TargetID	Experiment	Literature	Tissue
hsa-let-7a-5p	MIMAT0000062	ZNF436-AS1	148898	CLIP-Seq	24297251	Kidney
hsa-let-7a-5p	MIMAT0000062	SNHG12	85028	CLIP-Seq	24297251	Kidney
hsa-let-7a-5p	MIMAT0000062	MIR29B2CHG	100128537	CLIP-Seq	24297251	Kidney
hsa-let-7a-5p	MIMAT0000062	LINC01806	100996579	CLIP-Seq	24297251	Kidney
hsa-let-7a-5p	MIMAT0000062	LMCD1-AS1	100288428	CLIP-Seq	24297251	Kidney
hsa-let-7a-5p	MIMAT0000062	MUC20-OT1	111753249	CLIP-Seq	24297251	Kidney
hsa-let-7a-5p	MIMAT0000062	LINC00885	401109	CLIP-Seq	24297251	Kidney
hsa-let-7a-5p	MIMAT0000062	LINC02432	100507639	CLIP-Seq	24297251	Kidney
hsa-let-7a-5p	MIMAT0000062	SLC9A3-AS1	100288152	CLIP-Seq	24297251	Kidney
hsa-let-7a-5p	MIMAT0000062	LINC02242	105379006	CLIP-Seq	24297251	Kidney
hsa-let-7a-5p	MIMAT0000062	SNHG4	724102	CLIP-Seq	24297251	Kidney
hsa-let-7a-5p	MIMAT0000062	SNHG4	724102	CLIP-Seq	24297251	Kidney
hsa-let-7a-5p	MIMAT0000062	SNHG4	724102	CLIP-Seq	24297251	Kidney
hsa-let-7a-5p	MIMAT0000062	CARMN	728264	CLIP-Seq	24297251	Kidney
hsa-let-7a-5p	MIMAT0000062	HEIH	100859930	CLIP-Seq	24297251	Kidney
hsa-let-7a-5p	MIMAT0000062	HEIH	100859930	CLIP-Seq	24297251	Kidney
hsa-let-7a-5p	MIMAT0000062	HCG18	414777	CLIP-Seq	24297251	Kidney
hsa-let-7a-5p	MIMAT0000062	IER3-AS1	105379695	CLIP-Seq	24297251	Kidney
hsa-let-7a-5p	MIMAT0000062	HOXA11-AS	221883	CLIP-Seq	24297251	Kidney
hsa-let-7a-5p	MIMAT0000062	TRG-AS1	100506776	CLIP-Seq	24297251	Kidney
hsa-let-7a-5p	MIMAT0000062	LINC00265	349114	CLIP-Seq	24297251	Kidney
hsa-let-7a-5p	MIMAT0000062	STAG3L5P-PVRIG2P-PILRB	101752399	CLIP-Seq	24297251	Kidney
hsa-let-7a-5p	MIMAT0000062	CDKN2B-AS1	100048912	CLIP-Seq	24297251	Kidney
hsa-let-7a-5p	MIMAT0000062	LINC00963	100506190	CLIP-Seq	24297251	Kidney
hsa-let-7a-5p	MIMAT0000062	NUTM2A-AS1	728190	CLIP-Seq	24297251	Kidney
hsa-let-7a-5p	MIMAT0000062	OLMALINC	90271	CLIP-Seq	24297251	Kidney
hsa-let-7a-5p	MIMAT0000062	RPARP-AS1	100505761	CLIP-Seq	24297251	Kidney
hsa-let-7a-5p	MIMAT0000062	LINC01001	100133161	CLIP-Seq	24297251	Kidney
hsa-let-7a-5p	MIMAT0000062	KCNQ1OT1	10984	CLIP-Seq	24297251	Kidney
hsa-let-7a-5p	MIMAT0000062	KCNQ1OT1	10984	CLIP-Seq	24297251	Kidney
hsa-let-7a-5p	MIMAT0000062	KCNQ1OT1	10984	CLIP-Seq	24297251	Kidney
hsa-let-7a-5p	MIMAT0000062	KCNQ1OT1	10984	CLIP-Seq	24297251	Kidney
hsa-let-7a-5p	MIMAT0000062	KCNQ1OT1	10984	CLIP-Seq	24297251	Kidney
hsa-let-7a-5p	MIMAT0000062	KCNQ1OT1	10984	CLIP-Seq	24297251	Kidney
hsa-let-7a-5p	MIMAT0000062	LINC00294	283267	CLIP-Seq	24297251	Kidney
hsa-let-7a-5p	MIMAT0000062	NEAT1	283131	CLIP-Seq	24297251	Kidney
hsa-let-7a-5p	MIMAT0000062	NEAT1	283131	CLIP-Seq	24297251	Kidney
hsa-let-7a-5p	MIMAT0000062	NEAT1	283131	CLIP-Seq	24297251	Kidney
hsa-let-7a-5p	MIMAT0000062	LINC02381	400043	CLIP-Seq	24297251	Kidney
hsa-let-7a-5p	MIMAT0000062	TMPO-AS1	100128191	CLIP-Seq	24297251	Kidney
hsa-let-7a-5p	MIMAT0000062	HELLPAR	101101692	CLIP-Seq	24297251	Kidney
hsa-let-7a-5p	MIMAT0000062	G2E3-AS1	105370431	CLIP-Seq	24297251	Kidney
hsa-let-7a-5p	MIMAT0000062	VASH1-AS1	100506603	CLIP-Seq	24297251	Kidney
hsa-let-7a-5p	MIMAT0000062	MEG8	79104	CLIP-Seq	24297251	Kidney
hsa-let-7a-5p	MIMAT0000062	OIP5-AS1	729082	CLIP-Seq	24297251	Kidney
hsa-let-7a-5p	MIMAT0000062	IQCH-AS1	100506686	CLIP-Seq	24297251	Kidney
hsa-let-7a-5p	MIMAT0000062	DRAIC	145837	CLIP-Seq	24297251	Kidney
hsa-let-7a-5p	MIMAT0000062	THSD4-AS1	101929196	CLIP-Seq	24297251	Kidney
hsa-let-7a-5p	MIMAT0000062	UBL7-AS1	440288	CLIP-Seq	24297251	Kidney
hsa-let-7a-5p	MIMAT0000062	ARHGAP27P1-BPTFP1-KPNA2P3	109286553	CLIP-Seq	24297251	Kidney
hsa-let-7a-5p	MIMAT0000062	SNHG16	100507246	CLIP-Seq	24297251	Kidney
hsa-let-7a-5p	MIMAT0000062	LINC01978	101928738	CLIP-Seq	24297251	Kidney
hsa-let-7a-5p	MIMAT0000062	TMEM147-AS1	100506469	CLIP-Seq	24297251	Kidney
hsa-let-7a-5p	MIMAT0000062	LINC00665	100506930	CLIP-Seq	24297251	Kidney
hsa-let-7a-5p	MIMAT0000062	ZNF571-AS1	100507433	CLIP-Seq	24297251	Kidney
hsa-let-7a-5p	MIMAT0000062	ZNF337-AS1	102724826	CLIP-Seq	24297251	Kidney
hsa-let-7a-5p	MIMAT0000062	MIR99AHG	388815	CLIP-Seq	24297251	Kidney
hsa-let-7a-5p	MIMAT0000062	LINC01678	105377138	CLIP-Seq	24297251	Kidney
hsa-let-7a-5p	MIMAT0000062	TTC28-AS1	284900	CLIP-Seq	24297251	Kidney
hsa-let-7a-5p	MIMAT0000062	MIRLET7BHG	400931	CLIP-Seq	24297251	Kidney
hsa-let-7a-5p	MIMAT0000062	XIST	7503	CLIP-Seq	24297251	Kidney
hsa-let-7a-5p	MIMAT0000062	XIST	7503	CLIP-Seq	24297251	Kidney
hsa-let-7a-5p	MIMAT0000062	XIST	7503	CLIP-Seq	24297251	Kidney
hsa-let-7a-5p	MIMAT0000062	XIST	7503	CLIP-Seq	24297251	Kidney
hsa-let-7a-5p	MIMAT0000062	LINC00894	100272228	CLIP-Seq	24297251	Kidney
hsa-let-7a-5p	MIMAT0000062	TTTY15	64595	CLIP-Seq	24297251	Kidney
hsa-let-7b-5p	MIMAT0000063	ZNF436-AS1	148898	CLIP-Seq	24297251	Kidney
hsa-let-7b-5p	MIMAT0000063	SNHG12	85028	CLIP-Seq	24297251	Kidney
hsa-let-7b-5p	MIMAT0000063	MIR29B2CHG	100128537	CLIP-Seq	24297251	Kidney
hsa-let-7b-5p	MIMAT0000063	LINC01806	100996579	CLIP-Seq	24297251	Kidney
hsa-let-7b-5p	MIMAT0000063	LMCD1-AS1	100288428	CLIP-Seq	24297251	Kidney
hsa-let-7b-5p	MIMAT0000063	MUC20-OT1	111753249	CLIP-Seq	24297251	Kidney
hsa-let-7b-5p	MIMAT0000063	LINC00885	401109	CLIP-Seq	24297251	Kidney
hsa-let-7b-5p	MIMAT0000063	LINC02432	100507639	CLIP-Seq	24297251	Kidney
hsa-let-7b-5p	MIMAT0000063	SLC9A3-AS1	100288152	CLIP-Seq	24297251	Kidney
hsa-let-7b-5p	MIMAT0000063	LINC02242	105379006	CLIP-Seq	24297251	Kidney
hsa-let-7b-5p	MIMAT0000063	SNHG4	724102	CLIP-Seq	24297251	Kidney
hsa-let-7b-5p	MIMAT0000063	SNHG4	724102	CLIP-Seq	24297251	Kidney
hsa-let-7b-5p	MIMAT0000063	SNHG4	724102	CLIP-Seq	24297251	Kidney
hsa-let-7b-5p	MIMAT0000063	CARMN	728264	CLIP-Seq	24297251	Kidney
hsa-let-7b-5p	MIMAT0000063	HEIH	100859930	CLIP-Seq	24297251	Kidney
hsa-let-7b-5p	MIMAT0000063	HEIH	100859930	CLIP-Seq	24297251	Kidney
hsa-let-7b-5p	MIMAT0000063	HCG18	414777	CLIP-Seq	24297251	Kidney
hsa-let-7b-5p	MIMAT0000063	IER3-AS1	105379695	CLIP-Seq	24297251	Kidney
hsa-let-7b-5p	MIMAT0000063	HOXA11-AS	221883	CLIP-Seq	24297251	Kidney
hsa-let-7b-5p	MIMAT0000063	TRG-AS1	100506776	CLIP-Seq	24297251	Kidney
hsa-let-7b-5p	MIMAT0000063	LINC00265	349114	CLIP-Seq	24297251	Kidney
hsa-let-7b-5p	MIMAT0000063	STAG3L5P-PVRIG2P-PILRB	101752399	CLIP-Seq	24297251	Kidney
hsa-let-7b-5p	MIMAT0000063	CDKN2B-AS1	100048912	CLIP-Seq	24297251	Kidney
hsa-let-7b-5p	MIMAT0000063	LINC00963	100506190	CLIP-Seq	24297251	Kidney
hsa-let-7b-5p	MIMAT0000063	NUTM2A-AS1	728190	CLIP-Seq	24297251	Kidney
hsa-let-7b-5p	MIMAT0000063	OLMALINC	90271	CLIP-Seq	24297251	Kidney
hsa-let-7b-5p	MIMAT0000063	RPARP-AS1	100505761	CLIP-Seq	24297251	Kidney
hsa-let-7b-5p	MIMAT0000063	LINC01001	100133161	CLIP-Seq	24297251	Kidney
hsa-let-7b-5p	MIMAT0000063	KCNQ1OT1	10984	CLIP-Seq	24297251	Kidney
hsa-let-7b-5p	MIMAT0000063	KCNQ1OT1	10984	CLIP-Seq	24297251	Kidney
hsa-let-7b-5p	MIMAT0000063	KCNQ1OT1	10984	CLIP-Seq	24297251	Kidney
hsa-let-7b-5p	MIMAT0000063	KCNQ1OT1	10984	CLIP-Seq	24297251	Kidney
hsa-let-7b-5p	MIMAT0000063	KCNQ1OT1	10984	CLIP-Seq	24297251	Kidney
hsa-let-7b-5p	MIMAT0000063	KCNQ1OT1	10984	CLIP-Seq	24297251	Kidney
hsa-let-7b-5p	MIMAT0000063	LINC00294	283267	CLIP-Seq	24297251	Kidney
hsa-let-7b-5p	MIMAT0000063	NEAT1	283131	CLIP-Seq	24297251	Kidney
hsa-let-7b-5p	MIMAT0000063	NEAT1	283131	CLIP-Seq	24297251	Kidney
hsa-let-7b-5p	MIMAT0000063	NEAT1	283131	CLIP-Seq	24297251	Kidney
hsa-let-7b-5p	MIMAT0000063	LINC02381	400043	CLIP-Seq	24297251	Kidney
hsa-let-7b-5p	MIMAT0000063	TMPO-AS1	100128191	CLIP-Seq	24297251	Kidney
hsa-let-7b-5p	MIMAT0000063	HELLPAR	101101692	CLIP-Seq	24297251	Kidney
hsa-let-7b-5p	MIMAT0000063	G2E3-AS1	105370431	CLIP-Seq	24297251	Kidney
hsa-let-7b-5p	MIMAT0000063	VASH1-AS1	100506603	CLIP-Seq	24297251	Kidney
hsa-let-7b-5p	MIMAT0000063	MEG8	79104	CLIP-Seq	24297251	Kidney
hsa-let-7b-5p	MIMAT0000063	OIP5-AS1	729082	CLIP-Seq	24297251	Kidney
hsa-let-7b-5p	MIMAT0000063	IQCH-AS1	100506686	CLIP-Seq	24297251	Kidney
hsa-let-7b-5p	MIMAT0000063	DRAIC	145837	CLIP-Seq	24297251	Kidney
hsa-let-7b-5p	MIMAT0000063	THSD4-AS1	101929196	CLIP-Seq	24297251	Kidney
hsa-let-7b-5p	MIMAT0000063	UBL7-AS1	440288	CLIP-Seq	24297251	Kidney
hsa-let-7b-5p	MIMAT0000063	ARHGAP27P1-BPTFP1-KPNA2P3	109286553	CLIP-Seq	24297251	Kidney
hsa-let-7b-5p	MIMAT0000063	SNHG16	100507246	CLIP-Seq	24297251	Kidney
hsa-let-7b-5p	MIMAT0000063	LINC01978	101928738	CLIP-Seq	24297251	Kidney
hsa-let-7b-5p	MIMAT0000063	TMEM147-AS1	100506469	CLIP-Seq	24297251	Kidney
hsa-let-7b-5p	MIMAT0000063	LINC00665	100506930	CLIP-Seq	24297251	Kidney
hsa-let-7b-5p	MIMAT0000063	ZNF571-AS1	100507433	CLIP-Seq	24297251	Kidney
hsa-let-7b-5p	MIMAT0000063	ZNF337-AS1	102724826	CLIP-Seq	24297251	Kidney
hsa-let-7b-5p	MIMAT0000063	MIR99AHG	388815	CLIP-Seq	24297251	Kidney
hsa-let-7b-5p	MIMAT0000063	LINC01678	105377138	CLIP-Seq	24297251	Kidney
hsa-let-7b-5p	MIMAT0000063	TTC28-AS1	284900	CLIP-Seq	24297251	Kidney
hsa-let-7b-5p	MIMAT0000063	MIRLET7BHG	400931	CLIP-Seq	24297251	Kidney
hsa-let-7b-5p	MIMAT0000063	XIST	7503	CLIP-Seq	24297251	Kidney
hsa-let-7b-5p	MIMAT0000063	XIST	7503	CLIP-Seq	24297251	Kidney
hsa-let-7b-5p	MIMAT0000063	XIST	7503	CLIP-Seq	24297251	Kidney
hsa-let-7b-5p	MIMAT0000063	XIST	7503	CLIP-Seq	24297251	Kidney
hsa-let-7b-5p	MIMAT0000063	LINC00894	100272228	CLIP-Seq	24297251	Kidney
hsa-let-7b-5p	MIMAT0000063	TTTY15	64595	CLIP-Seq	24297251	Kidney
hsa-let-7c-5p	MIMAT0000064	ZNF436-AS1	148898	CLIP-Seq	24297251	Kidney
hsa-let-7c-5p	MIMAT0000064	SNHG12	85028	CLIP-Seq	24297251	Kidney
hsa-let-7c-5p	MIMAT0000064	MIR29B2CHG	100128537	CLIP-Seq	24297251	Kidney
hsa-let-7c-5p	MIMAT0000064	LINC01806	100996579	CLIP-Seq	24297251	Kidney
hsa-let-7c-5p	MIMAT0000064	LMCD1-AS1	100288428	CLIP-Seq	24297251	Kidney
hsa-let-7c-5p	MIMAT0000064	MUC20-OT1	111753249	CLIP-Seq	24297251	Kidney
hsa-let-7c-5p	MIMAT0000064	LINC00885	401109	CLIP-Seq	24297251	Kidney
hsa-let-7c-5p	MIMAT0000064	LINC02432	100507639	CLIP-Seq	24297251	Kidney
hsa-let-7c-5p	MIMAT0000064	SLC9A3-AS1	100288152	CLIP-Seq	24297251	Kidney
hsa-let-7c-5p	MIMAT0000064	LINC02242	105379006	CLIP-Seq	24297251	Kidney
hsa-let-7c-5p	MIMAT0000064	SNHG4	724102	CLIP-Seq	24297251	Kidney
hsa-let-7c-5p	MIMAT0000064	SNHG4	724102	CLIP-Seq	24297251	Kidney
hsa-let-7c-5p	MIMAT0000064	SNHG4	724102	CLIP-Seq	24297251	Kidney
hsa-let-7c-5p	MIMAT0000064	CARMN	728264	CLIP-Seq	24297251	Kidney
hsa-let-7c-5p	MIMAT0000064	HEIH	100859930	CLIP-Seq	24297251	Kidney
hsa-let-7c-5p	MIMAT0000064	HEIH	100859930	CLIP-Seq	24297251	Kidney
hsa-let-7c-5p	MIMAT0000064	HCG18	414777	CLIP-Seq	24297251	Kidney
hsa-let-7c-5p	MIMAT0000064	IER3-AS1	105379695	CLIP-Seq	24297251	Kidney
hsa-let-7c-5p	MIMAT0000064	HOXA11-AS	221883	CLIP-Seq	24297251	Kidney
hsa-let-7c-5p	MIMAT0000064	TRG-AS1	100506776	CLIP-Seq	24297251	Kidney
hsa-let-7c-5p	MIMAT0000064	LINC00265	349114	CLIP-Seq	24297251	Kidney
hsa-let-7c-5p	MIMAT0000064	STAG3L5P-PVRIG2P-PILRB	101752399	CLIP-Seq	24297251	Kidney
hsa-let-7c-5p	MIMAT0000064	CDKN2B-AS1	100048912	CLIP-Seq	24297251	Kidney
hsa-let-7c-5p	MIMAT0000064	LINC00963	100506190	CLIP-Seq	24297251	Kidney
hsa-let-7c-5p	MIMAT0000064	NUTM2A-AS1	728190	CLIP-Seq	24297251	Kidney
hsa-let-7c-5p	MIMAT0000064	OLMALINC	90271	CLIP-Seq	24297251	Kidney
hsa-let-7c-5p	MIMAT0000064	RPARP-AS1	100505761	CLIP-Seq	24297251	Kidney
hsa-let-7c-5p	MIMAT0000064	LINC01001	100133161	CLIP-Seq	24297251	Kidney
hsa-let-7c-5p	MIMAT0000064	KCNQ1OT1	10984	CLIP-Seq	24297251	Kidney
hsa-let-7c-5p	MIMAT0000064	KCNQ1OT1	10984	CLIP-Seq	24297251	Kidney
hsa-let-7c-5p	MIMAT0000064	KCNQ1OT1	10984	CLIP-Seq	24297251	Kidney
hsa-let-7c-5p	MIMAT0000064	KCNQ1OT1	10984	CLIP-Seq	24297251	Kidney
hsa-let-7c-5p	MIMAT0000064	KCNQ1OT1	10984	CLIP-Seq	24297251	Kidney
hsa-let-7c-5p	MIMAT0000064	KCNQ1OT1	10984	CLIP-Seq	24297251	Kidney
hsa-let-7c-5p	MIMAT0000064	LINC00294	283267	CLIP-Seq	24297251	Kidney
hsa-let-7c-5p	MIMAT0000064	NEAT1	283131	CLIP-Seq	24297251	Kidney
hsa-let-7c-5p	MIMAT0000064	NEAT1	283131	CLIP-Seq	24297251	Kidney
hsa-let-7c-5p	MIMAT0000064	NEAT1	283131	CLIP-Seq	24297251	Kidney
hsa-let-7c-5p	MIMAT0000064	LINC02381	400043	CLIP-Seq	24297251	Kidney
hsa-let-7c-5p	MIMAT0000064	TMPO-AS1	100128191	CLIP-Seq	24297251	Kidney
hsa-let-7c-5p	MIMAT0000064	HELLPAR	101101692	CLIP-Seq	24297251	Kidney
hsa-let-7c-5p	MIMAT0000064	G2E3-AS1	105370431	CLIP-Seq	24297251	Kidney
hsa-let-7c-5p	MIMAT0000064	VASH1-AS1	100506603	CLIP-Seq	24297251	Kidney
hsa-let-7c-5p	MIMAT0000064	MEG8	79104	CLIP-Seq	24297251	Kidney
hsa-let-7c-5p	MIMAT0000064	OIP5-AS1	729082	CLIP-Seq	24297251	Kidney
hsa-let-7c-5p	MIMAT0000064	IQCH-AS1	100506686	CLIP-Seq	24297251	Kidney
hsa-let-7c-5p	MIMAT0000064	DRAIC	145837	CLIP-Seq	24297251	Kidney
hsa-let-7c-5p	MIMAT0000064	THSD4-AS1	101929196	CLIP-Seq	24297251	Kidney
hsa-let-7c-5p	MIMAT0000064	UBL7-AS1	440288	CLIP-Seq	24297251	Kidney
hsa-let-7c-5p	MIMAT0000064	ARHGAP27P1-BPTFP1-KPNA2P3	109286553	CLIP-Seq	24297251	Kidney
hsa-let-7c-5p	MIMAT0000064	SNHG16	100507246	CLIP-Seq	24297251	Kidney
hsa-let-7c-5p	MIMAT0000064	LINC01978	101928738	CLIP-Seq	24297251	Kidney
hsa-let-7c-5p	MIMAT0000064	TMEM147-AS1	100506469	CLIP-Seq	24297251	Kidney
hsa-let-7c-5p	MIMAT0000064	LINC00665	100506930	CLIP-Seq	24297251	Kidney
hsa-let-7c-5p	MIMAT0000064	ZNF571-AS1	100507433	CLIP-Seq	24297251	Kidney
hsa-let-7c-5p	MIMAT0000064	ZNF337-AS1	102724826	CLIP-Seq	24297251	Kidney
hsa-let-7c-5p	MIMAT0000064	MIR99AHG	388815	CLIP-Seq	24297251	Kidney
hsa-let-7c-5p	MIMAT0000064	LINC01678	105377138	CLIP-Seq	24297251	Kidney
hsa-let-7c-5p	MIMAT0000064	TTC28-AS1	284900	CLIP-Seq	24297251	Kidney
hsa-let-7c-5p	MIMAT0000064	MIRLET7BHG	400931	CLIP-Seq	24297251	Kidney
hsa-let-7c-5p	MIMAT0000064	XIST	7503	CLIP-Seq	24297251	Kidney
hsa-let-7c-5p	MIMAT0000064	XIST	7503	CLIP-Seq	24297251	Kidney
hsa-let-7c-5p	MIMAT0000064	XIST	7503	CLIP-Seq	24297251	Kidney
hsa-let-7c-5p	MIMAT0000064	XIST	7503	CLIP-Seq	24297251	Kidney
hsa-let-7c-5p	MIMAT0000064	LINC00894	100272228	CLIP-Seq	24297251	Kidney
hsa-let-7c-5p	MIMAT0000064	TTTY15	64595	CLIP-Seq	24297251	Kidney
hsa-let-7e-5p	MIMAT0000066	ZNF436-AS1	148898	CLIP-Seq	24297251	Kidney
hsa-let-7e-5p	MIMAT0000066	SNHG12	85028	CLIP-Seq	24297251	Kidney
hsa-let-7e-5p	MIMAT0000066	MIR29B2CHG	100128537	CLIP-Seq	24297251	Kidney
hsa-let-7e-5p	MIMAT0000066	LINC01806	100996579	CLIP-Seq	24297251	Kidney
hsa-let-7e-5p	MIMAT0000066	LMCD1-AS1	100288428	CLIP-Seq	24297251	Kidney
hsa-let-7e-5p	MIMAT0000066	MUC20-OT1	111753249	CLIP-Seq	24297251	Kidney
hsa-let-7e-5p	MIMAT0000066	LINC00885	401109	CLIP-Seq	24297251	Kidney
hsa-let-7e-5p	MIMAT0000066	LINC02432	100507639	CLIP-Seq	24297251	Kidney
hsa-let-7e-5p	MIMAT0000066	SLC9A3-AS1	100288152	CLIP-Seq	24297251	Kidney
hsa-let-7e-5p	MIMAT0000066	LINC02242	105379006	CLIP-Seq	24297251	Kidney
hsa-let-7e-5p	MIMAT0000066	SNHG4	724102	CLIP-Seq	24297251	Kidney
hsa-let-7e-5p	MIMAT0000066	SNHG4	724102	CLIP-Seq	24297251	Kidney
hsa-let-7e-5p	MIMAT0000066	SNHG4	724102	CLIP-Seq	24297251	Kidney
hsa-let-7e-5p	MIMAT0000066	CARMN	728264	CLIP-Seq	24297251	Kidney
hsa-let-7e-5p	MIMAT0000066	HEIH	100859930	CLIP-Seq	24297251	Kidney
hsa-let-7e-5p	MIMAT0000066	HEIH	100859930	CLIP-Seq	24297251	Kidney
hsa-let-7e-5p	MIMAT0000066	HCG18	414777	CLIP-Seq	24297251	Kidney
hsa-let-7e-5p	MIMAT0000066	IER3-AS1	105379695	CLIP-Seq	24297251	Kidney
hsa-let-7e-5p	MIMAT0000066	HOXA11-AS	221883	CLIP-Seq	24297251	Kidney
hsa-let-7e-5p	MIMAT0000066	TRG-AS1	100506776	CLIP-Seq	24297251	Kidney
hsa-let-7e-5p	MIMAT0000066	LINC00265	349114	CLIP-Seq	24297251	Kidney
hsa-let-7e-5p	MIMAT0000066	STAG3L5P-PVRIG2P-PILRB	101752399	CLIP-Seq	24297251	Kidney
hsa-let-7e-5p	MIMAT0000066	CDKN2B-AS1	100048912	CLIP-Seq	24297251	Kidney
hsa-let-7e-5p	MIMAT0000066	LINC00963	100506190	CLIP-Seq	24297251	Kidney
hsa-let-7e-5p	MIMAT0000066	NUTM2A-AS1	728190	CLIP-Seq	24297251	Kidney
hsa-let-7e-5p	MIMAT0000066	OLMALINC	90271	CLIP-Seq	24297251	Kidney
hsa-let-7e-5p	MIMAT0000066	RPARP-AS1	100505761	CLIP-Seq	24297251	Kidney
hsa-let-7e-5p	MIMAT0000066	LINC01001	100133161	CLIP-Seq	24297251	Kidney
hsa-let-7e-5p	MIMAT0000066	KCNQ1OT1	10984	CLIP-Seq	24297251	Kidney
hsa-let-7e-5p	MIMAT0000066	KCNQ1OT1	10984	CLIP-Seq	24297251	Kidney
hsa-let-7e-5p	MIMAT0000066	KCNQ1OT1	10984	CLIP-Seq	24297251	Kidney
hsa-let-7e-5p	MIMAT0000066	KCNQ1OT1	10984	CLIP-Seq	24297251	Kidney
hsa-let-7e-5p	MIMAT0000066	KCNQ1OT1	10984	CLIP-Seq	24297251	Kidney
hsa-let-7e-5p	MIMAT0000066	KCNQ1OT1	10984	CLIP-Seq	24297251	Kidney
hsa-let-7e-5p	MIMAT0000066	LINC00294	283267	CLIP-Seq	24297251	Kidney
hsa-let-7e-5p	MIMAT0000066	NEAT1	283131	CLIP-Seq	24297251	Kidney
hsa-let-7e-5p	MIMAT0000066	NEAT1	283131	CLIP-Seq	24297251	Kidney
hsa-let-7e-5p	MIMAT0000066	NEAT1	283131	CLIP-Seq	24297251	Kidney
hsa-let-7e-5p	MIMAT0000066	LINC02381	400043	CLIP-Seq	24297251	Kidney
hsa-let-7e-5p	MIMAT0000066	TMPO-AS1	100128191	CLIP-Seq	24297251	Kidney
hsa-let-7e-5p	MIMAT0000066	HELLPAR	101101692	CLIP-Seq	24297251	Kidney
hsa-let-7e-5p	MIMAT0000066	G2E3-AS1	105370431	CLIP-Seq	24297251	Kidney
hsa-let-7e-5p	MIMAT0000066	VASH1-AS1	100506603	CLIP-Seq	24297251	Kidney
hsa-let-7e-5p	MIMAT0000066	MEG8	79104	CLIP-Seq	24297251	Kidney
hsa-let-7e-5p	MIMAT0000066	OIP5-AS1	729082	CLIP-Seq	24297251	Kidney
hsa-let-7e-5p	MIMAT0000066	IQCH-AS1	100506686	CLIP-Seq	24297251	Kidney
hsa-let-7e-5p	MIMAT0000066	DRAIC	145837	CLIP-Seq	24297251	Kidney
hsa-let-7e-5p	MIMAT0000066	THSD4-AS1	101929196	CLIP-Seq	24297251	Kidney
hsa-let-7e-5p	MIMAT0000066	UBL7-AS1	440288	CLIP-Seq	24297251	Kidney
hsa-let-7e-5p	MIMAT0000066	ARHGAP27P1-BPTFP1-KPNA2P3	109286553	CLIP-Seq	24297251	Kidney
hsa-let-7e-5p	MIMAT0000066	SNHG16	100507246	CLIP-Seq	24297251	Kidney
hsa-let-7e-5p	MIMAT0000066	LINC01978	101928738	CLIP-Seq	24297251	Kidney
hsa-let-7e-5p	MIMAT0000066	TMEM147-AS1	100506469	CLIP-Seq	24297251	Kidney
hsa-let-7e-5p	MIMAT0000066	LINC00665	100506930	CLIP-Seq	24297251	Kidney
hsa-let-7e-5p	MIMAT0000066	ZNF571-AS1	100507433	CLIP-Seq	24297251	Kidney
hsa-let-7e-5p	MIMAT0000066	ZNF337-AS1	102724826	CLIP-Seq	24297251	Kidney
hsa-let-7e-5p	MIMAT0000066	MIR99AHG	388815	CLIP-Seq	24297251	Kidney
hsa-let-7e-5p	MIMAT0000066	LINC01678	105377138	CLIP-Seq	24297251	Kidney
hsa-let-7e-5p	MIMAT0000066	TTC28-AS1	284900	CLIP-Seq	24297251	Kidney
hsa-let-7e-5p	MIMAT0000066	MIRLET7BHG	400931	CLIP-Seq	24297251	Kidney
hsa-let-7e-5p	MIMAT0000066	XIST	7503	CLIP-Seq	24297251	Kidney
hsa-let-7e-5p	MIMAT0000066	XIST	7503	CLIP-Seq	24297251	Kidney
hsa-let-7e-5p	MIMAT0000066	XIST	7503	CLIP-Seq	24297251	Kidney
hsa-let-7e-5p	MIMAT0000066	XIST	7503	CLIP-Seq	24297251	Kidney
hsa-let-7e-5p	MIMAT0000066	LINC00894	100272228	CLIP-Seq	24297251	Kidney
hsa-let-7e-5p	MIMAT0000066	TTTY15	64595	CLIP-Seq	24297251	Kidney
hsa-let-7f-5p	MIMAT0000067	ZNF436-AS1	148898	CLIP-Seq	24297251	Kidney
hsa-let-7f-5p	MIMAT0000067	SNHG12	85028	CLIP-Seq	24297251	Kidney
hsa-let-7f-5p	MIMAT0000067	MIR29B2CHG	100128537	CLIP-Seq	24297251	Kidney
hsa-let-7f-5p	MIMAT0000067	LINC01806	100996579	CLIP-Seq	24297251	Kidney
hsa-let-7f-5p	MIMAT0000067	LMCD1-AS1	100288428	CLIP-Seq	24297251	Kidney
hsa-let-7f-5p	MIMAT0000067	MUC20-OT1	111753249	CLIP-Seq	24297251	Kidney
hsa-let-7f-5p	MIMAT0000067	LINC00885	401109	CLIP-Seq	24297251	Kidney
hsa-let-7f-5p	MIMAT0000067	LINC02432	100507639	CLIP-Seq	24297251	Kidney
hsa-let-7f-5p	MIMAT0000067	SLC9A3-AS1	100288152	CLIP-Seq	24297251	Kidney
hsa-let-7f-5p	MIMAT0000067	LINC02242	105379006	CLIP-Seq	24297251	Kidney
hsa-let-7f-5p	MIMAT0000067	SNHG4	724102	CLIP-Seq	24297251	Kidney
hsa-let-7f-5p	MIMAT0000067	SNHG4	724102	CLIP-Seq	24297251	Kidney
hsa-let-7f-5p	MIMAT0000067	SNHG4	724102	CLIP-Seq	24297251	Kidney
hsa-let-7f-5p	MIMAT0000067	CARMN	728264	CLIP-Seq	24297251	Kidney
hsa-let-7f-5p	MIMAT0000067	HEIH	100859930	CLIP-Seq	24297251	Kidney
hsa-let-7f-5p	MIMAT0000067	HEIH	100859930	CLIP-Seq	24297251	Kidney
hsa-let-7f-5p	MIMAT0000067	HCG18	414777	CLIP-Seq	24297251	Kidney
hsa-let-7f-5p	MIMAT0000067	IER3-AS1	105379695	CLIP-Seq	24297251	Kidney
hsa-let-7f-5p	MIMAT0000067	HOXA11-AS	221883	CLIP-Seq	24297251	Kidney
hsa-let-7f-5p	MIMAT0000067	TRG-AS1	100506776	CLIP-Seq	24297251	Kidney
hsa-let-7f-5p	MIMAT0000067	LINC00265	349114	CLIP-Seq	24297251	Kidney
hsa-let-7f-5p	MIMAT0000067	STAG3L5P-PVRIG2P-PILRB	101752399	CLIP-Seq	24297251	Kidney
hsa-let-7f-5p	MIMAT0000067	CDKN2B-AS1	100048912	CLIP-Seq	24297251	Kidney
hsa-let-7f-5p	MIMAT0000067	LINC00963	100506190	CLIP-Seq	24297251	Kidney
hsa-let-7f-5p	MIMAT0000067	NUTM2A-AS1	728190	CLIP-Seq	24297251	Kidney
hsa-let-7f-5p	MIMAT0000067	OLMALINC	90271	CLIP-Seq	24297251	Kidney
hsa-let-7f-5p	MIMAT0000067	RPARP-AS1	100505761	CLIP-Seq	24297251	Kidney
hsa-let-7f-5p	MIMAT0000067	LINC01001	100133161	CLIP-Seq	24297251	Kidney
hsa-let-7f-5p	MIMAT0000067	KCNQ1OT1	10984	CLIP-Seq	24297251	Kidney
hsa-let-7f-5p	MIMAT0000067	KCNQ1OT1	10984	CLIP-Seq	24297251	Kidney
hsa-let-7f-5p	MIMAT0000067	KCNQ1OT1	10984	CLIP-Seq	24297251	Kidney
hsa-let-7f-5p	MIMAT0000067	KCNQ1OT1	10984	CLIP-Seq	24297251	Kidney
hsa-let-7f-5p	MIMAT0000067	KCNQ1OT1	10984	CLIP-Seq	24297251	Kidney
hsa-let-7f-5p	MIMAT0000067	KCNQ1OT1	10984	CLIP-Seq	24297251	Kidney
hsa-let-7f-5p	MIMAT0000067	LINC00294	283267	CLIP-Seq	24297251	Kidney
hsa-let-7f-5p	MIMAT0000067	NEAT1	283131	CLIP-Seq	24297251	Kidney
hsa-let-7f-5p	MIMAT0000067	NEAT1	283131	CLIP-Seq	24297251	Kidney
hsa-let-7f-5p	MIMAT0000067	NEAT1	283131	CLIP-Seq	24297251	Kidney
hsa-let-7f-5p	MIMAT0000067	LINC02381	400043	CLIP-Seq	24297251	Kidney
hsa-let-7f-5p	MIMAT0000067	TMPO-AS1	100128191	CLIP-Seq	24297251	Kidney
hsa-let-7f-5p	MIMAT0000067	HELLPAR	101101692	CLIP-Seq	24297251	Kidney
hsa-let-7f-5p	MIMAT0000067	G2E3-AS1	105370431	CLIP-Seq	24297251	Kidney
hsa-let-7f-5p	MIMAT0000067	VASH1-AS1	100506603	CLIP-Seq	24297251	Kidney
hsa-let-7f-5p	MIMAT0000067	MEG8	79104	CLIP-Seq	24297251	Kidney
hsa-let-7f-5p	MIMAT0000067	OIP5-AS1	729082	CLIP-Seq	24297251	Kidney
hsa-let-7f-5p	MIMAT0000067	IQCH-AS1	100506686	CLIP-Seq	24297251	Kidney
hsa-let-7f-5p	MIMAT0000067	DRAIC	145837	CLIP-Seq	24297251	Kidney
hsa-let-7f-5p	MIMAT0000067	THSD4-AS1	101929196	CLIP-Seq	24297251	Kidney
hsa-let-7f-5p	MIMAT0000067	UBL7-AS1	440288	CLIP-Seq	24297251	Kidney
hsa-let-7f-5p	MIMAT0000067	ARHGAP27P1-BPTFP1-KPNA2P3	109286553	CLIP-Seq	24297251	Kidney
hsa-let-7f-5p	MIMAT0000067	SNHG16	100507246	CLIP-Seq	24297251	Kidney
hsa-let-7f-5p	MIMAT0000067	LINC01978	101928738	CLIP-Seq	24297251	Kidney
hsa-let-7f-5p	MIMAT0000067	TMEM147-AS1	100506469	CLIP-Seq	24297251	Kidney
hsa-let-7f-5p	MIMAT0000067	LINC00665	100506930	CLIP-Seq	24297251	Kidney
hsa-let-7f-5p	MIMAT0000067	ZNF571-AS1	100507433	CLIP-Seq	24297251	Kidney
hsa-let-7f-5p	MIMAT0000067	ZNF337-AS1	102724826	CLIP-Seq	24297251	Kidney
hsa-let-7f-5p	MIMAT0000067	MIR99AHG	388815	CLIP-Seq	24297251	Kidney
hsa-let-7f-5p	MIMAT0000067	LINC01678	105377138	CLIP-Seq	24297251	Kidney
hsa-let-7f-5p	MIMAT0000067	TTC28-AS1	284900	CLIP-Seq	24297251	Kidney
hsa-let-7f-5p	MIMAT0000067	MIRLET7BHG	400931	CLIP-Seq	24297251	Kidney
hsa-let-7f-5p	MIMAT0000067	XIST	7503	CLIP-Seq	24297251	Kidney
hsa-let-7f-5p	MIMAT0000067	XIST	7503	CLIP-Seq	24297251	Kidney
hsa-let-7f-5p	MIMAT0000067	XIST	7503	CLIP-Seq	24297251	Kidney
hsa-let-7f-5p	MIMAT0000067	XIST	7503	CLIP-Seq	24297251	Kidney
hsa-let-7f-5p	MIMAT0000067	LINC00894	100272228	CLIP-Seq	24297251	Kidney
hsa-let-7f-5p	MIMAT0000067	TTTY15	64595	CLIP-Seq	24297251	Kidney
hsa-let-7g-5p	MIMAT0000414	ZNF436-AS1	148898	CLIP-Seq	24297251	Kidney
hsa-let-7g-5p	MIMAT0000414	SNHG12	85028	CLIP-Seq	24297251	Kidney
hsa-let-7g-5p	MIMAT0000414	MIR29B2CHG	100128537	CLIP-Seq	24297251	Kidney
hsa-let-7g-5p	MIMAT0000414	LINC01806	100996579	CLIP-Seq	24297251	Kidney
hsa-let-7g-5p	MIMAT0000414	LMCD1-AS1	100288428	CLIP-Seq	24297251	Kidney
hsa-let-7g-5p	MIMAT0000414	MUC20-OT1	111753249	CLIP-Seq	24297251	Kidney
hsa-let-7g-5p	MIMAT0000414	LINC00885	401109	CLIP-Seq	24297251	Kidney
hsa-let-7g-5p	MIMAT0000414	LINC02432	100507639	CLIP-Seq	24297251	Kidney
hsa-let-7g-5p	MIMAT0000414	SLC9A3-AS1	100288152	CLIP-Seq	24297251	Kidney
hsa-let-7g-5p	MIMAT0000414	LINC02242	105379006	CLIP-Seq	24297251	Kidney
hsa-let-7g-5p	MIMAT0000414	SNHG4	724102	CLIP-Seq	24297251	Kidney
hsa-let-7g-5p	MIMAT0000414	SNHG4	724102	CLIP-Seq	24297251	Kidney
hsa-let-7g-5p	MIMAT0000414	SNHG4	724102	CLIP-Seq	24297251	Kidney
hsa-let-7g-5p	MIMAT0000414	CARMN	728264	CLIP-Seq	24297251	Kidney
hsa-let-7g-5p	MIMAT0000414	HEIH	100859930	CLIP-Seq	24297251	Kidney
hsa-let-7g-5p	MIMAT0000414	HEIH	100859930	CLIP-Seq	24297251	Kidney
hsa-let-7g-5p	MIMAT0000414	HCG18	414777	CLIP-Seq	24297251	Kidney
hsa-let-7g-5p	MIMAT0000414	IER3-AS1	105379695	CLIP-Seq	24297251	Kidney
hsa-let-7g-5p	MIMAT0000414	HOXA11-AS	221883	CLIP-Seq	24297251	Kidney
hsa-let-7g-5p	MIMAT0000414	TRG-AS1	100506776	CLIP-Seq	24297251	Kidney
hsa-let-7g-5p	MIMAT0000414	LINC00265	349114	CLIP-Seq	24297251	Kidney
hsa-let-7g-5p	MIMAT0000414	STAG3L5P-PVRIG2P-PILRB	101752399	CLIP-Seq	24297251	Kidney
hsa-let-7g-5p	MIMAT0000414	CDKN2B-AS1	100048912	CLIP-Seq	24297251	Kidney
hsa-let-7g-5p	MIMAT0000414	LINC00963	100506190	CLIP-Seq	24297251	Kidney
hsa-let-7g-5p	MIMAT0000414	NUTM2A-AS1	728190	CLIP-Seq	24297251	Kidney
hsa-let-7g-5p	MIMAT0000414	OLMALINC	90271	CLIP-Seq	24297251	Kidney
hsa-let-7g-5p	MIMAT0000414	RPARP-AS1	100505761	CLIP-Seq	24297251	Kidney
hsa-let-7g-5p	MIMAT0000414	LINC01001	100133161	CLIP-Seq	24297251	Kidney
hsa-let-7g-5p	MIMAT0000414	KCNQ1OT1	10984	CLIP-Seq	24297251	Kidney
hsa-let-7g-5p	MIMAT0000414	KCNQ1OT1	10984	CLIP-Seq	24297251	Kidney
hsa-let-7g-5p	MIMAT0000414	KCNQ1OT1	10984	CLIP-Seq	24297251	Kidney
hsa-let-7g-5p	MIMAT0000414	KCNQ1OT1	10984	CLIP-Seq	24297251	Kidney
hsa-let-7g-5p	MIMAT0000414	KCNQ1OT1	10984	CLIP-Seq	24297251	Kidney
hsa-let-7g-5p	MIMAT0000414	KCNQ1OT1	10984	CLIP-Seq	24297251	Kidney
hsa-let-7g-5p	MIMAT0000414	LINC00294	283267	CLIP-Seq	24297251	Kidney
hsa-let-7g-5p	MIMAT0000414	NEAT1	283131	CLIP-Seq	24297251	Kidney
hsa-let-7g-5p	MIMAT0000414	NEAT1	283131	CLIP-Seq	24297251	Kidney
hsa-let-7g-5p	MIMAT0000414	NEAT1	283131	CLIP-Seq	24297251	Kidney
hsa-let-7g-5p	MIMAT0000414	LINC02381	400043	CLIP-Seq	24297251	Kidney
hsa-let-7g-5p	MIMAT0000414	TMPO-AS1	100128191	CLIP-Seq	24297251	Kidney
hsa-let-7g-5p	MIMAT0000414	HELLPAR	101101692	CLIP-Seq	24297251	Kidney
hsa-let-7g-5p	MIMAT0000414	G2E3-AS1	105370431	CLIP-Seq	24297251	Kidney
hsa-let-7g-5p	MIMAT0000414	VASH1-AS1	100506603	CLIP-Seq	24297251	Kidney
hsa-let-7g-5p	MIMAT0000414	MEG8	79104	CLIP-Seq	24297251	Kidney
hsa-let-7g-5p	MIMAT0000414	OIP5-AS1	729082	CLIP-Seq	24297251	Kidney
hsa-let-7g-5p	MIMAT0000414	IQCH-AS1	100506686	CLIP-Seq	24297251	Kidney
hsa-let-7g-5p	MIMAT0000414	DRAIC	145837	CLIP-Seq	24297251	Kidney
hsa-let-7g-5p	MIMAT0000414	THSD4-AS1	101929196	CLIP-Seq	24297251	Kidney
hsa-let-7g-5p	MIMAT0000414	UBL7-AS1	440288	CLIP-Seq	24297251	Kidney
hsa-let-7g-5p	MIMAT0000414	ARHGAP27P1-BPTFP1-KPNA2P3	109286553	CLIP-Seq	24297251	Kidney
hsa-let-7g-5p	MIMAT0000414	SNHG16	100507246	CLIP-Seq	24297251	Kidney
hsa-let-7g-5p	MIMAT0000414	LINC01978	101928738	CLIP-Seq	24297251	Kidney
hsa-let-7g-5p	MIMAT0000414	TMEM147-AS1	100506469	CLIP-Seq	24297251	Kidney
hsa-let-7g-5p	MIMAT0000414	LINC00665	100506930	CLIP-Seq	24297251	Kidney
hsa-let-7g-5p	MIMAT0000414	ZNF571-AS1	100507433	CLIP-Seq	24297251	Kidney
hsa-let-7g-5p	MIMAT0000414	ZNF337-AS1	102724826	CLIP-Seq	24297251	Kidney
hsa-let-7g-5p	MIMAT0000414	MIR99AHG	388815	CLIP-Seq	24297251	Kidney
hsa-let-7g-5p	MIMAT0000414	LINC01678	105377138	CLIP-Seq	24297251	Kidney
hsa-let-7g-5p	MIMAT0000414	TTC28-AS1	284900	CLIP-Seq	24297251	Kidney
hsa-let-7g-5p	MIMAT0000414	MIRLET7BHG	400931	CLIP-Seq	24297251	Kidney
hsa-let-7g-5p	MIMAT0000414	XIST	7503	CLIP-Seq	24297251	Kidney
hsa-let-7g-5p	MIMAT0000414	XIST	7503	CLIP-Seq	24297251	Kidney
hsa-let-7g-5p	MIMAT0000414	XIST	7503	CLIP-Seq	24297251	Kidney
hsa-let-7g-5p	MIMAT0000414	XIST	7503	CLIP-Seq	24297251	Kidney
hsa-let-7g-5p	MIMAT0000414	LINC00894	100272228	CLIP-Seq	24297251	Kidney
hsa-let-7g-5p	MIMAT0000414	TTTY15	64595	CLIP-Seq	24297251	Kidney
hsa-let-7i-5p	MIMAT0000415	ZNF436-AS1	148898	CLIP-Seq	24297251	Kidney
hsa-let-7i-5p	MIMAT0000415	SNHG12	85028	CLIP-Seq	24297251	Kidney
hsa-let-7i-5p	MIMAT0000415	MIR29B2CHG	100128537	CLIP-Seq	24297251	Kidney
hsa-let-7i-5p	MIMAT0000415	LINC01806	100996579	CLIP-Seq	24297251	Kidney
hsa-let-7i-5p	MIMAT0000415	LMCD1-AS1	100288428	CLIP-Seq	24297251	Kidney
hsa-let-7i-5p	MIMAT0000415	MUC20-OT1	111753249	CLIP-Seq	24297251	Kidney
hsa-let-7i-5p	MIMAT0000415	LINC00885	401109	CLIP-Seq	24297251	Kidney
hsa-let-7i-5p	MIMAT0000415	LINC02432	100507639	CLIP-Seq	24297251	Kidney
hsa-let-7i-5p	MIMAT0000415	SLC9A3-AS1	100288152	CLIP-Seq	24297251	Kidney
hsa-let-7i-5p	MIMAT0000415	LINC02242	105379006	CLIP-Seq	24297251	Kidney
hsa-let-7i-5p	MIMAT0000415	SNHG4	724102	CLIP-Seq	24297251	Kidney
hsa-let-7i-5p	MIMAT0000415	SNHG4	724102	CLIP-Seq	24297251	Kidney
hsa-let-7i-5p	MIMAT0000415	SNHG4	724102	CLIP-Seq	24297251	Kidney
hsa-let-7i-5p	MIMAT0000415	CARMN	728264	CLIP-Seq	24297251	Kidney
hsa-let-7i-5p	MIMAT0000415	HEIH	100859930	CLIP-Seq	24297251	Kidney
hsa-let-7i-5p	MIMAT0000415	HEIH	100859930	CLIP-Seq	24297251	Kidney
hsa-let-7i-5p	MIMAT0000415	HCG18	414777	CLIP-Seq	24297251	Kidney
hsa-let-7i-5p	MIMAT0000415	IER3-AS1	105379695	CLIP-Seq	24297251	Kidney
hsa-let-7i-5p	MIMAT0000415	HOXA11-AS	221883	CLIP-Seq	24297251	Kidney
hsa-let-7i-5p	MIMAT0000415	TRG-AS1	100506776	CLIP-Seq	24297251	Kidney
hsa-let-7i-5p	MIMAT0000415	LINC00265	349114	CLIP-Seq	24297251	Kidney
hsa-let-7i-5p	MIMAT0000415	STAG3L5P-PVRIG2P-PILRB	101752399	CLIP-Seq	24297251	Kidney
hsa-let-7i-5p	MIMAT0000415	CDKN2B-AS1	100048912	CLIP-Seq	24297251	Kidney
hsa-let-7i-5p	MIMAT0000415	LINC00963	100506190	CLIP-Seq	24297251	Kidney
hsa-let-7i-5p	MIMAT0000415	NUTM2A-AS1	728190	CLIP-Seq	24297251	Kidney
hsa-let-7i-5p	MIMAT0000415	OLMALINC	90271	CLIP-Seq	24297251	Kidney
hsa-let-7i-5p	MIMAT0000415	RPARP-AS1	100505761	CLIP-Seq	24297251	Kidney
hsa-let-7i-5p	MIMAT0000415	LINC01001	100133161	CLIP-Seq	24297251	Kidney
hsa-let-7i-5p	MIMAT0000415	KCNQ1OT1	10984	CLIP-Seq	24297251	Kidney
hsa-let-7i-5p	MIMAT0000415	KCNQ1OT1	10984	CLIP-Seq	24297251	Kidney
hsa-let-7i-5p	MIMAT0000415	KCNQ1OT1	10984	CLIP-Seq	24297251	Kidney
hsa-let-7i-5p	MIMAT0000415	KCNQ1OT1	10984	CLIP-Seq	24297251	Kidney
hsa-let-7i-5p	MIMAT0000415	KCNQ1OT1	10984	CLIP-Seq	24297251	Kidney
hsa-let-7i-5p	MIMAT0000415	KCNQ1OT1	10984	CLIP-Seq	24297251	Kidney
hsa-let-7i-5p	MIMAT0000415	LINC00294	283267	CLIP-Seq	24297251	Kidney
hsa-let-7i-5p	MIMAT0000415	NEAT1	283131	CLIP-Seq	24297251	Kidney
hsa-let-7i-5p	MIMAT0000415	NEAT1	283131	CLIP-Seq	24297251	Kidney
hsa-let-7i-5p	MIMAT0000415	NEAT1	283131	CLIP-Seq	24297251	Kidney
hsa-let-7i-5p	MIMAT0000415	LINC02381	400043	CLIP-Seq	24297251	Kidney
hsa-let-7i-5p	MIMAT0000415	TMPO-AS1	100128191	CLIP-Seq	24297251	Kidney
hsa-let-7i-5p	MIMAT0000415	HELLPAR	101101692	CLIP-Seq	24297251	Kidney
hsa-let-7i-5p	MIMAT0000415	G2E3-AS1	105370431	CLIP-Seq	24297251	Kidney
hsa-let-7i-5p	MIMAT0000415	VASH1-AS1	100506603	CLIP-Seq	24297251	Kidney
hsa-let-7i-5p	MIMAT0000415	MEG8	79104	CLIP-Seq	24297251	Kidney
hsa-let-7i-5p	MIMAT0000415	OIP5-AS1	729082	CLIP-Seq	24297251	Kidney
hsa-let-7i-5p	MIMAT0000415	IQCH-AS1	100506686	CLIP-Seq	24297251	Kidney
hsa-let-7i-5p	MIMAT0000415	DRAIC	145837	CLIP-Seq	24297251	Kidney
hsa-let-7i-5p	MIMAT0000415	THSD4-AS1	101929196	CLIP-Seq	24297251	Kidney
hsa-let-7i-5p	MIMAT0000415	UBL7-AS1	440288	CLIP-Seq	24297251	Kidney
hsa-let-7i-5p	MIMAT0000415	ARHGAP27P1-BPTFP1-KPNA2P3	109286553	CLIP-Seq	24297251	Kidney
hsa-let-7i-5p	MIMAT0000415	SNHG16	100507246	CLIP-Seq	24297251	Kidney
hsa-let-7i-5p	MIMAT0000415	LINC01978	101928738	CLIP-Seq	24297251	Kidney
hsa-let-7i-5p	MIMAT0000415	TMEM147-AS1	100506469	CLIP-Seq	24297251	Kidney
hsa-let-7i-5p	MIMAT0000415	LINC00665	100506930	CLIP-Seq	24297251	Kidney
hsa-let-7i-5p	MIMAT0000415	ZNF571-AS1	100507433	CLIP-Seq	24297251	Kidney
hsa-let-7i-5p	MIMAT0000415	ZNF337-AS1	102724826	CLIP-Seq	24297251	Kidney
hsa-let-7i-5p	MIMAT0000415	MIR99AHG	388815	CLIP-Seq	24297251	Kidney
hsa-let-7i-5p	MIMAT0000415	LINC01678	105377138	CLIP-Seq	24297251	Kidney
hsa-let-7i-5p	MIMAT0000415	TTC28-AS1	284900	CLIP-Seq	24297251	Kidney
hsa-let-7i-5p	MIMAT0000415	MIRLET7BHG	400931	CLIP-Seq	24297251	Kidney
hsa-let-7i-5p	MIMAT0000415	XIST	7503	CLIP-Seq	24297251	Kidney
hsa-let-7i-5p	MIMAT0000415	XIST	7503	CLIP-Seq	24297251	Kidney
hsa-let-7i-5p	MIMAT0000415	XIST	7503	CLIP-Seq	24297251	Kidney
hsa-let-7i-5p	MIMAT0000415	XIST	7503	CLIP-Seq	24297251	Kidney
hsa-let-7i-5p	MIMAT0000415	LINC00894	100272228	CLIP-Seq	24297251	Kidney
hsa-let-7i-5p	MIMAT0000415	TTTY15	64595	CLIP-Seq	24297251	Kidney
hsa-mir-25-3p	MIMAT0000081	LINC01128	643837	CLIP-Seq	24297251	Kidney
hsa-mir-25-3p	MIMAT0000081	MDS2	259283	CLIP-Seq	24297251	Kidney
hsa-mir-25-3p	MIMAT0000081	LINC00467	84791	CLIP-Seq	24297251	Kidney
hsa-mir-25-3p	MIMAT0000081	PAX8-AS1	654433	CLIP-Seq	24297251	Kidney
hsa-mir-25-3p	MIMAT0000081	WWTR1-IT1	106478977	CLIP-Seq	24297251	Kidney
hsa-mir-25-3p	MIMAT0000081	PURPL	643401	CLIP-Seq	24297251	Kidney
hsa-mir-25-3p	MIMAT0000081	PURPL	643401	CLIP-Seq	24297251	Kidney
hsa-mir-25-3p	MIMAT0000081	NR2F1-AS1	441094	CLIP-Seq	24297251	Kidney
hsa-mir-25-3p	MIMAT0000081	MIR3936HG	553103	CLIP-Seq	24297251	Kidney
hsa-mir-25-3p	MIMAT0000081	SNHG4	724102	CLIP-Seq	24297251	Kidney
hsa-mir-25-3p	MIMAT0000081	SNHG5	387066	CLIP-Seq	24297251	Kidney
hsa-mir-25-3p	MIMAT0000081	FEZF1-AS1	154860	CLIP-Seq	24297251	Kidney
hsa-mir-25-3p	MIMAT0000081	WEE2-AS1	285962	CLIP-Seq	24297251	Kidney
hsa-mir-25-3p	MIMAT0000081	DAPK1-IT1	100506897	CLIP-Seq	24297251	Kidney
hsa-mir-25-3p	MIMAT0000081	LINC00963	100506190	CLIP-Seq	24297251	Kidney
hsa-mir-25-3p	MIMAT0000081	LINC00858	170425	CLIP-Seq	24297251	Kidney
hsa-mir-25-3p	MIMAT0000081	KCNQ1OT1	10984	CLIP-Seq	24297251	Kidney
hsa-mir-25-3p	MIMAT0000081	MALAT1	378938	CLIP-Seq	24297251	Kidney
hsa-mir-25-3p	MIMAT0000081	TBX5-AS1	255480	CLIP-Seq	24297251	Kidney
hsa-mir-25-3p	MIMAT0000081	HNF1A-AS1	283460	CLIP-Seq	24297251	Kidney
hsa-mir-25-3p	MIMAT0000081	LINC00365	100874146	CLIP-Seq	24297251	Kidney
hsa-mir-25-3p	MIMAT0000081	INTS6-AS1	100507398	CLIP-Seq	24297251	Kidney
hsa-mir-25-3p	MIMAT0000081	LINC02321	105370623	CLIP-Seq	24297251	Kidney
hsa-mir-25-3p	MIMAT0000081	LINC01550	388011	CLIP-Seq	24297251	Kidney
hsa-mir-25-3p	MIMAT0000081	MEG8	79104	CLIP-Seq	24297251	Kidney
hsa-mir-25-3p	MIMAT0000081	PWAR5	8123	CLIP-Seq	24297251	Kidney
hsa-mir-25-3p	MIMAT0000081	SNHG14	104472715	CLIP-Seq	24297251	Kidney
hsa-mir-25-3p	MIMAT0000081	ARHGAP11B	89839	CLIP-Seq	24297251	Kidney
hsa-mir-25-3p	MIMAT0000081	OIP5-AS1	729082	CLIP-Seq	24297251	Kidney
hsa-mir-25-3p	MIMAT0000081	PLA2G4E-AS1	101928388	CLIP-Seq	24297251	Kidney
hsa-mir-25-3p	MIMAT0000081	GABPB1-IT1	55056	CLIP-Seq	24297251	Kidney
hsa-mir-25-3p	MIMAT0000081	GABPB1-AS1	100129387	CLIP-Seq	24297251	Kidney
hsa-mir-25-3p	MIMAT0000081	ST20-AS1	283687	CLIP-Seq	24297251	Kidney
hsa-mir-25-3p	MIMAT0000081	PITPNA-AS1	100306951	CLIP-Seq	24297251	Kidney
hsa-mir-25-3p	MIMAT0000081	CCDC144NL-AS1	440416	CLIP-Seq	24297251	Kidney
hsa-mir-25-3p	MIMAT0000081	LINC01915	729950	CLIP-Seq	24297251	Kidney
hsa-mir-25-3p	MIMAT0000081	NORAD	647979	CLIP-Seq	24297251	Kidney
hsa-mir-25-3p	MIMAT0000081	SNHG17	388796	CLIP-Seq	24297251	Kidney
hsa-mir-25-3p	MIMAT0000081	DUXAP8	503637	CLIP-Seq	24297251	Kidney
hsa-mir-25-3p	MIMAT0000081	LINC01560	203414	CLIP-Seq	24297251	Kidney
hsa-mir-25-3p	MIMAT0000081	XIST	7503	CLIP-Seq	24297251	Kidney
hsa-mir-25-3p	MIMAT0000081	XIST	7503	CLIP-Seq	24297251	Kidney
hsa-mir-25-3p	MIMAT0000081	JPX	554203	CLIP-Seq	24297251	Kidney
hsa-mir-25-3p	MIMAT0000081	JPX	554203	CLIP-Seq	24297251	Kidney
hsa-mir-27a-3p	MIMAT0000084	LINC01128	643837	CLIP-Seq	24297251	Kidney
hsa-mir-27a-3p	MIMAT0000084	LINC01355	100996511	CLIP-Seq	24297251	Kidney
hsa-mir-27a-3p	MIMAT0000084	DLEU2L	79469	CLIP-Seq	24297251	Kidney
hsa-mir-27a-3p	MIMAT0000084	CCDC18-AS1	100131564	CLIP-Seq	24297251	Kidney
hsa-mir-27a-3p	MIMAT0000084	CCDC18-AS1	100131564	CLIP-Seq	24297251	Kidney
hsa-mir-27a-3p	MIMAT0000084	CCDC18-AS1	100131564	CLIP-Seq	24297251	Kidney
hsa-mir-27a-3p	MIMAT0000084	CYTOR	112597	CLIP-Seq	24297251	Kidney
hsa-mir-27a-3p	MIMAT0000084	RGPD4-AS1	729121	CLIP-Seq	24297251	Kidney
hsa-mir-27a-3p	MIMAT0000084	PAX8-AS1	654433	CLIP-Seq	24297251	Kidney
hsa-mir-27a-3p	MIMAT0000084	TTN-AS1	100506866	CLIP-Seq	24297251	Kidney
hsa-mir-27a-3p	MIMAT0000084	PSMD6-AS2	100507062	CLIP-Seq	24297251	Kidney
hsa-mir-27a-3p	MIMAT0000084	MIR4458HG	100505738	CLIP-Seq	24297251	Kidney
hsa-mir-27a-3p	MIMAT0000084	SCAMP1-AS1	728769	CLIP-Seq	24297251	Kidney
hsa-mir-27a-3p	MIMAT0000084	CKMT2-AS1	100131067	CLIP-Seq	24297251	Kidney
hsa-mir-27a-3p	MIMAT0000084	TMEM161B-AS1	100505894	CLIP-Seq	24297251	Kidney
hsa-mir-27a-3p	MIMAT0000084	LINC01184	644873	CLIP-Seq	24297251	Kidney
hsa-mir-27a-3p	MIMAT0000084	TRIM52-AS1	100507602	CLIP-Seq	24297251	Kidney
hsa-mir-27a-3p	MIMAT0000084	HCP5	10866	CLIP-Seq	24297251	Kidney
hsa-mir-27a-3p	MIMAT0000084	LINC00997	401321	CLIP-Seq	24297251	Kidney
hsa-mir-27a-3p	MIMAT0000084	STAG3L5P-PVRIG2P-PILRB	101752399	CLIP-Seq	24297251	Kidney
hsa-mir-27a-3p	MIMAT0000084	ST7-AS1	93653	CLIP-Seq	24297251	Kidney
hsa-mir-27a-3p	MIMAT0000084	MCPH1-AS1	100507530	CLIP-Seq	24297251	Kidney
hsa-mir-27a-3p	MIMAT0000084	PCAT1	100750225	CLIP-Seq	24297251	Kidney
hsa-mir-27a-3p	MIMAT0000084	CASC19	103021165	CLIP-Seq	24297251	Kidney
hsa-mir-27a-3p	MIMAT0000084	PVT1	5820	CLIP-Seq	24297251	Kidney
hsa-mir-27a-3p	MIMAT0000084	PEG13	359809	CLIP-Seq	24297251	Kidney
hsa-mir-27a-3p	MIMAT0000084	LINC00963	100506190	CLIP-Seq	24297251	Kidney
hsa-mir-27a-3p	MIMAT0000084	KCNMA1-AS1	101929328	CLIP-Seq	24297251	Kidney
hsa-mir-27a-3p	MIMAT0000084	NUTM2A-AS1	728190	CLIP-Seq	24297251	Kidney
hsa-mir-27a-3p	MIMAT0000084	ENTPD1-AS1	728558	CLIP-Seq	24297251	Kidney
hsa-mir-27a-3p	MIMAT0000084	ENTPD1-AS1	728558	CLIP-Seq	24297251	Kidney
hsa-mir-27a-3p	MIMAT0000084	LINC01001	100133161	CLIP-Seq	24297251	Kidney
hsa-mir-27a-3p	MIMAT0000084	KCNQ1OT1	10984	CLIP-Seq	24297251	Kidney
hsa-mir-27a-3p	MIMAT0000084	KCNQ1OT1	10984	CLIP-Seq	24297251	Kidney
hsa-mir-27a-3p	MIMAT0000084	KCNQ1OT1	10984	CLIP-Seq	24297251	Kidney
hsa-mir-27a-3p	MIMAT0000084	KCNQ1OT1	10984	CLIP-Seq	24297251	Kidney
hsa-mir-27a-3p	MIMAT0000084	NEAT1	283131	CLIP-Seq	24297251	Kidney
hsa-mir-27a-3p	MIMAT0000084	MIR100HG	399959	CLIP-Seq	24297251	Kidney
hsa-mir-27a-3p	MIMAT0000084	MIR4697HG	283174	CLIP-Seq	24297251	Kidney
hsa-mir-27a-3p	MIMAT0000084	RASSF8-AS1	100506451	CLIP-Seq	24297251	Kidney
hsa-mir-27a-3p	MIMAT0000084	RASSF8-AS1	100506451	CLIP-Seq	24297251	Kidney
hsa-mir-27a-3p	MIMAT0000084	LINC02381	400043	CLIP-Seq	24297251	Kidney
hsa-mir-27a-3p	MIMAT0000084	RMST	196475	CLIP-Seq	24297251	Kidney
hsa-mir-27a-3p	MIMAT0000084	HELLPAR	101101692	CLIP-Seq	24297251	Kidney
hsa-mir-27a-3p	MIMAT0000084	LINC01089	338799	CLIP-Seq	24297251	Kidney
hsa-mir-27a-3p	MIMAT0000084	TMEM132D-AS1	283352	CLIP-Seq	24297251	Kidney
hsa-mir-27a-3p	MIMAT0000084	FRMD6-AS1	145438	CLIP-Seq	24297251	Kidney
hsa-mir-27a-3p	MIMAT0000084	PWAR5	8123	CLIP-Seq	24297251	Kidney
hsa-mir-27a-3p	MIMAT0000084	OIP5-AS1	729082	CLIP-Seq	24297251	Kidney
hsa-mir-27a-3p	MIMAT0000084	GABPB1-AS1	100129387	CLIP-Seq	24297251	Kidney
hsa-mir-27a-3p	MIMAT0000084	CCDC144NL-AS1	440416	CLIP-Seq	24297251	Kidney
hsa-mir-27a-3p	MIMAT0000084	TOB1-AS1	400604	CLIP-Seq	24297251	Kidney
hsa-mir-27a-3p	MIMAT0000084	TOB1-AS1	400604	CLIP-Seq	24297251	Kidney
hsa-mir-27a-3p	MIMAT0000084	C18orf15	147276	CLIP-Seq	24297251	Kidney
hsa-mir-27a-3p	MIMAT0000084	SNHG22	103091864	CLIP-Seq	24297251	Kidney
hsa-mir-27a-3p	MIMAT0000084	ZNF561-AS1	284385	CLIP-Seq	24297251	Kidney
hsa-mir-27a-3p	MIMAT0000084	TMEM147-AS1	100506469	CLIP-Seq	24297251	Kidney
hsa-mir-27a-3p	MIMAT0000084	ZNF460-AS1	105372476	CLIP-Seq	24297251	Kidney
hsa-mir-27a-3p	MIMAT0000084	NRSN2-AS1	100507459	CLIP-Seq	24297251	Kidney
hsa-mir-27a-3p	MIMAT0000084	SDCBP2-AS1	100507495	CLIP-Seq	24297251	Kidney
hsa-mir-27a-3p	MIMAT0000084	ZNF337-AS1	102724826	CLIP-Seq	24297251	Kidney
hsa-mir-27a-3p	MIMAT0000084	LINC01441	101927796	CLIP-Seq	24297251	Kidney
hsa-mir-27a-3p	MIMAT0000084	CBR3-AS1	100506428	CLIP-Seq	24297251	Kidney
hsa-mir-27a-3p	MIMAT0000084	GUSBP11	91316	CLIP-Seq	24297251	Kidney
hsa-mir-27a-3p	MIMAT0000084	TUG1	55000	CLIP-Seq	24297251	Kidney
hsa-mir-27a-3p	MIMAT0000084	LINC00891	441501	CLIP-Seq	24297251	Kidney
hsa-mir-27a-3p	MIMAT0000084	XIST	7503	CLIP-Seq	24297251	Kidney
hsa-mir-27a-3p	MIMAT0000084	XIST	7503	CLIP-Seq	24297251	Kidney
hsa-mir-27a-3p	MIMAT0000084	DANT2	642776	CLIP-Seq	24297251	Kidney
hsa-mir-30a-5p	MIMAT0000087	LINC01355	100996511	CLIP-Seq	24297251	Kidney
hsa-mir-30a-5p	MIMAT0000087	LINC01133	100505633	CLIP-Seq	24297251	Kidney
hsa-mir-30a-5p	MIMAT0000087	LINC01139	339535	CLIP-Seq	24297251	Kidney
hsa-mir-30a-5p	MIMAT0000087	PAX8-AS1	654433	CLIP-Seq	24297251	Kidney
hsa-mir-30a-5p	MIMAT0000087	ACAP2-IT1	100874306	CLIP-Seq	24297251	Kidney
hsa-mir-30a-5p	MIMAT0000087	NOP14-AS1	317648	CLIP-Seq	24297251	Kidney
hsa-mir-30a-5p	MIMAT0000087	LIFR-AS1	100506495	CLIP-Seq	24297251	Kidney
hsa-mir-30a-5p	MIMAT0000087	EPB41L4A-AS1	114915	CLIP-Seq	24297251	Kidney
hsa-mir-30a-5p	MIMAT0000087	HCG18	414777	CLIP-Seq	24297251	Kidney
hsa-mir-30a-5p	MIMAT0000087	HCG18	414777	CLIP-Seq	24297251	Kidney
hsa-mir-30a-5p	MIMAT0000087	LINC02535	101928820	CLIP-Seq	24297251	Kidney
hsa-mir-30a-5p	MIMAT0000087	SLC26A4-AS1	286002	CLIP-Seq	24297251	Kidney
hsa-mir-30a-5p	MIMAT0000087	PVT1	5820	CLIP-Seq	24297251	Kidney
hsa-mir-30a-5p	MIMAT0000087	PVT1	5820	CLIP-Seq	24297251	Kidney
hsa-mir-30a-5p	MIMAT0000087	PVT1	5820	CLIP-Seq	24297251	Kidney
hsa-mir-30a-5p	MIMAT0000087	LINC00707	100507127	CLIP-Seq	24297251	Kidney
hsa-mir-30a-5p	MIMAT0000087	GATA3-AS1	399717	CLIP-Seq	24297251	Kidney
hsa-mir-30a-5p	MIMAT0000087	C10orf25	220979	CLIP-Seq	24297251	Kidney
hsa-mir-30a-5p	MIMAT0000087	NUTM2B-AS1	101060691	CLIP-Seq	24297251	Kidney
hsa-mir-30a-5p	MIMAT0000087	DNMBP-AS1	100188954	CLIP-Seq	24297251	Kidney
hsa-mir-30a-5p	MIMAT0000087	DNMBP-AS1	100188954	CLIP-Seq	24297251	Kidney
hsa-mir-30a-5p	MIMAT0000087	KRTAP5-AS1	338651	CLIP-Seq	24297251	Kidney
hsa-mir-30a-5p	MIMAT0000087	KCNQ1OT1	10984	CLIP-Seq	24297251	Kidney
hsa-mir-30a-5p	MIMAT0000087	NEAT1	283131	CLIP-Seq	24297251	Kidney
hsa-mir-30a-5p	MIMAT0000087	NEAT1	283131	CLIP-Seq	24297251	Kidney
hsa-mir-30a-5p	MIMAT0000087	MALAT1	378938	CLIP-Seq	24297251	Kidney
hsa-mir-30a-5p	MIMAT0000087	PCF11-AS1	106736475	CLIP-Seq	24297251	Kidney
hsa-mir-30a-5p	MIMAT0000087	HELLPAR	101101692	CLIP-Seq	24297251	Kidney
hsa-mir-30a-5p	MIMAT0000087	HELLPAR	101101692	CLIP-Seq	24297251	Kidney
hsa-mir-30a-5p	MIMAT0000087	HELLPAR	101101692	CLIP-Seq	24297251	Kidney
hsa-mir-30a-5p	MIMAT0000087	MAPKAPK5-AS1	51275	CLIP-Seq	24297251	Kidney
hsa-mir-30a-5p	MIMAT0000087	LINC01089	338799	CLIP-Seq	24297251	Kidney
hsa-mir-30a-5p	MIMAT0000087	DLEU2	8847	CLIP-Seq	24297251	Kidney
hsa-mir-30a-5p	MIMAT0000087	PSMA3-AS1	379025	CLIP-Seq	24297251	Kidney
hsa-mir-30a-5p	MIMAT0000087	PWAR5	8123	CLIP-Seq	24297251	Kidney
hsa-mir-30a-5p	MIMAT0000087	OIP5-AS1	729082	CLIP-Seq	24297251	Kidney
hsa-mir-30a-5p	MIMAT0000087	OIP5-AS1	729082	CLIP-Seq	24297251	Kidney
hsa-mir-30a-5p	MIMAT0000087	OIP5-AS1	729082	CLIP-Seq	24297251	Kidney
hsa-mir-30a-5p	MIMAT0000087	OIP5-AS1	729082	CLIP-Seq	24297251	Kidney
hsa-mir-30a-5p	MIMAT0000087	DNAAF4-CCPG1	100533483	CLIP-Seq	24297251	Kidney
hsa-mir-30a-5p	MIMAT0000087	IQCH-AS1	100506686	CLIP-Seq	24297251	Kidney
hsa-mir-30a-5p	MIMAT0000087	ST20-AS1	283687	CLIP-Seq	24297251	Kidney
hsa-mir-30a-5p	MIMAT0000087	LINC00921	283876	CLIP-Seq	24297251	Kidney
hsa-mir-30a-5p	MIMAT0000087	TBC1D3P1-DHX40P1	653645	CLIP-Seq	24297251	Kidney
hsa-mir-30a-5p	MIMAT0000087	SOX9-AS1	400618	CLIP-Seq	24297251	Kidney
hsa-mir-30a-5p	MIMAT0000087	SNHG16	100507246	CLIP-Seq	24297251	Kidney
hsa-mir-30a-5p	MIMAT0000087	GACAT2	100287082	CLIP-Seq	24297251	Kidney
hsa-mir-30a-5p	MIMAT0000087	RAB11B-AS1	100507567	CLIP-Seq	24297251	Kidney
hsa-mir-30a-5p	MIMAT0000087	TMEM147-AS1	100506469	CLIP-Seq	24297251	Kidney
hsa-mir-30a-5p	MIMAT0000087	ZNF571-AS1	100507433	CLIP-Seq	24297251	Kidney
hsa-mir-30a-5p	MIMAT0000087	PTOV1-AS1	100506033	CLIP-Seq	24297251	Kidney
hsa-mir-30a-5p	MIMAT0000087	LINC00261	140828	CLIP-Seq	24297251	Kidney
hsa-mir-30a-5p	MIMAT0000087	NORAD	647979	CLIP-Seq	24297251	Kidney
hsa-mir-30a-5p	MIMAT0000087	GUSBP11	91316	CLIP-Seq	24297251	Kidney
hsa-mir-30a-5p	MIMAT0000087	LINC00899	100271722	CLIP-Seq	24297251	Kidney
hsa-mir-30a-5p	MIMAT0000087	XIST	7503	CLIP-Seq	24297251	Kidney
hsa-mir-30a-5p	MIMAT0000087	XIST	7503	CLIP-Seq	24297251	Kidney
hsa-mir-30b-5p	MIMAT0000420	LINC01355	100996511	CLIP-Seq	24297251	Kidney
hsa-mir-30b-5p	MIMAT0000420	LINC01133	100505633	CLIP-Seq	24297251	Kidney
hsa-mir-30b-5p	MIMAT0000420	LINC01139	339535	CLIP-Seq	24297251	Kidney
hsa-mir-30b-5p	MIMAT0000420	PAX8-AS1	654433	CLIP-Seq	24297251	Kidney
hsa-mir-30b-5p	MIMAT0000420	ACAP2-IT1	100874306	CLIP-Seq	24297251	Kidney
hsa-mir-30b-5p	MIMAT0000420	NOP14-AS1	317648	CLIP-Seq	24297251	Kidney
hsa-mir-30b-5p	MIMAT0000420	LIFR-AS1	100506495	CLIP-Seq	24297251	Kidney
hsa-mir-30b-5p	MIMAT0000420	EPB41L4A-AS1	114915	CLIP-Seq	24297251	Kidney
hsa-mir-30b-5p	MIMAT0000420	HCG18	414777	CLIP-Seq	24297251	Kidney
hsa-mir-30b-5p	MIMAT0000420	HCG18	414777	CLIP-Seq	24297251	Kidney
hsa-mir-30b-5p	MIMAT0000420	LINC02535	101928820	CLIP-Seq	24297251	Kidney
hsa-mir-30b-5p	MIMAT0000420	SLC26A4-AS1	286002	CLIP-Seq	24297251	Kidney
hsa-mir-30b-5p	MIMAT0000420	PVT1	5820	CLIP-Seq	24297251	Kidney
hsa-mir-30b-5p	MIMAT0000420	PVT1	5820	CLIP-Seq	24297251	Kidney
hsa-mir-30b-5p	MIMAT0000420	PVT1	5820	CLIP-Seq	24297251	Kidney
hsa-mir-30b-5p	MIMAT0000420	LINC00707	100507127	CLIP-Seq	24297251	Kidney
hsa-mir-30b-5p	MIMAT0000420	GATA3-AS1	399717	CLIP-Seq	24297251	Kidney
hsa-mir-30b-5p	MIMAT0000420	C10orf25	220979	CLIP-Seq	24297251	Kidney
hsa-mir-30b-5p	MIMAT0000420	NUTM2B-AS1	101060691	CLIP-Seq	24297251	Kidney
hsa-mir-30b-5p	MIMAT0000420	DNMBP-AS1	100188954	CLIP-Seq	24297251	Kidney
hsa-mir-30b-5p	MIMAT0000420	DNMBP-AS1	100188954	CLIP-Seq	24297251	Kidney
hsa-mir-30b-5p	MIMAT0000420	KRTAP5-AS1	338651	CLIP-Seq	24297251	Kidney
hsa-mir-30b-5p	MIMAT0000420	KCNQ1OT1	10984	CLIP-Seq	24297251	Kidney
hsa-mir-30b-5p	MIMAT0000420	NEAT1	283131	CLIP-Seq	24297251	Kidney
hsa-mir-30b-5p	MIMAT0000420	NEAT1	283131	CLIP-Seq	24297251	Kidney
hsa-mir-30b-5p	MIMAT0000420	MALAT1	378938	CLIP-Seq	24297251	Kidney
hsa-mir-30b-5p	MIMAT0000420	PCF11-AS1	106736475	CLIP-Seq	24297251	Kidney
hsa-mir-30b-5p	MIMAT0000420	HELLPAR	101101692	CLIP-Seq	24297251	Kidney
hsa-mir-30b-5p	MIMAT0000420	HELLPAR	101101692	CLIP-Seq	24297251	Kidney
hsa-mir-30b-5p	MIMAT0000420	HELLPAR	101101692	CLIP-Seq	24297251	Kidney
hsa-mir-30b-5p	MIMAT0000420	MAPKAPK5-AS1	51275	CLIP-Seq	24297251	Kidney
hsa-mir-30b-5p	MIMAT0000420	LINC01089	338799	CLIP-Seq	24297251	Kidney
hsa-mir-30b-5p	MIMAT0000420	DLEU2	8847	CLIP-Seq	24297251	Kidney
hsa-mir-30b-5p	MIMAT0000420	PSMA3-AS1	379025	CLIP-Seq	24297251	Kidney
hsa-mir-30b-5p	MIMAT0000420	PWAR5	8123	CLIP-Seq	24297251	Kidney
hsa-mir-30b-5p	MIMAT0000420	OIP5-AS1	729082	CLIP-Seq	24297251	Kidney
hsa-mir-30b-5p	MIMAT0000420	OIP5-AS1	729082	CLIP-Seq	24297251	Kidney
hsa-mir-30b-5p	MIMAT0000420	OIP5-AS1	729082	CLIP-Seq	24297251	Kidney
hsa-mir-30b-5p	MIMAT0000420	OIP5-AS1	729082	CLIP-Seq	24297251	Kidney
hsa-mir-30b-5p	MIMAT0000420	DNAAF4-CCPG1	100533483	CLIP-Seq	24297251	Kidney
hsa-mir-30b-5p	MIMAT0000420	IQCH-AS1	100506686	CLIP-Seq	24297251	Kidney
hsa-mir-30b-5p	MIMAT0000420	ST20-AS1	283687	CLIP-Seq	24297251	Kidney
hsa-mir-30b-5p	MIMAT0000420	LINC00921	283876	CLIP-Seq	24297251	Kidney
hsa-mir-30b-5p	MIMAT0000420	TBC1D3P1-DHX40P1	653645	CLIP-Seq	24297251	Kidney
hsa-mir-30b-5p	MIMAT0000420	SOX9-AS1	400618	CLIP-Seq	24297251	Kidney
hsa-mir-30b-5p	MIMAT0000420	SNHG16	100507246	CLIP-Seq	24297251	Kidney
hsa-mir-30b-5p	MIMAT0000420	GACAT2	100287082	CLIP-Seq	24297251	Kidney
hsa-mir-30b-5p	MIMAT0000420	RAB11B-AS1	100507567	CLIP-Seq	24297251	Kidney
hsa-mir-30b-5p	MIMAT0000420	TMEM147-AS1	100506469	CLIP-Seq	24297251	Kidney
hsa-mir-30b-5p	MIMAT0000420	ZNF571-AS1	100507433	CLIP-Seq	24297251	Kidney
hsa-mir-30b-5p	MIMAT0000420	PTOV1-AS1	100506033	CLIP-Seq	24297251	Kidney
hsa-mir-30b-5p	MIMAT0000420	LINC00261	140828	CLIP-Seq	24297251	Kidney
hsa-mir-30b-5p	MIMAT0000420	NORAD	647979	CLIP-Seq	24297251	Kidney
hsa-mir-30b-5p	MIMAT0000420	GUSBP11	91316	CLIP-Seq	24297251	Kidney
hsa-mir-30b-5p	MIMAT0000420	LINC00899	100271722	CLIP-Seq	24297251	Kidney
hsa-mir-30b-5p	MIMAT0000420	XIST	7503	CLIP-Seq	24297251	Kidney
hsa-mir-30b-5p	MIMAT0000420	XIST	7503	CLIP-Seq	24297251	Kidney
hsa-mir-30c-5p	MIMAT0000244	LINC01355	100996511	CLIP-Seq	24297251	Kidney
hsa-mir-30c-5p	MIMAT0000244	LINC01133	100505633	CLIP-Seq	24297251	Kidney
hsa-mir-30c-5p	MIMAT0000244	LINC01139	339535	CLIP-Seq	24297251	Kidney
hsa-mir-30c-5p	MIMAT0000244	PAX8-AS1	654433	CLIP-Seq	24297251	Kidney
hsa-mir-30c-5p	MIMAT0000244	ACAP2-IT1	100874306	CLIP-Seq	24297251	Kidney
hsa-mir-30c-5p	MIMAT0000244	NOP14-AS1	317648	CLIP-Seq	24297251	Kidney
hsa-mir-30c-5p	MIMAT0000244	LIFR-AS1	100506495	CLIP-Seq	24297251	Kidney
hsa-mir-30c-5p	MIMAT0000244	EPB41L4A-AS1	114915	CLIP-Seq	24297251	Kidney
hsa-mir-30c-5p	MIMAT0000244	HCG18	414777	CLIP-Seq	24297251	Kidney
hsa-mir-30c-5p	MIMAT0000244	HCG18	414777	CLIP-Seq	24297251	Kidney
hsa-mir-30c-5p	MIMAT0000244	LINC02535	101928820	CLIP-Seq	24297251	Kidney
hsa-mir-30c-5p	MIMAT0000244	SLC26A4-AS1	286002	CLIP-Seq	24297251	Kidney
hsa-mir-30c-5p	MIMAT0000244	PVT1	5820	CLIP-Seq	24297251	Kidney
hsa-mir-30c-5p	MIMAT0000244	PVT1	5820	CLIP-Seq	24297251	Kidney
hsa-mir-30c-5p	MIMAT0000244	PVT1	5820	CLIP-Seq	24297251	Kidney
hsa-mir-30c-5p	MIMAT0000244	LINC00707	100507127	CLIP-Seq	24297251	Kidney
hsa-mir-30c-5p	MIMAT0000244	GATA3-AS1	399717	CLIP-Seq	24297251	Kidney
hsa-mir-30c-5p	MIMAT0000244	C10orf25	220979	CLIP-Seq	24297251	Kidney
hsa-mir-30c-5p	MIMAT0000244	NUTM2B-AS1	101060691	CLIP-Seq	24297251	Kidney
hsa-mir-30c-5p	MIMAT0000244	DNMBP-AS1	100188954	CLIP-Seq	24297251	Kidney
hsa-mir-30c-5p	MIMAT0000244	DNMBP-AS1	100188954	CLIP-Seq	24297251	Kidney
hsa-mir-30c-5p	MIMAT0000244	KRTAP5-AS1	338651	CLIP-Seq	24297251	Kidney
hsa-mir-30c-5p	MIMAT0000244	KCNQ1OT1	10984	CLIP-Seq	24297251	Kidney
hsa-mir-30c-5p	MIMAT0000244	NEAT1	283131	CLIP-Seq	24297251	Kidney
hsa-mir-30c-5p	MIMAT0000244	NEAT1	283131	CLIP-Seq	24297251	Kidney
hsa-mir-30c-5p	MIMAT0000244	MALAT1	378938	CLIP-Seq	24297251	Kidney
hsa-mir-30c-5p	MIMAT0000244	PCF11-AS1	106736475	CLIP-Seq	24297251	Kidney
hsa-mir-30c-5p	MIMAT0000244	HELLPAR	101101692	CLIP-Seq	24297251	Kidney
hsa-mir-30c-5p	MIMAT0000244	HELLPAR	101101692	CLIP-Seq	24297251	Kidney
hsa-mir-30c-5p	MIMAT0000244	HELLPAR	101101692	CLIP-Seq	24297251	Kidney
hsa-mir-30c-5p	MIMAT0000244	MAPKAPK5-AS1	51275	CLIP-Seq	24297251	Kidney
hsa-mir-30c-5p	MIMAT0000244	LINC01089	338799	CLIP-Seq	24297251	Kidney
hsa-mir-30c-5p	MIMAT0000244	DLEU2	8847	CLIP-Seq	24297251	Kidney
hsa-mir-30c-5p	MIMAT0000244	PSMA3-AS1	379025	CLIP-Seq	24297251	Kidney
hsa-mir-30c-5p	MIMAT0000244	PWAR5	8123	CLIP-Seq	24297251	Kidney
hsa-mir-30c-5p	MIMAT0000244	OIP5-AS1	729082	CLIP-Seq	24297251	Kidney
hsa-mir-30c-5p	MIMAT0000244	OIP5-AS1	729082	CLIP-Seq	24297251	Kidney
hsa-mir-30c-5p	MIMAT0000244	OIP5-AS1	729082	CLIP-Seq	24297251	Kidney
hsa-mir-30c-5p	MIMAT0000244	OIP5-AS1	729082	CLIP-Seq	24297251	Kidney
hsa-mir-30c-5p	MIMAT0000244	DNAAF4-CCPG1	100533483	CLIP-Seq	24297251	Kidney
hsa-mir-30c-5p	MIMAT0000244	IQCH-AS1	100506686	CLIP-Seq	24297251	Kidney
hsa-mir-30c-5p	MIMAT0000244	ST20-AS1	283687	CLIP-Seq	24297251	Kidney
hsa-mir-30c-5p	MIMAT0000244	LINC00921	283876	CLIP-Seq	24297251	Kidney
hsa-mir-30c-5p	MIMAT0000244	TBC1D3P1-DHX40P1	653645	CLIP-Seq	24297251	Kidney
hsa-mir-30c-5p	MIMAT0000244	SOX9-AS1	400618	CLIP-Seq	24297251	Kidney
hsa-mir-30c-5p	MIMAT0000244	SNHG16	100507246	CLIP-Seq	24297251	Kidney
hsa-mir-30c-5p	MIMAT0000244	GACAT2	100287082	CLIP-Seq	24297251	Kidney
hsa-mir-30c-5p	MIMAT0000244	RAB11B-AS1	100507567	CLIP-Seq	24297251	Kidney
hsa-mir-30c-5p	MIMAT0000244	TMEM147-AS1	100506469	CLIP-Seq	24297251	Kidney
hsa-mir-30c-5p	MIMAT0000244	ZNF571-AS1	100507433	CLIP-Seq	24297251	Kidney
hsa-mir-30c-5p	MIMAT0000244	PTOV1-AS1	100506033	CLIP-Seq	24297251	Kidney
hsa-mir-30c-5p	MIMAT0000244	LINC00261	140828	CLIP-Seq	24297251	Kidney
hsa-mir-30c-5p	MIMAT0000244	NORAD	647979	CLIP-Seq	24297251	Kidney
hsa-mir-30c-5p	MIMAT0000244	GUSBP11	91316	CLIP-Seq	24297251	Kidney
hsa-mir-30c-5p	MIMAT0000244	LINC00899	100271722	CLIP-Seq	24297251	Kidney
hsa-mir-30c-5p	MIMAT0000244	XIST	7503	CLIP-Seq	24297251	Kidney
hsa-mir-30c-5p	MIMAT0000244	XIST	7503	CLIP-Seq	24297251	Kidney
hsa-mir-30d-5p	MIMAT0000245	LINC01355	100996511	CLIP-Seq	24297251	Kidney
hsa-mir-30d-5p	MIMAT0000245	LINC01133	100505633	CLIP-Seq	24297251	Kidney
hsa-mir-30d-5p	MIMAT0000245	LINC01139	339535	CLIP-Seq	24297251	Kidney
hsa-mir-30d-5p	MIMAT0000245	PAX8-AS1	654433	CLIP-Seq	24297251	Kidney
hsa-mir-30d-5p	MIMAT0000245	ACAP2-IT1	100874306	CLIP-Seq	24297251	Kidney
hsa-mir-30d-5p	MIMAT0000245	NOP14-AS1	317648	CLIP-Seq	24297251	Kidney
hsa-mir-30d-5p	MIMAT0000245	LIFR-AS1	100506495	CLIP-Seq	24297251	Kidney
hsa-mir-30d-5p	MIMAT0000245	EPB41L4A-AS1	114915	CLIP-Seq	24297251	Kidney
hsa-mir-30d-5p	MIMAT0000245	HCG18	414777	CLIP-Seq	24297251	Kidney
hsa-mir-30d-5p	MIMAT0000245	HCG18	414777	CLIP-Seq	24297251	Kidney
hsa-mir-30d-5p	MIMAT0000245	LINC02535	101928820	CLIP-Seq	24297251	Kidney
hsa-mir-30d-5p	MIMAT0000245	SLC26A4-AS1	286002	CLIP-Seq	24297251	Kidney
hsa-mir-30d-5p	MIMAT0000245	PVT1	5820	CLIP-Seq	24297251	Kidney
hsa-mir-30d-5p	MIMAT0000245	PVT1	5820	CLIP-Seq	24297251	Kidney
hsa-mir-30d-5p	MIMAT0000245	LINC00707	100507127	CLIP-Seq	24297251	Kidney
hsa-mir-30d-5p	MIMAT0000245	GATA3-AS1	399717	CLIP-Seq	24297251	Kidney
hsa-mir-30d-5p	MIMAT0000245	C10orf25	220979	CLIP-Seq	24297251	Kidney
hsa-mir-30d-5p	MIMAT0000245	NUTM2B-AS1	101060691	CLIP-Seq	24297251	Kidney
hsa-mir-30d-5p	MIMAT0000245	DNMBP-AS1	100188954	CLIP-Seq	24297251	Kidney
hsa-mir-30d-5p	MIMAT0000245	DNMBP-AS1	100188954	CLIP-Seq	24297251	Kidney
hsa-mir-30d-5p	MIMAT0000245	KRTAP5-AS1	338651	CLIP-Seq	24297251	Kidney
hsa-mir-30d-5p	MIMAT0000245	KCNQ1OT1	10984	CLIP-Seq	24297251	Kidney
hsa-mir-30d-5p	MIMAT0000245	NEAT1	283131	CLIP-Seq	24297251	Kidney
hsa-mir-30d-5p	MIMAT0000245	NEAT1	283131	CLIP-Seq	24297251	Kidney
hsa-mir-30d-5p	MIMAT0000245	MALAT1	378938	CLIP-Seq	24297251	Kidney
hsa-mir-30d-5p	MIMAT0000245	PCF11-AS1	106736475	CLIP-Seq	24297251	Kidney
hsa-mir-30d-5p	MIMAT0000245	HELLPAR	101101692	CLIP-Seq	24297251	Kidney
hsa-mir-30d-5p	MIMAT0000245	HELLPAR	101101692	CLIP-Seq	24297251	Kidney
hsa-mir-30d-5p	MIMAT0000245	HELLPAR	101101692	CLIP-Seq	24297251	Kidney
hsa-mir-30d-5p	MIMAT0000245	MAPKAPK5-AS1	51275	CLIP-Seq	24297251	Kidney
hsa-mir-30d-5p	MIMAT0000245	LINC01089	338799	CLIP-Seq	24297251	Kidney
hsa-mir-30d-5p	MIMAT0000245	DLEU2	8847	CLIP-Seq	24297251	Kidney
hsa-mir-30d-5p	MIMAT0000245	PSMA3-AS1	379025	CLIP-Seq	24297251	Kidney
hsa-mir-30d-5p	MIMAT0000245	PWAR5	8123	CLIP-Seq	24297251	Kidney
hsa-mir-30d-5p	MIMAT0000245	OIP5-AS1	729082	CLIP-Seq	24297251	Kidney
hsa-mir-30d-5p	MIMAT0000245	OIP5-AS1	729082	CLIP-Seq	24297251	Kidney
hsa-mir-30d-5p	MIMAT0000245	OIP5-AS1	729082	CLIP-Seq	24297251	Kidney
hsa-mir-30d-5p	MIMAT0000245	OIP5-AS1	729082	CLIP-Seq	24297251	Kidney
hsa-mir-30d-5p	MIMAT0000245	DNAAF4-CCPG1	100533483	CLIP-Seq	24297251	Kidney
hsa-mir-30d-5p	MIMAT0000245	IQCH-AS1	100506686	CLIP-Seq	24297251	Kidney
hsa-mir-30d-5p	MIMAT0000245	ST20-AS1	283687	CLIP-Seq	24297251	Kidney
hsa-mir-30d-5p	MIMAT0000245	LINC00921	283876	CLIP-Seq	24297251	Kidney
hsa-mir-30d-5p	MIMAT0000245	TBC1D3P1-DHX40P1	653645	CLIP-Seq	24297251	Kidney
hsa-mir-30d-5p	MIMAT0000245	SOX9-AS1	400618	CLIP-Seq	24297251	Kidney
hsa-mir-30d-5p	MIMAT0000245	SNHG16	100507246	CLIP-Seq	24297251	Kidney
hsa-mir-30d-5p	MIMAT0000245	GACAT2	100287082	CLIP-Seq	24297251	Kidney
hsa-mir-30d-5p	MIMAT0000245	RAB11B-AS1	100507567	CLIP-Seq	24297251	Kidney
hsa-mir-30d-5p	MIMAT0000245	TMEM147-AS1	100506469	CLIP-Seq	24297251	Kidney
hsa-mir-30d-5p	MIMAT0000245	ZNF571-AS1	100507433	CLIP-Seq	24297251	Kidney
hsa-mir-30d-5p	MIMAT0000245	PTOV1-AS1	100506033	CLIP-Seq	24297251	Kidney
hsa-mir-30d-5p	MIMAT0000245	LINC00261	140828	CLIP-Seq	24297251	Kidney
hsa-mir-30d-5p	MIMAT0000245	NORAD	647979	CLIP-Seq	24297251	Kidney
hsa-mir-30d-5p	MIMAT0000245	GUSBP11	91316	CLIP-Seq	24297251	Kidney
hsa-mir-30d-5p	MIMAT0000245	LINC00899	100271722	CLIP-Seq	24297251	Kidney
hsa-mir-30d-5p	MIMAT0000245	XIST	7503	CLIP-Seq	24297251	Kidney
hsa-mir-30d-5p	MIMAT0000245	XIST	7503	CLIP-Seq	24297251	Kidney
hsa-mir-30e-5p	MIMAT0000692	LINC01355	100996511	CLIP-Seq	24297251	Kidney
hsa-mir-30e-5p	MIMAT0000692	LINC01133	100505633	CLIP-Seq	24297251	Kidney
hsa-mir-30e-5p	MIMAT0000692	LINC01139	339535	CLIP-Seq	24297251	Kidney
hsa-mir-30e-5p	MIMAT0000692	PAX8-AS1	654433	CLIP-Seq	24297251	Kidney
hsa-mir-30e-5p	MIMAT0000692	ACAP2-IT1	100874306	CLIP-Seq	24297251	Kidney
hsa-mir-30e-5p	MIMAT0000692	NOP14-AS1	317648	CLIP-Seq	24297251	Kidney
hsa-mir-30e-5p	MIMAT0000692	LIFR-AS1	100506495	CLIP-Seq	24297251	Kidney
hsa-mir-30e-5p	MIMAT0000692	EPB41L4A-AS1	114915	CLIP-Seq	24297251	Kidney
hsa-mir-30e-5p	MIMAT0000692	HCG18	414777	CLIP-Seq	24297251	Kidney
hsa-mir-30e-5p	MIMAT0000692	HCG18	414777	CLIP-Seq	24297251	Kidney
hsa-mir-30e-5p	MIMAT0000692	LINC02535	101928820	CLIP-Seq	24297251	Kidney
hsa-mir-30e-5p	MIMAT0000692	SLC26A4-AS1	286002	CLIP-Seq	24297251	Kidney
hsa-mir-30e-5p	MIMAT0000692	PVT1	5820	CLIP-Seq	24297251	Kidney
hsa-mir-30e-5p	MIMAT0000692	PVT1	5820	CLIP-Seq	24297251	Kidney
hsa-mir-30e-5p	MIMAT0000692	LINC00707	100507127	CLIP-Seq	24297251	Kidney
hsa-mir-30e-5p	MIMAT0000692	GATA3-AS1	399717	CLIP-Seq	24297251	Kidney
hsa-mir-30e-5p	MIMAT0000692	C10orf25	220979	CLIP-Seq	24297251	Kidney
hsa-mir-30e-5p	MIMAT0000692	NUTM2B-AS1	101060691	CLIP-Seq	24297251	Kidney
hsa-mir-30e-5p	MIMAT0000692	DNMBP-AS1	100188954	CLIP-Seq	24297251	Kidney
hsa-mir-30e-5p	MIMAT0000692	DNMBP-AS1	100188954	CLIP-Seq	24297251	Kidney
hsa-mir-30e-5p	MIMAT0000692	KRTAP5-AS1	338651	CLIP-Seq	24297251	Kidney
hsa-mir-30e-5p	MIMAT0000692	KCNQ1OT1	10984	CLIP-Seq	24297251	Kidney
hsa-mir-30e-5p	MIMAT0000692	NEAT1	283131	CLIP-Seq	24297251	Kidney
hsa-mir-30e-5p	MIMAT0000692	NEAT1	283131	CLIP-Seq	24297251	Kidney
hsa-mir-30e-5p	MIMAT0000692	MALAT1	378938	CLIP-Seq	24297251	Kidney
hsa-mir-30e-5p	MIMAT0000692	PCF11-AS1	106736475	CLIP-Seq	24297251	Kidney
hsa-mir-30e-5p	MIMAT0000692	HELLPAR	101101692	CLIP-Seq	24297251	Kidney
hsa-mir-30e-5p	MIMAT0000692	HELLPAR	101101692	CLIP-Seq	24297251	Kidney
hsa-mir-30e-5p	MIMAT0000692	HELLPAR	101101692	CLIP-Seq	24297251	Kidney
hsa-mir-30e-5p	MIMAT0000692	MAPKAPK5-AS1	51275	CLIP-Seq	24297251	Kidney
hsa-mir-30e-5p	MIMAT0000692	LINC01089	338799	CLIP-Seq	24297251	Kidney
hsa-mir-30e-5p	MIMAT0000692	DLEU2	8847	CLIP-Seq	24297251	Kidney
hsa-mir-30e-5p	MIMAT0000692	PSMA3-AS1	379025	CLIP-Seq	24297251	Kidney
hsa-mir-30e-5p	MIMAT0000692	PWAR5	8123	CLIP-Seq	24297251	Kidney
hsa-mir-30e-5p	MIMAT0000692	OIP5-AS1	729082	CLIP-Seq	24297251	Kidney
hsa-mir-30e-5p	MIMAT0000692	OIP5-AS1	729082	CLIP-Seq	24297251	Kidney
hsa-mir-30e-5p	MIMAT0000692	OIP5-AS1	729082	CLIP-Seq	24297251	Kidney
hsa-mir-30e-5p	MIMAT0000692	OIP5-AS1	729082	CLIP-Seq	24297251	Kidney
hsa-mir-30e-5p	MIMAT0000692	DNAAF4-CCPG1	100533483	CLIP-Seq	24297251	Kidney
hsa-mir-30e-5p	MIMAT0000692	IQCH-AS1	100506686	CLIP-Seq	24297251	Kidney
hsa-mir-30e-5p	MIMAT0000692	ST20-AS1	283687	CLIP-Seq	24297251	Kidney
hsa-mir-30e-5p	MIMAT0000692	LINC00921	283876	CLIP-Seq	24297251	Kidney
hsa-mir-30e-5p	MIMAT0000692	TBC1D3P1-DHX40P1	653645	CLIP-Seq	24297251	Kidney
hsa-mir-30e-5p	MIMAT0000692	SOX9-AS1	400618	CLIP-Seq	24297251	Kidney
hsa-mir-30e-5p	MIMAT0000692	SNHG16	100507246	CLIP-Seq	24297251	Kidney
hsa-mir-30e-5p	MIMAT0000692	GACAT2	100287082	CLIP-Seq	24297251	Kidney
hsa-mir-30e-5p	MIMAT0000692	RAB11B-AS1	100507567	CLIP-Seq	24297251	Kidney
hsa-mir-30e-5p	MIMAT0000692	TMEM147-AS1	100506469	CLIP-Seq	24297251	Kidney
hsa-mir-30e-5p	MIMAT0000692	ZNF571-AS1	100507433	CLIP-Seq	24297251	Kidney
hsa-mir-30e-5p	MIMAT0000692	PTOV1-AS1	100506033	CLIP-Seq	24297251	Kidney
hsa-mir-30e-5p	MIMAT0000692	LINC00261	140828	CLIP-Seq	24297251	Kidney
hsa-mir-30e-5p	MIMAT0000692	NORAD	647979	CLIP-Seq	24297251	Kidney
hsa-mir-30e-5p	MIMAT0000692	GUSBP11	91316	CLIP-Seq	24297251	Kidney
hsa-mir-30e-5p	MIMAT0000692	LINC00899	100271722	CLIP-Seq	24297251	Kidney
hsa-mir-30e-5p	MIMAT0000692	XIST	7503	CLIP-Seq	24297251	Kidney
hsa-mir-30e-5p	MIMAT0000692	XIST	7503	CLIP-Seq	24297251	Kidney
hsa-mir-32-5p	MIMAT0000090	LINC01128	643837	CLIP-Seq	24297251	Kidney
hsa-mir-32-5p	MIMAT0000090	MDS2	259283	CLIP-Seq	24297251	Kidney
hsa-mir-32-5p	MIMAT0000090	LINC00467	84791	CLIP-Seq	24297251	Kidney
hsa-mir-32-5p	MIMAT0000090	PAX8-AS1	654433	CLIP-Seq	24297251	Kidney
hsa-mir-32-5p	MIMAT0000090	WWTR1-IT1	106478977	CLIP-Seq	24297251	Kidney
hsa-mir-32-5p	MIMAT0000090	PURPL	643401	CLIP-Seq	24297251	Kidney
hsa-mir-32-5p	MIMAT0000090	PURPL	643401	CLIP-Seq	24297251	Kidney
hsa-mir-32-5p	MIMAT0000090	NR2F1-AS1	441094	CLIP-Seq	24297251	Kidney
hsa-mir-32-5p	MIMAT0000090	MIR3936HG	553103	CLIP-Seq	24297251	Kidney
hsa-mir-32-5p	MIMAT0000090	SNHG4	724102	CLIP-Seq	24297251	Kidney
hsa-mir-32-5p	MIMAT0000090	SNHG5	387066	CLIP-Seq	24297251	Kidney
hsa-mir-32-5p	MIMAT0000090	FEZF1-AS1	154860	CLIP-Seq	24297251	Kidney
hsa-mir-32-5p	MIMAT0000090	WEE2-AS1	285962	CLIP-Seq	24297251	Kidney
hsa-mir-32-5p	MIMAT0000090	DAPK1-IT1	100506897	CLIP-Seq	24297251	Kidney
hsa-mir-32-5p	MIMAT0000090	LINC00963	100506190	CLIP-Seq	24297251	Kidney
hsa-mir-32-5p	MIMAT0000090	LINC00858	170425	CLIP-Seq	24297251	Kidney
hsa-mir-32-5p	MIMAT0000090	KCNQ1OT1	10984	CLIP-Seq	24297251	Kidney
hsa-mir-32-5p	MIMAT0000090	MALAT1	378938	CLIP-Seq	24297251	Kidney
hsa-mir-32-5p	MIMAT0000090	TBX5-AS1	255480	CLIP-Seq	24297251	Kidney
hsa-mir-32-5p	MIMAT0000090	HNF1A-AS1	283460	CLIP-Seq	24297251	Kidney
hsa-mir-32-5p	MIMAT0000090	LINC00365	100874146	CLIP-Seq	24297251	Kidney
hsa-mir-32-5p	MIMAT0000090	INTS6-AS1	100507398	CLIP-Seq	24297251	Kidney
hsa-mir-32-5p	MIMAT0000090	LINC02321	105370623	CLIP-Seq	24297251	Kidney
hsa-mir-32-5p	MIMAT0000090	LINC01550	388011	CLIP-Seq	24297251	Kidney
hsa-mir-32-5p	MIMAT0000090	MEG8	79104	CLIP-Seq	24297251	Kidney
hsa-mir-32-5p	MIMAT0000090	PWAR5	8123	CLIP-Seq	24297251	Kidney
hsa-mir-32-5p	MIMAT0000090	SNHG14	104472715	CLIP-Seq	24297251	Kidney
hsa-mir-32-5p	MIMAT0000090	ARHGAP11B	89839	CLIP-Seq	24297251	Kidney
hsa-mir-32-5p	MIMAT0000090	OIP5-AS1	729082	CLIP-Seq	24297251	Kidney
hsa-mir-32-5p	MIMAT0000090	PLA2G4E-AS1	101928388	CLIP-Seq	24297251	Kidney
hsa-mir-32-5p	MIMAT0000090	GABPB1-IT1	55056	CLIP-Seq	24297251	Kidney
hsa-mir-32-5p	MIMAT0000090	GABPB1-AS1	100129387	CLIP-Seq	24297251	Kidney
hsa-mir-32-5p	MIMAT0000090	ST20-AS1	283687	CLIP-Seq	24297251	Kidney
hsa-mir-32-5p	MIMAT0000090	PITPNA-AS1	100306951	CLIP-Seq	24297251	Kidney
hsa-mir-32-5p	MIMAT0000090	CCDC144NL-AS1	440416	CLIP-Seq	24297251	Kidney
hsa-mir-32-5p	MIMAT0000090	LINC01915	729950	CLIP-Seq	24297251	Kidney
hsa-mir-32-5p	MIMAT0000090	NORAD	647979	CLIP-Seq	24297251	Kidney
hsa-mir-32-5p	MIMAT0000090	SNHG17	388796	CLIP-Seq	24297251	Kidney
hsa-mir-32-5p	MIMAT0000090	DUXAP8	503637	CLIP-Seq	24297251	Kidney
hsa-mir-32-5p	MIMAT0000090	LINC01560	203414	CLIP-Seq	24297251	Kidney
hsa-mir-32-5p	MIMAT0000090	XIST	7503	CLIP-Seq	24297251	Kidney
hsa-mir-32-5p	MIMAT0000090	XIST	7503	CLIP-Seq	24297251	Kidney
hsa-mir-32-5p	MIMAT0000090	JPX	554203	CLIP-Seq	24297251	Kidney
hsa-mir-32-5p	MIMAT0000090	JPX	554203	CLIP-Seq	24297251	Kidney
hsa-mir-361-5p	MIMAT0000703	GAS5	60674	CLIP-Seq	24297251	Kidney
hsa-mir-361-5p	MIMAT0000703	HAGLR	401022	CLIP-Seq	24297251	Kidney
hsa-mir-361-5p	MIMAT0000703	PSMD6-AS2	100507062	CLIP-Seq	24297251	Kidney
hsa-mir-361-5p	MIMAT0000703	MIR4458HG	100505738	CLIP-Seq	24297251	Kidney
hsa-mir-361-5p	MIMAT0000703	SCAMP1-AS1	728769	CLIP-Seq	24297251	Kidney
hsa-mir-361-5p	MIMAT0000703	TRIM52-AS1	100507602	CLIP-Seq	24297251	Kidney
hsa-mir-361-5p	MIMAT0000703	HCG18	414777	CLIP-Seq	24297251	Kidney
hsa-mir-361-5p	MIMAT0000703	MAGI2-AS3	100505881	CLIP-Seq	24297251	Kidney
hsa-mir-361-5p	MIMAT0000703	RNF139-AS1	101927612	CLIP-Seq	24297251	Kidney
hsa-mir-361-5p	MIMAT0000703	PVT1	5820	CLIP-Seq	24297251	Kidney
hsa-mir-361-5p	MIMAT0000703	MIR600HG	81571	CLIP-Seq	24297251	Kidney
hsa-mir-361-5p	MIMAT0000703	LINC00963	100506190	CLIP-Seq	24297251	Kidney
hsa-mir-361-5p	MIMAT0000703	LINC01553	283025	CLIP-Seq	24297251	Kidney
hsa-mir-361-5p	MIMAT0000703	NUTM2B-AS1	101060691	CLIP-Seq	24297251	Kidney
hsa-mir-361-5p	MIMAT0000703	NUTM2B-AS1	101060691	CLIP-Seq	24297251	Kidney
hsa-mir-361-5p	MIMAT0000703	NEAT1	283131	CLIP-Seq	24297251	Kidney
hsa-mir-361-5p	MIMAT0000703	LINC01465	283416	CLIP-Seq	24297251	Kidney
hsa-mir-361-5p	MIMAT0000703	LINC00485	283432	CLIP-Seq	24297251	Kidney
hsa-mir-361-5p	MIMAT0000703	LINC00943	100507206	CLIP-Seq	24297251	Kidney
hsa-mir-361-5p	MIMAT0000703	N4BP2L2-IT2	116828	CLIP-Seq	24297251	Kidney
hsa-mir-361-5p	MIMAT0000703	ANKRD10-IT1	100505494	CLIP-Seq	24297251	Kidney
hsa-mir-361-5p	MIMAT0000703	PSMA3-AS1	379025	CLIP-Seq	24297251	Kidney
hsa-mir-361-5p	MIMAT0000703	MEG3	55384	CLIP-Seq	24297251	Kidney
hsa-mir-361-5p	MIMAT0000703	DNAAF4-CCPG1	100533483	CLIP-Seq	24297251	Kidney
hsa-mir-361-5p	MIMAT0000703	IQCH-AS1	100506686	CLIP-Seq	24297251	Kidney
hsa-mir-361-5p	MIMAT0000703	LINC01578	100507217	CLIP-Seq	24297251	Kidney
hsa-mir-361-5p	MIMAT0000703	ITFG1-AS1	101927102	CLIP-Seq	24297251	Kidney
hsa-mir-361-5p	MIMAT0000703	COX10-AS1	100874058	CLIP-Seq	24297251	Kidney
hsa-mir-361-5p	MIMAT0000703	COX10-AS1	100874058	CLIP-Seq	24297251	Kidney
hsa-mir-361-5p	MIMAT0000703	COX10-AS1	100874058	CLIP-Seq	24297251	Kidney
hsa-mir-361-5p	MIMAT0000703	LINC00910	100130581	CLIP-Seq	24297251	Kidney
hsa-mir-361-5p	MIMAT0000703	TSPOAP1-AS1	100506779	CLIP-Seq	24297251	Kidney
hsa-mir-361-5p	MIMAT0000703	PCAT18	728606	CLIP-Seq	24297251	Kidney
hsa-mir-361-5p	MIMAT0000703	LINC00665	100506930	CLIP-Seq	24297251	Kidney
hsa-mir-361-5p	MIMAT0000703	LINC01534	101927621	CLIP-Seq	24297251	Kidney
hsa-mir-361-5p	MIMAT0000703	TUG1	55000	CLIP-Seq	24297251	Kidney
hsa-mir-363-3p	MIMAT0000707	LINC01128	643837	CLIP-Seq	24297251	Kidney
hsa-mir-363-3p	MIMAT0000707	MDS2	259283	CLIP-Seq	24297251	Kidney
hsa-mir-363-3p	MIMAT0000707	LINC00467	84791	CLIP-Seq	24297251	Kidney
hsa-mir-363-3p	MIMAT0000707	C1orf143	440714	CLIP-Seq	24297251	Kidney
hsa-mir-363-3p	MIMAT0000707	PAX8-AS1	654433	CLIP-Seq	24297251	Kidney
hsa-mir-363-3p	MIMAT0000707	WWTR1-IT1	106478977	CLIP-Seq	24297251	Kidney
hsa-mir-363-3p	MIMAT0000707	PURPL	643401	CLIP-Seq	24297251	Kidney
hsa-mir-363-3p	MIMAT0000707	PURPL	643401	CLIP-Seq	24297251	Kidney
hsa-mir-363-3p	MIMAT0000707	NR2F1-AS1	441094	CLIP-Seq	24297251	Kidney
hsa-mir-363-3p	MIMAT0000707	MIR3936HG	553103	CLIP-Seq	24297251	Kidney
hsa-mir-363-3p	MIMAT0000707	SNHG4	724102	CLIP-Seq	24297251	Kidney
hsa-mir-363-3p	MIMAT0000707	SNHG5	387066	CLIP-Seq	24297251	Kidney
hsa-mir-363-3p	MIMAT0000707	FEZF1-AS1	154860	CLIP-Seq	24297251	Kidney
hsa-mir-363-3p	MIMAT0000707	WEE2-AS1	285962	CLIP-Seq	24297251	Kidney
hsa-mir-363-3p	MIMAT0000707	DAPK1-IT1	100506897	CLIP-Seq	24297251	Kidney
hsa-mir-363-3p	MIMAT0000707	LINC00963	100506190	CLIP-Seq	24297251	Kidney
hsa-mir-363-3p	MIMAT0000707	LINC00858	170425	CLIP-Seq	24297251	Kidney
hsa-mir-363-3p	MIMAT0000707	KCNQ1OT1	10984	CLIP-Seq	24297251	Kidney
hsa-mir-363-3p	MIMAT0000707	MALAT1	378938	CLIP-Seq	24297251	Kidney
hsa-mir-363-3p	MIMAT0000707	TBX5-AS1	255480	CLIP-Seq	24297251	Kidney
hsa-mir-363-3p	MIMAT0000707	HNF1A-AS1	283460	CLIP-Seq	24297251	Kidney
hsa-mir-363-3p	MIMAT0000707	LINC00365	100874146	CLIP-Seq	24297251	Kidney
hsa-mir-363-3p	MIMAT0000707	INTS6-AS1	100507398	CLIP-Seq	24297251	Kidney
hsa-mir-363-3p	MIMAT0000707	LINC02321	105370623	CLIP-Seq	24297251	Kidney
hsa-mir-363-3p	MIMAT0000707	LINC01550	388011	CLIP-Seq	24297251	Kidney
hsa-mir-363-3p	MIMAT0000707	MEG8	79104	CLIP-Seq	24297251	Kidney
hsa-mir-363-3p	MIMAT0000707	PWAR5	8123	CLIP-Seq	24297251	Kidney
hsa-mir-363-3p	MIMAT0000707	SNHG14	104472715	CLIP-Seq	24297251	Kidney
hsa-mir-363-3p	MIMAT0000707	ARHGAP11B	89839	CLIP-Seq	24297251	Kidney
hsa-mir-363-3p	MIMAT0000707	OIP5-AS1	729082	CLIP-Seq	24297251	Kidney
hsa-mir-363-3p	MIMAT0000707	PLA2G4E-AS1	101928388	CLIP-Seq	24297251	Kidney
hsa-mir-363-3p	MIMAT0000707	GABPB1-IT1	55056	CLIP-Seq	24297251	Kidney
hsa-mir-363-3p	MIMAT0000707	GABPB1-AS1	100129387	CLIP-Seq	24297251	Kidney
hsa-mir-363-3p	MIMAT0000707	PITPNA-AS1	100306951	CLIP-Seq	24297251	Kidney
hsa-mir-363-3p	MIMAT0000707	CCDC144NL-AS1	440416	CLIP-Seq	24297251	Kidney
hsa-mir-363-3p	MIMAT0000707	LINC01915	729950	CLIP-Seq	24297251	Kidney
hsa-mir-363-3p	MIMAT0000707	NORAD	647979	CLIP-Seq	24297251	Kidney
hsa-mir-363-3p	MIMAT0000707	SNHG17	388796	CLIP-Seq	24297251	Kidney
hsa-mir-363-3p	MIMAT0000707	DUXAP8	503637	CLIP-Seq	24297251	Kidney
hsa-mir-363-3p	MIMAT0000707	LINC01560	203414	CLIP-Seq	24297251	Kidney
hsa-mir-363-3p	MIMAT0000707	XIST	7503	CLIP-Seq	24297251	Kidney
hsa-mir-363-3p	MIMAT0000707	XIST	7503	CLIP-Seq	24297251	Kidney
hsa-mir-363-3p	MIMAT0000707	JPX	554203	CLIP-Seq	24297251	Kidney
hsa-mir-363-3p	MIMAT0000707	JPX	554203	CLIP-Seq	24297251	Kidney
hsa-mir-429	MIMAT0001536	MATN1-AS1	100129196	CLIP-Seq	24297251	Kidney
hsa-mir-429	MIMAT0001536	LINC01140	339524	CLIP-Seq	24297251	Kidney
hsa-mir-429	MIMAT0001536	PTPRG-AS1	100506994	CLIP-Seq	24297251	Kidney
hsa-mir-429	MIMAT0001536	LINC00174	285908	CLIP-Seq	24297251	Kidney
hsa-mir-429	MIMAT0001536	KMT2E-AS1	100216545	CLIP-Seq	24297251	Kidney
hsa-mir-429	MIMAT0001536	MSC-AS1	100132891	CLIP-Seq	24297251	Kidney
hsa-mir-429	MIMAT0001536	ZEB1-AS1	220930	CLIP-Seq	24297251	Kidney
hsa-mir-429	MIMAT0001536	SGMS1-AS1	104355295	CLIP-Seq	24297251	Kidney
hsa-mir-429	MIMAT0001536	NUTM2B-AS1	101060691	CLIP-Seq	24297251	Kidney
hsa-mir-429	MIMAT0001536	NUTM2B-AS1	101060691	CLIP-Seq	24297251	Kidney
hsa-mir-429	MIMAT0001536	NUTM2B-AS1	101060691	CLIP-Seq	24297251	Kidney
hsa-mir-429	MIMAT0001536	NUTM2A-AS1	728190	CLIP-Seq	24297251	Kidney
hsa-mir-429	MIMAT0001536	KCNQ1OT1	10984	CLIP-Seq	24297251	Kidney
hsa-mir-429	MIMAT0001536	NEAT1	283131	CLIP-Seq	24297251	Kidney
hsa-mir-429	MIMAT0001536	NEAT1	283131	CLIP-Seq	24297251	Kidney
hsa-mir-429	MIMAT0001536	NEAT1	283131	CLIP-Seq	24297251	Kidney
hsa-mir-429	MIMAT0001536	NEAT1	283131	CLIP-Seq	24297251	Kidney
hsa-mir-429	MIMAT0001536	MALAT1	378938	CLIP-Seq	24297251	Kidney
hsa-mir-429	MIMAT0001536	MALAT1	378938	CLIP-Seq	24297251	Kidney
hsa-mir-429	MIMAT0001536	TMPO-AS1	100128191	CLIP-Seq	24297251	Kidney
hsa-mir-429	MIMAT0001536	HELLPAR	101101692	CLIP-Seq	24297251	Kidney
hsa-mir-429	MIMAT0001536	MAPKAPK5-AS1	51275	CLIP-Seq	24297251	Kidney
hsa-mir-429	MIMAT0001536	LINC00365	100874146	CLIP-Seq	24297251	Kidney
hsa-mir-429	MIMAT0001536	LINC00641	283624	CLIP-Seq	24297251	Kidney
hsa-mir-429	MIMAT0001536	LINC01303	101927780	CLIP-Seq	24297251	Kidney
hsa-mir-429	MIMAT0001536	OIP5-AS1	729082	CLIP-Seq	24297251	Kidney
hsa-mir-429	MIMAT0001536	DNAAF4-CCPG1	100533483	CLIP-Seq	24297251	Kidney
hsa-mir-429	MIMAT0001536	TPM1-AS	111064646	CLIP-Seq	24297251	Kidney
hsa-mir-429	MIMAT0001536	LINC02568	102723344	CLIP-Seq	24297251	Kidney
hsa-mir-429	MIMAT0001536	NPTN-IT1	101241892	CLIP-Seq	24297251	Kidney
hsa-mir-429	MIMAT0001536	LINC01578	100507217	CLIP-Seq	24297251	Kidney
hsa-mir-429	MIMAT0001536	RRN3P2	653390	CLIP-Seq	24297251	Kidney
hsa-mir-429	MIMAT0001536	LINC02128	107983964	CLIP-Seq	24297251	Kidney
hsa-mir-429	MIMAT0001536	LINC00667	339290	CLIP-Seq	24297251	Kidney
hsa-mir-429	MIMAT0001536	SNHG22	103091864	CLIP-Seq	24297251	Kidney
hsa-mir-429	MIMAT0001536	ZNF433-AS1	101928464	CLIP-Seq	24297251	Kidney
hsa-mir-429	MIMAT0001536	MCM3AP-AS1	114044	CLIP-Seq	24297251	Kidney
hsa-mir-429	MIMAT0001536	LINC01560	203414	CLIP-Seq	24297251	Kidney
hsa-mir-429	MIMAT0001536	XIST	7503	CLIP-Seq	24297251	Kidney
hsa-mir-429	MIMAT0001536	XIST	7503	CLIP-Seq	24297251	Kidney
hsa-mir-429	MIMAT0001536	XIST	7503	CLIP-Seq	24297251	Kidney
hsa-mir-429	MIMAT0001536	LINC00894	100272228	CLIP-Seq	24297251	Kidney
hsa-mir-92a-3p	MIMAT0000092	LINC01128	643837	CLIP-Seq	24297251	Kidney
hsa-mir-92a-3p	MIMAT0000092	MDS2	259283	CLIP-Seq	24297251	Kidney
hsa-mir-92a-3p	MIMAT0000092	LINC00467	84791	CLIP-Seq	24297251	Kidney
hsa-mir-92a-3p	MIMAT0000092	PAX8-AS1	654433	CLIP-Seq	24297251	Kidney
hsa-mir-92a-3p	MIMAT0000092	WWTR1-IT1	106478977	CLIP-Seq	24297251	Kidney
hsa-mir-92a-3p	MIMAT0000092	PURPL	643401	CLIP-Seq	24297251	Kidney
hsa-mir-92a-3p	MIMAT0000092	PURPL	643401	CLIP-Seq	24297251	Kidney
hsa-mir-92a-3p	MIMAT0000092	NR2F1-AS1	441094	CLIP-Seq	24297251	Kidney
hsa-mir-92a-3p	MIMAT0000092	MIR3936HG	553103	CLIP-Seq	24297251	Kidney
hsa-mir-92a-3p	MIMAT0000092	SNHG4	724102	CLIP-Seq	24297251	Kidney
hsa-mir-92a-3p	MIMAT0000092	SNHG5	387066	CLIP-Seq	24297251	Kidney
hsa-mir-92a-3p	MIMAT0000092	FEZF1-AS1	154860	CLIP-Seq	24297251	Kidney
hsa-mir-92a-3p	MIMAT0000092	WEE2-AS1	285962	CLIP-Seq	24297251	Kidney
hsa-mir-92a-3p	MIMAT0000092	DAPK1-IT1	100506897	CLIP-Seq	24297251	Kidney
hsa-mir-92a-3p	MIMAT0000092	LINC00963	100506190	CLIP-Seq	24297251	Kidney
hsa-mir-92a-3p	MIMAT0000092	LINC00858	170425	CLIP-Seq	24297251	Kidney
hsa-mir-92a-3p	MIMAT0000092	KCNQ1OT1	10984	CLIP-Seq	24297251	Kidney
hsa-mir-92a-3p	MIMAT0000092	MALAT1	378938	CLIP-Seq	24297251	Kidney
hsa-mir-92a-3p	MIMAT0000092	TBX5-AS1	255480	CLIP-Seq	24297251	Kidney
hsa-mir-92a-3p	MIMAT0000092	HNF1A-AS1	283460	CLIP-Seq	24297251	Kidney
hsa-mir-92a-3p	MIMAT0000092	LINC00365	100874146	CLIP-Seq	24297251	Kidney
hsa-mir-92a-3p	MIMAT0000092	INTS6-AS1	100507398	CLIP-Seq	24297251	Kidney
hsa-mir-92a-3p	MIMAT0000092	LINC02321	105370623	CLIP-Seq	24297251	Kidney
hsa-mir-92a-3p	MIMAT0000092	LINC01550	388011	CLIP-Seq	24297251	Kidney
hsa-mir-92a-3p	MIMAT0000092	MEG8	79104	CLIP-Seq	24297251	Kidney
hsa-mir-92a-3p	MIMAT0000092	PWAR5	8123	CLIP-Seq	24297251	Kidney
hsa-mir-92a-3p	MIMAT0000092	SNHG14	104472715	CLIP-Seq	24297251	Kidney
hsa-mir-92a-3p	MIMAT0000092	ARHGAP11B	89839	CLIP-Seq	24297251	Kidney
hsa-mir-92a-3p	MIMAT0000092	OIP5-AS1	729082	CLIP-Seq	24297251	Kidney
hsa-mir-92a-3p	MIMAT0000092	PLA2G4E-AS1	101928388	CLIP-Seq	24297251	Kidney
hsa-mir-92a-3p	MIMAT0000092	GABPB1-IT1	55056	CLIP-Seq	24297251	Kidney
hsa-mir-92a-3p	MIMAT0000092	GABPB1-AS1	100129387	CLIP-Seq	24297251	Kidney
hsa-mir-92a-3p	MIMAT0000092	ST20-AS1	283687	CLIP-Seq	24297251	Kidney
hsa-mir-92a-3p	MIMAT0000092	PITPNA-AS1	100306951	CLIP-Seq	24297251	Kidney
hsa-mir-92a-3p	MIMAT0000092	CCDC144NL-AS1	440416	CLIP-Seq	24297251	Kidney
hsa-mir-92a-3p	MIMAT0000092	LINC01915	729950	CLIP-Seq	24297251	Kidney
hsa-mir-92a-3p	MIMAT0000092	NORAD	647979	CLIP-Seq	24297251	Kidney
hsa-mir-92a-3p	MIMAT0000092	SNHG17	388796	CLIP-Seq	24297251	Kidney
hsa-mir-92a-3p	MIMAT0000092	DUXAP8	503637	CLIP-Seq	24297251	Kidney
hsa-mir-92a-3p	MIMAT0000092	LINC01560	203414	CLIP-Seq	24297251	Kidney
hsa-mir-92a-3p	MIMAT0000092	XIST	7503	CLIP-Seq	24297251	Kidney
hsa-mir-92a-3p	MIMAT0000092	XIST	7503	CLIP-Seq	24297251	Kidney
hsa-mir-92a-3p	MIMAT0000092	JPX	554203	CLIP-Seq	24297251	Kidney
hsa-mir-92a-3p	MIMAT0000092	JPX	554203	CLIP-Seq	24297251	Kidney
hsa-mir-92b-3p	MIMAT0003218	LINC01128	643837	CLIP-Seq	24297251	Kidney
hsa-mir-92b-3p	MIMAT0003218	MDS2	259283	CLIP-Seq	24297251	Kidney
hsa-mir-92b-3p	MIMAT0003218	LINC00467	84791	CLIP-Seq	24297251	Kidney
hsa-mir-92b-3p	MIMAT0003218	PAX8-AS1	654433	CLIP-Seq	24297251	Kidney
hsa-mir-92b-3p	MIMAT0003218	WWTR1-IT1	106478977	CLIP-Seq	24297251	Kidney
hsa-mir-92b-3p	MIMAT0003218	PURPL	643401	CLIP-Seq	24297251	Kidney
hsa-mir-92b-3p	MIMAT0003218	PURPL	643401	CLIP-Seq	24297251	Kidney
hsa-mir-92b-3p	MIMAT0003218	NR2F1-AS1	441094	CLIP-Seq	24297251	Kidney
hsa-mir-92b-3p	MIMAT0003218	MIR3936HG	553103	CLIP-Seq	24297251	Kidney
hsa-mir-92b-3p	MIMAT0003218	SNHG4	724102	CLIP-Seq	24297251	Kidney
hsa-mir-92b-3p	MIMAT0003218	SNHG5	387066	CLIP-Seq	24297251	Kidney
hsa-mir-92b-3p	MIMAT0003218	FEZF1-AS1	154860	CLIP-Seq	24297251	Kidney
hsa-mir-92b-3p	MIMAT0003218	WEE2-AS1	285962	CLIP-Seq	24297251	Kidney
hsa-mir-92b-3p	MIMAT0003218	DAPK1-IT1	100506897	CLIP-Seq	24297251	Kidney
hsa-mir-92b-3p	MIMAT0003218	LINC00963	100506190	CLIP-Seq	24297251	Kidney
hsa-mir-92b-3p	MIMAT0003218	LINC00858	170425	CLIP-Seq	24297251	Kidney
hsa-mir-92b-3p	MIMAT0003218	KCNQ1OT1	10984	CLIP-Seq	24297251	Kidney
hsa-mir-92b-3p	MIMAT0003218	MALAT1	378938	CLIP-Seq	24297251	Kidney
hsa-mir-92b-3p	MIMAT0003218	TBX5-AS1	255480	CLIP-Seq	24297251	Kidney
hsa-mir-92b-3p	MIMAT0003218	HNF1A-AS1	283460	CLIP-Seq	24297251	Kidney
hsa-mir-92b-3p	MIMAT0003218	LINC00365	100874146	CLIP-Seq	24297251	Kidney
hsa-mir-92b-3p	MIMAT0003218	INTS6-AS1	100507398	CLIP-Seq	24297251	Kidney
hsa-mir-92b-3p	MIMAT0003218	LINC02321	105370623	CLIP-Seq	24297251	Kidney
hsa-mir-92b-3p	MIMAT0003218	LINC01550	388011	CLIP-Seq	24297251	Kidney
hsa-mir-92b-3p	MIMAT0003218	MEG8	79104	CLIP-Seq	24297251	Kidney
hsa-mir-92b-3p	MIMAT0003218	PWAR5	8123	CLIP-Seq	24297251	Kidney
hsa-mir-92b-3p	MIMAT0003218	SNHG14	104472715	CLIP-Seq	24297251	Kidney
hsa-mir-92b-3p	MIMAT0003218	ARHGAP11B	89839	CLIP-Seq	24297251	Kidney
hsa-mir-92b-3p	MIMAT0003218	OIP5-AS1	729082	CLIP-Seq	24297251	Kidney
hsa-mir-92b-3p	MIMAT0003218	PLA2G4E-AS1	101928388	CLIP-Seq	24297251	Kidney
hsa-mir-92b-3p	MIMAT0003218	GABPB1-IT1	55056	CLIP-Seq	24297251	Kidney
hsa-mir-92b-3p	MIMAT0003218	GABPB1-AS1	100129387	CLIP-Seq	24297251	Kidney
hsa-mir-92b-3p	MIMAT0003218	ST20-AS1	283687	CLIP-Seq	24297251	Kidney
hsa-mir-92b-3p	MIMAT0003218	PITPNA-AS1	100306951	CLIP-Seq	24297251	Kidney
hsa-mir-92b-3p	MIMAT0003218	CCDC144NL-AS1	440416	CLIP-Seq	24297251	Kidney
hsa-mir-92b-3p	MIMAT0003218	LINC01915	729950	CLIP-Seq	24297251	Kidney
hsa-mir-92b-3p	MIMAT0003218	NORAD	647979	CLIP-Seq	24297251	Kidney
hsa-mir-92b-3p	MIMAT0003218	SNHG17	388796	CLIP-Seq	24297251	Kidney
hsa-mir-92b-3p	MIMAT0003218	DUXAP8	503637	CLIP-Seq	24297251	Kidney
hsa-mir-92b-3p	MIMAT0003218	LINC01560	203414	CLIP-Seq	24297251	Kidney
hsa-mir-92b-3p	MIMAT0003218	XIST	7503	CLIP-Seq	24297251	Kidney
hsa-mir-92b-3p	MIMAT0003218	XIST	7503	CLIP-Seq	24297251	Kidney
hsa-mir-92b-3p	MIMAT0003218	JPX	554203	CLIP-Seq	24297251	Kidney
hsa-mir-92b-3p	MIMAT0003218	JPX	554203	CLIP-Seq	24297251	Kidney
hsa-mir-98-5p	MIMAT0000096	ZNF436-AS1	148898	CLIP-Seq	24297251	Kidney
hsa-mir-98-5p	MIMAT0000096	SNHG12	85028	CLIP-Seq	24297251	Kidney
hsa-mir-98-5p	MIMAT0000096	MIR29B2CHG	100128537	CLIP-Seq	24297251	Kidney
hsa-mir-98-5p	MIMAT0000096	LINC01806	100996579	CLIP-Seq	24297251	Kidney
hsa-mir-98-5p	MIMAT0000096	LMCD1-AS1	100288428	CLIP-Seq	24297251	Kidney
hsa-mir-98-5p	MIMAT0000096	MUC20-OT1	111753249	CLIP-Seq	24297251	Kidney
hsa-mir-98-5p	MIMAT0000096	LINC00885	401109	CLIP-Seq	24297251	Kidney
hsa-mir-98-5p	MIMAT0000096	LINC02432	100507639	CLIP-Seq	24297251	Kidney
hsa-mir-98-5p	MIMAT0000096	SLC9A3-AS1	100288152	CLIP-Seq	24297251	Kidney
hsa-mir-98-5p	MIMAT0000096	SNHG4	724102	CLIP-Seq	24297251	Kidney
hsa-mir-98-5p	MIMAT0000096	SNHG4	724102	CLIP-Seq	24297251	Kidney
hsa-mir-98-5p	MIMAT0000096	SNHG4	724102	CLIP-Seq	24297251	Kidney
hsa-mir-98-5p	MIMAT0000096	CARMN	728264	CLIP-Seq	24297251	Kidney
hsa-mir-98-5p	MIMAT0000096	HEIH	100859930	CLIP-Seq	24297251	Kidney
hsa-mir-98-5p	MIMAT0000096	HEIH	100859930	CLIP-Seq	24297251	Kidney
hsa-mir-98-5p	MIMAT0000096	HCG18	414777	CLIP-Seq	24297251	Kidney
hsa-mir-98-5p	MIMAT0000096	IER3-AS1	105379695	CLIP-Seq	24297251	Kidney
hsa-mir-98-5p	MIMAT0000096	HOXA11-AS	221883	CLIP-Seq	24297251	Kidney
hsa-mir-98-5p	MIMAT0000096	TRG-AS1	100506776	CLIP-Seq	24297251	Kidney
hsa-mir-98-5p	MIMAT0000096	LINC00265	349114	CLIP-Seq	24297251	Kidney
hsa-mir-98-5p	MIMAT0000096	STAG3L5P-PVRIG2P-PILRB	101752399	CLIP-Seq	24297251	Kidney
hsa-mir-98-5p	MIMAT0000096	CDKN2B-AS1	100048912	CLIP-Seq	24297251	Kidney
hsa-mir-98-5p	MIMAT0000096	LINC00963	100506190	CLIP-Seq	24297251	Kidney
hsa-mir-98-5p	MIMAT0000096	NUTM2A-AS1	728190	CLIP-Seq	24297251	Kidney
hsa-mir-98-5p	MIMAT0000096	OLMALINC	90271	CLIP-Seq	24297251	Kidney
hsa-mir-98-5p	MIMAT0000096	RPARP-AS1	100505761	CLIP-Seq	24297251	Kidney
hsa-mir-98-5p	MIMAT0000096	LINC01001	100133161	CLIP-Seq	24297251	Kidney
hsa-mir-98-5p	MIMAT0000096	KCNQ1OT1	10984	CLIP-Seq	24297251	Kidney
hsa-mir-98-5p	MIMAT0000096	KCNQ1OT1	10984	CLIP-Seq	24297251	Kidney
hsa-mir-98-5p	MIMAT0000096	KCNQ1OT1	10984	CLIP-Seq	24297251	Kidney
hsa-mir-98-5p	MIMAT0000096	KCNQ1OT1	10984	CLIP-Seq	24297251	Kidney
hsa-mir-98-5p	MIMAT0000096	KCNQ1OT1	10984	CLIP-Seq	24297251	Kidney
hsa-mir-98-5p	MIMAT0000096	KCNQ1OT1	10984	CLIP-Seq	24297251	Kidney
hsa-mir-98-5p	MIMAT0000096	LINC00294	283267	CLIP-Seq	24297251	Kidney
hsa-mir-98-5p	MIMAT0000096	NEAT1	283131	CLIP-Seq	24297251	Kidney
hsa-mir-98-5p	MIMAT0000096	NEAT1	283131	CLIP-Seq	24297251	Kidney
hsa-mir-98-5p	MIMAT0000096	NEAT1	283131	CLIP-Seq	24297251	Kidney
hsa-mir-98-5p	MIMAT0000096	LINC02381	400043	CLIP-Seq	24297251	Kidney
hsa-mir-98-5p	MIMAT0000096	TMPO-AS1	100128191	CLIP-Seq	24297251	Kidney
hsa-mir-98-5p	MIMAT0000096	HELLPAR	101101692	CLIP-Seq	24297251	Kidney
hsa-mir-98-5p	MIMAT0000096	G2E3-AS1	105370431	CLIP-Seq	24297251	Kidney
hsa-mir-98-5p	MIMAT0000096	VASH1-AS1	100506603	CLIP-Seq	24297251	Kidney
hsa-mir-98-5p	MIMAT0000096	MEG8	79104	CLIP-Seq	24297251	Kidney
hsa-mir-98-5p	MIMAT0000096	OIP5-AS1	729082	CLIP-Seq	24297251	Kidney
hsa-mir-98-5p	MIMAT0000096	IQCH-AS1	100506686	CLIP-Seq	24297251	Kidney
hsa-mir-98-5p	MIMAT0000096	DRAIC	145837	CLIP-Seq	24297251	Kidney
hsa-mir-98-5p	MIMAT0000096	THSD4-AS1	101929196	CLIP-Seq	24297251	Kidney
hsa-mir-98-5p	MIMAT0000096	UBL7-AS1	440288	CLIP-Seq	24297251	Kidney
hsa-mir-98-5p	MIMAT0000096	ARHGAP27P1-BPTFP1-KPNA2P3	109286553	CLIP-Seq	24297251	Kidney
hsa-mir-98-5p	MIMAT0000096	SNHG16	100507246	CLIP-Seq	24297251	Kidney
hsa-mir-98-5p	MIMAT0000096	LINC01978	101928738	CLIP-Seq	24297251	Kidney
hsa-mir-98-5p	MIMAT0000096	TMEM147-AS1	100506469	CLIP-Seq	24297251	Kidney
hsa-mir-98-5p	MIMAT0000096	LINC00665	100506930	CLIP-Seq	24297251	Kidney
hsa-mir-98-5p	MIMAT0000096	ZNF571-AS1	100507433	CLIP-Seq	24297251	Kidney
hsa-mir-98-5p	MIMAT0000096	ZNF337-AS1	102724826	CLIP-Seq	24297251	Kidney
hsa-mir-98-5p	MIMAT0000096	MIR99AHG	388815	CLIP-Seq	24297251	Kidney
hsa-mir-98-5p	MIMAT0000096	LINC01678	105377138	CLIP-Seq	24297251	Kidney
hsa-mir-98-5p	MIMAT0000096	TTC28-AS1	284900	CLIP-Seq	24297251	Kidney
hsa-mir-98-5p	MIMAT0000096	MIRLET7BHG	400931	CLIP-Seq	24297251	Kidney
hsa-mir-98-5p	MIMAT0000096	XIST	7503	CLIP-Seq	24297251	Kidney
hsa-mir-98-5p	MIMAT0000096	XIST	7503	CLIP-Seq	24297251	Kidney
hsa-mir-98-5p	MIMAT0000096	XIST	7503	CLIP-Seq	24297251	Kidney
hsa-mir-98-5p	MIMAT0000096	XIST	7503	CLIP-Seq	24297251	Kidney
hsa-mir-98-5p	MIMAT0000096	LINC00894	100272228	CLIP-Seq	24297251	Kidney
hsa-mir-98-5p	MIMAT0000096	TTTY15	64595	CLIP-Seq	24297251	Kidney

## Sheet: Degree_top30_with_shortest_path
interaction	name	path length	selected	shared interaction	shared name
interacts with	hsa-let-7g-5p (interacts with) HEIH		FALSE	interacts with	hsa-let-7g-5p (interacts with) HEIH
interacts with	OIP5-AS1 (interacts with) hsa-mir-30d-5p		FALSE	interacts with	OIP5-AS1 (interacts with) hsa-mir-30d-5p
interacts with	hsa-let-7g-5p (interacts with) HCG18		FALSE	interacts with	hsa-let-7g-5p (interacts with) HCG18
interacts with	KCNQ1OT1 (interacts with) hsa-mir-92a-3p		FALSE	interacts with	KCNQ1OT1 (interacts with) hsa-mir-92a-3p
interacts with	hsa-let-7b-5p (interacts with) KCNQ1OT1		FALSE	interacts with	hsa-let-7b-5p (interacts with) KCNQ1OT1
interacts with	hsa-let-7b-5p (interacts with) NEAT1		FALSE	interacts with	hsa-let-7b-5p (interacts with) NEAT1
interacts with	KCNQ1OT1 (interacts with) hsa-mir-27a-3p		FALSE	interacts with	KCNQ1OT1 (interacts with) hsa-mir-27a-3p
interacts with	hsa-let-7g-5p (interacts with) KCNQ1OT1		FALSE	interacts with	hsa-let-7g-5p (interacts with) KCNQ1OT1
interacts with	OIP5-AS1 (interacts with) hsa-mir-92a-3p		FALSE	interacts with	OIP5-AS1 (interacts with) hsa-mir-92a-3p
interacts with	hsa-let-7b-5p (interacts with) HELLPAR		FALSE	interacts with	hsa-let-7b-5p (interacts with) HELLPAR
interacts with	NEAT1 (interacts with) hsa-mir-27a-3p		FALSE	interacts with	NEAT1 (interacts with) hsa-mir-27a-3p
interacts with	XIST (interacts with) hsa-mir-30d-5p		FALSE	interacts with	XIST (interacts with) hsa-mir-30d-5p
interacts with	hsa-let-7g-5p (interacts with) NEAT1		FALSE	interacts with	hsa-let-7g-5p (interacts with) NEAT1
interacts with	hsa-let-7b-5p (interacts with) OIP5-AS1		FALSE	interacts with	hsa-let-7b-5p (interacts with) OIP5-AS1
interacts with	HELLPAR (interacts with) hsa-mir-27a-3p		FALSE	interacts with	HELLPAR (interacts with) hsa-mir-27a-3p
interacts with	hsa-let-7g-5p (interacts with) HELLPAR		FALSE	interacts with	hsa-let-7g-5p (interacts with) HELLPAR
interacts with	XIST (interacts with) hsa-mir-92a-3p		FALSE	interacts with	XIST (interacts with) hsa-mir-92a-3p
interacts with	hsa-let-7g-5p (interacts with) OIP5-AS1		FALSE	interacts with	hsa-let-7g-5p (interacts with) OIP5-AS1
interacts with	HCG18 (interacts with) hsa-mir-30e-5p		FALSE	interacts with	HCG18 (interacts with) hsa-mir-30e-5p
interacts with	OIP5-AS1 (interacts with) hsa-mir-27a-3p		FALSE	interacts with	OIP5-AS1 (interacts with) hsa-mir-27a-3p
interacts with	hsa-let-7b-5p (interacts with) XIST		FALSE	interacts with	hsa-let-7b-5p (interacts with) XIST
interacts with	SNHG4 (interacts with) hsa-mir-92b-3p		FALSE	interacts with	SNHG4 (interacts with) hsa-mir-92b-3p
interacts with	KCNQ1OT1 (interacts with) hsa-mir-30e-5p		FALSE	interacts with	KCNQ1OT1 (interacts with) hsa-mir-30e-5p
interacts with	NEAT1 (interacts with) hsa-mir-30e-5p		FALSE	interacts with	NEAT1 (interacts with) hsa-mir-30e-5p
interacts with	hsa-let-7g-5p (interacts with) XIST		FALSE	interacts with	hsa-let-7g-5p (interacts with) XIST
interacts with	KCNQ1OT1 (interacts with) hsa-mir-92b-3p		FALSE	interacts with	KCNQ1OT1 (interacts with) hsa-mir-92b-3p
interacts with	XIST (interacts with) hsa-mir-27a-3p		FALSE	interacts with	XIST (interacts with) hsa-mir-27a-3p
interacts with	HELLPAR (interacts with) hsa-mir-30e-5p		FALSE	interacts with	HELLPAR (interacts with) hsa-mir-30e-5p
interacts with	hsa-let-7c-5p (interacts with) SNHG4		FALSE	interacts with	hsa-let-7c-5p (interacts with) SNHG4
interacts with	OIP5-AS1 (interacts with) hsa-mir-30e-5p		FALSE	interacts with	OIP5-AS1 (interacts with) hsa-mir-30e-5p
interacts with	hsa-let-7c-5p (interacts with) HEIH		FALSE	interacts with	hsa-let-7c-5p (interacts with) HEIH
interacts with	HCG18 (interacts with) hsa-mir-30a-5p		FALSE	interacts with	HCG18 (interacts with) hsa-mir-30a-5p
interacts with	hsa-let-7c-5p (interacts with) HCG18		FALSE	interacts with	hsa-let-7c-5p (interacts with) HCG18
interacts with	OIP5-AS1 (interacts with) hsa-mir-92b-3p		FALSE	interacts with	OIP5-AS1 (interacts with) hsa-mir-92b-3p
interacts with	hsa-let-7i-5p (interacts with) SNHG4		FALSE	interacts with	hsa-let-7i-5p (interacts with) SNHG4
interacts with	hsa-let-7i-5p (interacts with) HEIH		FALSE	interacts with	hsa-let-7i-5p (interacts with) HEIH
interacts with	hsa-let-7i-5p (interacts with) HCG18		FALSE	interacts with	hsa-let-7i-5p (interacts with) HCG18
interacts with	XIST (interacts with) hsa-mir-92b-3p		FALSE	interacts with	XIST (interacts with) hsa-mir-92b-3p
interacts with	hsa-let-7c-5p (interacts with) KCNQ1OT1		FALSE	interacts with	hsa-let-7c-5p (interacts with) KCNQ1OT1
interacts with	IKZF2 (interacts with) hsa-let-7a-5p		FALSE	interacts with	IKZF2 (interacts with) hsa-let-7a-5p
interacts with	KCNQ1OT1 (interacts with) hsa-mir-30a-5p		FALSE	interacts with	KCNQ1OT1 (interacts with) hsa-mir-30a-5p
interacts with	IKZF2 (interacts with) hsa-let-7b-5p		FALSE	interacts with	IKZF2 (interacts with) hsa-let-7b-5p
interacts with	NEAT1 (interacts with) hsa-mir-30a-5p		FALSE	interacts with	NEAT1 (interacts with) hsa-mir-30a-5p
interacts with	XIST (interacts with) hsa-mir-30e-5p		FALSE	interacts with	XIST (interacts with) hsa-mir-30e-5p
interacts with	IKZF2 (interacts with) hsa-let-7c-5p		FALSE	interacts with	IKZF2 (interacts with) hsa-let-7c-5p
interacts with	IKZF2 (interacts with) hsa-let-7e-5p		FALSE	interacts with	IKZF2 (interacts with) hsa-let-7e-5p
interacts with	HELLPAR (interacts with) hsa-mir-30a-5p		FALSE	interacts with	HELLPAR (interacts with) hsa-mir-30a-5p
interacts with	hsa-let-7c-5p (interacts with) NEAT1		FALSE	interacts with	hsa-let-7c-5p (interacts with) NEAT1
interacts with	hsa-let-7i-5p (interacts with) KCNQ1OT1		FALSE	interacts with	hsa-let-7i-5p (interacts with) KCNQ1OT1
interacts with	IKZF2 (interacts with) hsa-let-7f-5p		FALSE	interacts with	IKZF2 (interacts with) hsa-let-7f-5p
interacts with	hsa-let-7c-5p (interacts with) HELLPAR		FALSE	interacts with	hsa-let-7c-5p (interacts with) HELLPAR
interacts with	SNHG4 (interacts with) hsa-mir-98-5p		FALSE	interacts with	SNHG4 (interacts with) hsa-mir-98-5p
interacts with	OIP5-AS1 (interacts with) hsa-mir-30a-5p		FALSE	interacts with	OIP5-AS1 (interacts with) hsa-mir-30a-5p
interacts with	hsa-let-7i-5p (interacts with) NEAT1		FALSE	interacts with	hsa-let-7i-5p (interacts with) NEAT1
interacts with	SNHG4 (interacts with) hsa-mir-32-5p		FALSE	interacts with	SNHG4 (interacts with) hsa-mir-32-5p
interacts with	hsa-let-7c-5p (interacts with) OIP5-AS1		FALSE	interacts with	hsa-let-7c-5p (interacts with) OIP5-AS1
interacts with	HEIH (interacts with) hsa-mir-98-5p		FALSE	interacts with	HEIH (interacts with) hsa-mir-98-5p
interacts with	HCG18 (interacts with) hsa-mir-98-5p		FALSE	interacts with	HCG18 (interacts with) hsa-mir-98-5p
interacts with	hsa-let-7i-5p (interacts with) HELLPAR		FALSE	interacts with	hsa-let-7i-5p (interacts with) HELLPAR
interacts with	KCNQ1OT1 (interacts with) hsa-mir-32-5p		FALSE	interacts with	KCNQ1OT1 (interacts with) hsa-mir-32-5p
interacts with	hsa-let-7i-5p (interacts with) OIP5-AS1		FALSE	interacts with	hsa-let-7i-5p (interacts with) OIP5-AS1
interacts with	IKZF2 (interacts with) hsa-let-7g-5p		FALSE	interacts with	IKZF2 (interacts with) hsa-let-7g-5p
interacts with	IKZF2 (interacts with) hsa-let-7i-5p		FALSE	interacts with	IKZF2 (interacts with) hsa-let-7i-5p
interacts with	KCNQ1OT1 (interacts with) hsa-mir-98-5p		FALSE	interacts with	KCNQ1OT1 (interacts with) hsa-mir-98-5p
interacts with	hsa-let-7c-5p (interacts with) XIST		FALSE	interacts with	hsa-let-7c-5p (interacts with) XIST
interacts with	XIST (interacts with) hsa-mir-30a-5p		FALSE	interacts with	XIST (interacts with) hsa-mir-30a-5p
interacts with	OIP5-AS1 (interacts with) hsa-mir-32-5p		FALSE	interacts with	OIP5-AS1 (interacts with) hsa-mir-32-5p
interacts with	NEAT1 (interacts with) hsa-mir-98-5p		FALSE	interacts with	NEAT1 (interacts with) hsa-mir-98-5p
interacts with	hsa-let-7i-5p (interacts with) XIST		FALSE	interacts with	hsa-let-7i-5p (interacts with) XIST
interacts with	HELLPAR (interacts with) hsa-mir-98-5p		FALSE	interacts with	HELLPAR (interacts with) hsa-mir-98-5p
interacts with	HCG18 (interacts with) hsa-mir-30b-5p		FALSE	interacts with	HCG18 (interacts with) hsa-mir-30b-5p
interacts with	XIST (interacts with) hsa-mir-32-5p		FALSE	interacts with	XIST (interacts with) hsa-mir-32-5p
interacts with	OIP5-AS1 (interacts with) hsa-mir-98-5p		FALSE	interacts with	OIP5-AS1 (interacts with) hsa-mir-98-5p
interacts with	hsa-let-7e-5p (interacts with) SNHG4		FALSE	interacts with	hsa-let-7e-5p (interacts with) SNHG4
interacts with	hsa-let-7e-5p (interacts with) HEIH		FALSE	interacts with	hsa-let-7e-5p (interacts with) HEIH
interacts with	hsa-let-7e-5p (interacts with) HCG18		FALSE	interacts with	hsa-let-7e-5p (interacts with) HCG18
interacts with	HCG18 (interacts with) hsa-mir-361-5p		FALSE	interacts with	HCG18 (interacts with) hsa-mir-361-5p
interacts with	KCNQ1OT1 (interacts with) hsa-mir-30b-5p		FALSE	interacts with	KCNQ1OT1 (interacts with) hsa-mir-30b-5p
interacts with	NEAT1 (interacts with) hsa-mir-30b-5p		FALSE	interacts with	NEAT1 (interacts with) hsa-mir-30b-5p
interacts with	XIST (interacts with) hsa-mir-98-5p		FALSE	interacts with	XIST (interacts with) hsa-mir-98-5p
interacts with	HELLPAR (interacts with) hsa-mir-30b-5p		FALSE	interacts with	HELLPAR (interacts with) hsa-mir-30b-5p
interacts with	hsa-let-7a-5p (interacts with) SNHG4		FALSE	interacts with	hsa-let-7a-5p (interacts with) SNHG4
interacts with	NEAT1 (interacts with) hsa-mir-361-5p		FALSE	interacts with	NEAT1 (interacts with) hsa-mir-361-5p
interacts with	hsa-let-7e-5p (interacts with) KCNQ1OT1		FALSE	interacts with	hsa-let-7e-5p (interacts with) KCNQ1OT1
interacts with	hsa-let-7a-5p (interacts with) HEIH		FALSE	interacts with	hsa-let-7a-5p (interacts with) HEIH
interacts with	OIP5-AS1 (interacts with) hsa-mir-30b-5p		FALSE	interacts with	OIP5-AS1 (interacts with) hsa-mir-30b-5p
interacts with	hsa-let-7e-5p (interacts with) NEAT1		FALSE	interacts with	hsa-let-7e-5p (interacts with) NEAT1
interacts with	hsa-let-7a-5p (interacts with) HCG18		FALSE	interacts with	hsa-let-7a-5p (interacts with) HCG18
interacts with	hsa-let-7e-5p (interacts with) HELLPAR		FALSE	interacts with	hsa-let-7e-5p (interacts with) HELLPAR
interacts with	hsa-let-7e-5p (interacts with) OIP5-AS1		FALSE	interacts with	hsa-let-7e-5p (interacts with) OIP5-AS1
interacts with	XIST (interacts with) hsa-mir-30b-5p		FALSE	interacts with	XIST (interacts with) hsa-mir-30b-5p
interacts with	SNHG4 (interacts with) hsa-mir-363-3p		FALSE	interacts with	SNHG4 (interacts with) hsa-mir-363-3p
interacts with	hsa-let-7a-5p (interacts with) KCNQ1OT1		FALSE	interacts with	hsa-let-7a-5p (interacts with) KCNQ1OT1
interacts with	hsa-let-7e-5p (interacts with) XIST		FALSE	interacts with	hsa-let-7e-5p (interacts with) XIST
interacts with	HCG18 (interacts with) hsa-mir-30c-5p		FALSE	interacts with	HCG18 (interacts with) hsa-mir-30c-5p
interacts with	KCNQ1OT1 (interacts with) hsa-mir-363-3p		FALSE	interacts with	KCNQ1OT1 (interacts with) hsa-mir-363-3p
interacts with	hsa-let-7a-5p (interacts with) NEAT1		FALSE	interacts with	hsa-let-7a-5p (interacts with) NEAT1
interacts with	hsa-let-7f-5p (interacts with) SNHG4		FALSE	interacts with	hsa-let-7f-5p (interacts with) SNHG4
interacts with	hsa-let-7a-5p (interacts with) HELLPAR		FALSE	interacts with	hsa-let-7a-5p (interacts with) HELLPAR
interacts with	KCNQ1OT1 (interacts with) hsa-mir-30c-5p		FALSE	interacts with	KCNQ1OT1 (interacts with) hsa-mir-30c-5p
interacts with	OIP5-AS1 (interacts with) hsa-mir-363-3p		FALSE	interacts with	OIP5-AS1 (interacts with) hsa-mir-363-3p
interacts with	NEAT1 (interacts with) hsa-mir-30c-5p		FALSE	interacts with	NEAT1 (interacts with) hsa-mir-30c-5p
interacts with	hsa-let-7f-5p (interacts with) HEIH		FALSE	interacts with	hsa-let-7f-5p (interacts with) HEIH
interacts with	hsa-let-7f-5p (interacts with) HCG18		FALSE	interacts with	hsa-let-7f-5p (interacts with) HCG18
interacts with	HELLPAR (interacts with) hsa-mir-30c-5p		FALSE	interacts with	HELLPAR (interacts with) hsa-mir-30c-5p
interacts with	hsa-let-7a-5p (interacts with) OIP5-AS1		FALSE	interacts with	hsa-let-7a-5p (interacts with) OIP5-AS1
interacts with	XIST (interacts with) hsa-mir-363-3p		FALSE	interacts with	XIST (interacts with) hsa-mir-363-3p
interacts with	OIP5-AS1 (interacts with) hsa-mir-30c-5p		FALSE	interacts with	OIP5-AS1 (interacts with) hsa-mir-30c-5p
interacts with	SNHG4 (interacts with) hsa-mir-25-3p		FALSE	interacts with	SNHG4 (interacts with) hsa-mir-25-3p
interacts with	hsa-let-7f-5p (interacts with) KCNQ1OT1		FALSE	interacts with	hsa-let-7f-5p (interacts with) KCNQ1OT1
interacts with	KCNQ1OT1 (interacts with) hsa-mir-25-3p		FALSE	interacts with	KCNQ1OT1 (interacts with) hsa-mir-25-3p
interacts with	hsa-let-7f-5p (interacts with) NEAT1		FALSE	interacts with	hsa-let-7f-5p (interacts with) NEAT1
interacts with	KCNQ1OT1 (interacts with) hsa-mir-429		FALSE	interacts with	KCNQ1OT1 (interacts with) hsa-mir-429
interacts with	NEAT1 (interacts with) hsa-mir-429		FALSE	interacts with	NEAT1 (interacts with) hsa-mir-429
interacts with	hsa-let-7f-5p (interacts with) HELLPAR		FALSE	interacts with	hsa-let-7f-5p (interacts with) HELLPAR
interacts with	XIST (interacts with) hsa-mir-30c-5p		FALSE	interacts with	XIST (interacts with) hsa-mir-30c-5p
interacts with	hsa-let-7f-5p (interacts with) OIP5-AS1		FALSE	interacts with	hsa-let-7f-5p (interacts with) OIP5-AS1
interacts with	OIP5-AS1 (interacts with) hsa-mir-25-3p		FALSE	interacts with	OIP5-AS1 (interacts with) hsa-mir-25-3p
interacts with	HELLPAR (interacts with) hsa-mir-429		FALSE	interacts with	HELLPAR (interacts with) hsa-mir-429
interacts with	hsa-let-7a-5p (interacts with) XIST		FALSE	interacts with	hsa-let-7a-5p (interacts with) XIST
interacts with	OIP5-AS1 (interacts with) hsa-mir-429		FALSE	interacts with	OIP5-AS1 (interacts with) hsa-mir-429
interacts with	HCG18 (interacts with) hsa-mir-30d-5p		FALSE	interacts with	HCG18 (interacts with) hsa-mir-30d-5p
interacts with	XIST (interacts with) hsa-mir-25-3p		FALSE	interacts with	XIST (interacts with) hsa-mir-25-3p
interacts with	hsa-let-7f-5p (interacts with) XIST		FALSE	interacts with	hsa-let-7f-5p (interacts with) XIST
interacts with	XIST (interacts with) hsa-mir-429		FALSE	interacts with	XIST (interacts with) hsa-mir-429
interacts with	KCNQ1OT1 (interacts with) hsa-mir-30d-5p		FALSE	interacts with	KCNQ1OT1 (interacts with) hsa-mir-30d-5p
interacts with	hsa-let-7b-5p (interacts with) SNHG4		FALSE	interacts with	hsa-let-7b-5p (interacts with) SNHG4
interacts with	NEAT1 (interacts with) hsa-mir-30d-5p		FALSE	interacts with	NEAT1 (interacts with) hsa-mir-30d-5p
interacts with	hsa-let-7b-5p (interacts with) HEIH		FALSE	interacts with	hsa-let-7b-5p (interacts with) HEIH
interacts with	HELLPAR (interacts with) hsa-mir-30d-5p		FALSE	interacts with	HELLPAR (interacts with) hsa-mir-30d-5p
interacts with	hsa-let-7b-5p (interacts with) HCG18		FALSE	interacts with	hsa-let-7b-5p (interacts with) HCG18
interacts with	hsa-let-7g-5p (interacts with) SNHG4		FALSE	interacts with	hsa-let-7g-5p (interacts with) SNHG4
interacts with	SNHG4 (interacts with) hsa-mir-92a-3p		FALSE	interacts with	SNHG4 (interacts with) hsa-mir-92a-3p
